# Supplementary material for: DEFGermplasm: a comprehensive digital platform for forest genomic and phenotype data integration
Source: For Res (Fayettev). 2025 May 16;5:e009. doi: 10.48130/forres-0025-0009 (PMC12434696; doi:10.48130/forres-0025-0009)
Supplement: Supplementary file 1 — Supplementary data to this article can be found online. [file forres-0025-0009-Supplementary.zip]

Archive with 13 entries (13 files):
- 10.48130_forres-0025-0009-Suppl-DateS1.m
- 10.48130_forres-0025-0009-Suppl-FigureS1.pdf
- 10.48130_forres-0025-0009-Suppl-FigureS2.pdf
- 10.48130_forres-0025-0009-Suppl-FigureS3.pdf
- 10.48130_forres-0025-0009-Suppl-FigureS4.pdf
- 10.48130_forres-0025-0009-Suppl-TableS1.xlsx
- 10.48130_forres-0025-0009-Suppl-TableS2.xlsx
- 10.48130_forres-0025-0009-Suppl-TableS3.xlsx
- 10.48130_forres-0025-0009-Suppl-TableS4.xlsx
- 10.48130_forres-0025-0009-Suppl-TableS5.xlsx
- 10.48130_forres-0025-0009-Suppl-TableS6.xlsx
- 10.48130_forres-0025-0009-Suppl-TableS7.xlsx
- 10.48130_forres-0025-0009-Suppl-TableS8.xlsx
