# Supplementary material for: DEFGermplasm: a comprehensive digital platform for forest genomic and phenotype data integration
Source: For Res (Fayettev). 2025 May 16;5:e009. doi: 10.48130/forres-0025-0009 (PMC12434696; doi:10.48130/forres-0025-0009)
Supplement: Supplementary file 1 — Supplementary data to this article can be found online. [file forres-0025-0009-Supplementary.zip › 10.48130_forres-0025-0009-Suppl-DateS1.m]

clear;close all;clc;
% ¶ÁÈ¡¸ß¹âÆ×Í¼Ïñ
X = multibandread('F:/baker1-5_ref.raw',...
     [1133 640 512],'float32',0,'bil','ieee-le'); %[lines samples bands]
[r,c,n] = size(X);
% X=mat2gray(X,[0,1800]);
X_oneband = X(:,:,127);% ÏÔÊ¾512·ùÍ¼ÖÐµÄµÚ127band¹âÆ×Í¼
str = 'µÚ127band¹âÆ×Í¼';
%figure,imshow(X_oneband),title(str);
% È·¶¨ãÐÖµ·¶Î§
figure,imhist(X_oneband)
% È¥³ýãÐÖµ´óÓÚ0.25Ð¡ÓÚµÈÓÚ0.15µÄ±³¾°
X_oneband(X_oneband > 0.90) = 0;
X_oneband(X_oneband <= 0.3)= 0;
X_oneband(X_oneband > 0.3 & X_oneband < 0.90) = 1;
% Bw = im2bw(X_oneband);
Bw = X_oneband;
%figure,imshow(Bw),title('¶þÖµÍ¼Ïñ');
% ÁªÍ¨ÇøÓò±ê¼Ç 
[L,num] = bwlabel(Bw,8);
stats = regionprops(L);
% ÇóÈ¡ËùÓÐÁªÍ¨ÇøÓò
Ar = cat(1,stats.Area);
thres(r)=30;
thres(c)=30;
ind = find(Ar > thres);
Bw_circle = ismember(L,ind);
%figure,imshow(Bw_circle),title('ËùÓÐÁªÍ¨ÇøÓò');
% Ìî³äÍ¼Ïñ
Bw_circleall = imfill(Bw_circle,'holes');
figure,imshow(Bw_circleall),title('Ìî³äÍ¼Ïñ');
% ÐÎÌ¬Ñ§²Ù×÷
se = strel('disk',6);
Bw_erode = imerode(Bw_circleall,se);
%figure,imshow(Bw_erode),title('¸¯Ê´Í¼Ïñ');

% ¶ÁÈ¡Æ½¾ùÊý¾Ý
Re1 = reshape(Bw_erode,r*c,1);% ÑÚÄ¤°å
Re2 = reshape(X,r*c,n);% Ô­Í¼Ïñ
%Re2 = mat2gray(Re2);% ¹éÒ»»¯
PSF=fspecial('average',12);      %´´½¨Ò»¸ö½á¹¹Ìå£¬ÂË²¨µÄÄ£°å´óÐ¡Îª12*12
J=imfilter(Re2,PSF);%¾ùÖµÂË²¨
% Æ½¾ùÊý¾Ý
[p,m]=find(Re1==1); 
spect=mean(J(p,:));
% »­¹âÆ×Í¼
specter = spect(:,8:486);
bandband = 899.83:8019/4780:1701.73;
%figure(7),plot(bandband,specter),title('²ô¼Ù¹âÆ×');

disp(specter);
a=specter(:);
disp(a');
xlswrite('G:\matlab2023.xlsx',a)
