# Supplementary material for: DEFGermplasm: a comprehensive digital platform for forest genomic and phenotype data integration
Source: For Res (Fayettev). 2025 May 16;5:e009. doi: 10.48130/forres-0025-0009 (PMC12434696; doi:10.48130/forres-0025-0009)
Supplement: Supplementary file 1 — Supplementary data to this article can be found online. [file forres-0025-0009-Supplementary.zip › 10.48130_forres-0025-0009-Suppl-TableS1.xlsx]

## Sheet: pecan
Table S1. Expression data in different tissues and organs in pecan
gene_id	Expression_value (log2(tpm+1))												short_description
	Fruit_St5	Fruit_St6	Fruit_St7	Fruit_St8	leaf	root	Male Flower_D1	Male Flower_D2	Male Flower_D3	Female Flower_D1	Female Flower_D2	Female Flower_D3
Ci.v01.chr01G00010	1.51152	0.776046	0.701668	0.972549	1.01057	0.725214	1.25902	1.2214	1.47877	1.21046	1.23064	1.15046	Histidine kinase-, DNA gyrase B-, and HSP90-like ATPase family protein
Ci.v01.chr01G00020	0.610209	0.0393103	0.0522726	0.0492688	0.267104	0.10249	0.630966	0.694584	1.32347	0.672667	1.04734	0.323536	Histidine kinase-, DNA gyrase B-, and HSP90-like ATPase family protein
Ci.v01.chr01G00030	0.148571	0.0970117	0.19862	0.43227	0.310576	0.0193379	0.442561	0.423107	0.493254	0.383245	0.376609	0.27157	Histidine kinase-, DNA gyrase B-, and HSP90-like ATPase family protein
Ci.v01.chr01G00040	1.26527	0.104767	0.0738362	0.0766893	1.13252	0.34123	1.74285	1.73736	2.61336	2.11523	2.33228	1.17732	Histidine kinase-, DNA gyrase B-, and HSP90-like ATPase family protein
Ci.v01.chr01G00050	0.164382	0.0193867	0	0.0427641	0.0129921	0	0.0826794	0.0671265	0.245244	0.112621	0.161053	0.0448291	Histidine kinase-, DNA gyrase B-, and HSP90-like ATPase family protein
Ci.v01.chr01G00060	0.534328	1.89196	0.326776	0.375588	1.99135	2.40418	2.43512	2.82605	2.11815	2.26872	1.96864	1.26078	unknown protein
Ci.v01.chr01G00070	0	0	0	0	0	0.218587	0	0	0	0.0383716	0.0132264	0.0113253	unknown protein
Ci.v01.chr01G00080	0.666427	0.102615	0.110191	0	0	0	0	0	0	0	0	0	HXXXD-type acyl-transferase family protein
Ci.v01.chr01G00090	2.45463	0.880644	0.191365	0.0656237	0.693886	4.14048	0.533711	0.326889	2.11494	0.377485	0.352885	0.219085	unknown protein
Ci.v01.chr01G00100	0.297373	0	0	0	3.47325	1.88746	2.6683	2.23299	1.18804	1.87336	1.87489	2.05621	unknown protein
Ci.v01.chr01G00110	0	0	0	0	0	0	0	0	0	0	0	0	FAR1-related sequence 5
Ci.v01.chr01G00120	2.06703	1.72752	1.15776	0.346517	0.378731	0.0581251	0.249228	0.208889	0.296105	0.158496	0.265109	0.184769	BREVIS RADIX-like 3
Ci.v01.chr01G00130	3.03629	1.90853	2.16278	2.07838	1.35522	1.72587	2.11165	1.77301	1.51803	1.4603	1.46539	1.26669	CTC-interacting domain 4
Ci.v01.chr01G00140	3.34108	3.08438	2.36213	2.1208	0.165551	0.250967	1.74298	2.05343	2.76452	2.12516	2.50761	1.59634	nuclear factor Y, subunit A3
Ci.v01.chr01G00150	0.487793	0.266198	0.0762122	0.156394	1.09566	0.929446	0.876162	1.40924	0.696419	1.24405	1.17457	1.52497	RNA polymerase II, Rpb4, core protein
Ci.v01.chr01G00160	0	0	0	0	0	0	0	0.0725668	0	0	0.072431	0	unknown protein
Ci.v01.chr01G00170	0.81917	0.483881	0.253343	0.145634	0.558453	0.403962	1.47419	1.57196	0.934818	1.10176	1.02519	0.844754	TIFY domain/Divergent CCT motif family protein
Ci.v01.chr01G00180	6.03048	5.88993	5.40066	5.53884	5.41901	5.03797	4.14153	3.98594	4.62815	4.95022	5.00371	3.55871	acireductone dioxygenase 1
Ci.v01.chr01G00190	0.868157	0.142341	0	0.938536	1.55656	0.711321	0.083133	0	0.514173	0.0514556	0.102682	0.0227598	heat shock transcription factor A6B
Ci.v01.chr01G00200	3.36463	2.59462	3.3127	3.65732	3.61228	3.28462	1.88424	2.62025	2.7677	2.10889	2.8661	2.12284	unknown protein
Ci.v01.chr01G00210	4.10113	4.30678	4.11111	4.8082	5.23134	5.09127	2.43201	2.81583	4.29669	2.96301	3.62716	1.98667	NAD(P)-linked oxidoreductase superfamily protein
Ci.v01.chr01G00220	2.08502	3.98867	3.04896	2.79487	1.93984	4.04383	4.0063	3.21269	1.83221	1.37658	1.63727	1.32325	emp24/gp25L/p24 family/GOLD family protein
Ci.v01.chr01G00230	0.432086	0.736312	0.122502	0	0.118512	3.78147	0.240366	0.0698355	0.347814	0.424938	1.81214	0.227508	Aluminium induced protein with YGL and LRDR motifs
Ci.v01.chr01G00240	3.33553	2.20804	2.05668	1.64717	2.65739	3.11559	3.60226	3.67642	3.47555	3.31251	3.2066	3.44983	Leucine-rich repeat protein kinase family protein
Ci.v01.chr01G00250	0.831027	0.288422	0.283285	0.663448	0.41812	1.06327	1.70008	2.18235	1.13297	1.06616	1.48448	0.259945	Stabilizer of iron transporter SufD / Polynucleotidyl transferase
Ci.v01.chr01G00260	0.163533	0.603125	0.343645	0.557579	0.145235	1.24972	0.409898	0.508384	0.678305	0.453214	0.555364	0.100265	ATP sulfurylase 1
Ci.v01.chr01G00270	0.329156	0.0394534	0	0	0	0.0415203	0.30796	0.536951	0.0504989	0.0837172	0.0770406	0.140891	ATPase E1-E2 type family protein / haloacid dehalogenase-like hydrolase family protein
Ci.v01.chr01G00280	0.0596593	0.0213671	0	0	0	0	0	0	0	0.0186612	0	0.00812111	ATPase E1-E2 type family protein / haloacid dehalogenase-like hydrolase family protein
Ci.v01.chr01G00290	0	0	0	0	0	0	0	0	0	0	0	0	ATPase E1-E2 type family protein / haloacid dehalogenase-like hydrolase family protein
Ci.v01.chr01G00300	1.30846	0.786462	0.196254	0.0121727	0.0617154	2.25539	0.297999	0.683274	0.707474	0.73664	0.820731	0.145436	unknown protein
Ci.v01.chr01G00310	1.01818	0	0	0	0	3.48337	0.169271	0.408798	0.22781	0.16053	0	1.4021	calmodulin 8
Ci.v01.chr01G00320	1.77697	1.95468	1.77497	1.42822	2.36058	1.73099	1.07755	0.813997	1.5146	1.27828	1.41124	0.740153	unknown protein
Ci.v01.chr01G00330	1.05697	0	0.191284	0.0982501	0	0	0.0871166	0.0840343	0.0852003	0	0	0	G-protein gamma subunit 2
Ci.v01.chr01G00340	0.0689997	0.122147	0	0	0	0.128037	0	0	0	0	0	0.169166	ADP-ribosylation factor C1
Ci.v01.chr01G00350	1.90489	2.19153	1.23213	1.62248	0.75288	1.6285	1.25351	1.11874	1.00773	0.985022	0.918651	1.60408	Pyruvate kinase family protein
Ci.v01.chr01G00360	4.8272	3.53261	3.36825	3.65419	0.124472	0.449411	0.0218521	0.0654882	0.0947455	0.0633856	0.0645449	0	Protein of unknown function (DUF506)
Ci.v01.chr01G00370	3.41626	3.1825	2.83787	4.00345	3.3901	3.83806	1.33991	1.6388	2.27741	1.73372	2.77783	1.56367	GDP-D-mannose 3',5'-epimerase
Ci.v01.chr01G00380	0.334492	0.227132	1.49135	0.325053	0.352025	0.352019	0.570568	0.581699	0.794739	0.486622	0.376017	0.418609	ARM repeat superfamily protein
Ci.v01.chr01G00390	0	0	0	0	0	0.0745917	0	0	0.335797	0	0	0	3-ketoacyl-CoA synthase 11
Ci.v01.chr01G00400	0	0	0	0.0938866	0	0	0	0	0	0	0	0	3-ketoacyl-CoA synthase 11
Ci.v01.chr01G00410	0	0	0	0	0.0523503	5.71263	0.105142	0.228016	0	0.161134	0.0345721	0.142245	HAD superfamily, subfamily IIIB acid phosphatase
Ci.v01.chr01G00420	1.50121	0.300048	0.619182	0.745858	0.169138	0.504491	0.856728	1.11612	1.31289	0.766695	0.80887	0.954037	ATP-dependent peptidases;nucleotide binding;serine-type endopeptidases;DNA helicases;ATP binding;damaged DNA binding;nucleoside-triphosphatases
Ci.v01.chr01G00430	1.62045	0.644258	0.549257	0.614898	0.173773	2.02399	2.19487	2.62623	2.04525	2.26392	2.00309	1.67674	Pyridine nucleotide-disulphide oxidoreductase family protein
Ci.v01.chr01G00440	0.701743	0.4039	0.570227	0.545641	0.913817	1.43161	1.1425	1.54666	1.45689	1.3736	1.46286	0.516066	actin binding protein family
Ci.v01.chr01G00450	2.07996	1.14352	1.02521	0.985263	0.470938	0.052388	3.1692	3.11538	3.08039	4.01651	3.82732	3.12443	GDSL-like Lipase/Acylhydrolase superfamily protein
Ci.v01.chr01G00460	0.921853	0.350814	0.403922	0.0486208	0	0	0.803566	0.941181	0.630449	0.663544	0.555193	0.115579	Leucine-rich repeat transmembrane protein kinase protein
Ci.v01.chr01G00470	2.54875	1.26758	1.12368	1.10009	0.00886899	0	0	0	0	0.00895007	0.00902893	0	Leucine-rich repeat transmembrane protein kinase protein
Ci.v01.chr01G00480	1.20914	0.710265	1.541	0.255746	0.00792009	0.0121407	0.430114	0.442628	0.659247	0.400775	0.265078	0.101052	Leucine-rich repeat transmembrane protein kinase protein
Ci.v01.chr01G00490	0.278354	0	0.0816755	0	0	0.0237967	0	0	0	0	0	0	Leucine-rich repeat transmembrane protein kinase protein
Ci.v01.chr01G00500	0	0	0	0	3.38785	3.13334	0.128053	0.119867	0	0	0	0	unknown protein
Ci.v01.chr01G00510	7.04983	6.43864	6.00857	5.73078	0.687489	1.07769	0.10649	0	0	0.104145	0	0.0175685	myo-inositol oxygenase 1
Ci.v01.chr01G00520	0.507944	0.531965	0.239461	0.682729	0.977605	0.208166	0.269293	0.65141	0.306447	0.537429	0.412454	0.385329	basic helix-loop-helix (bHLH) DNA-binding superfamily protein
Ci.v01.chr01G00530	0	0	0	0	0	0	0	0	0	0	0	0	dual specificity protein phosphatase-related
Ci.v01.chr01G00540	0.672748	0.477409	0.155417	0.615049	1.82501	0.450529	0.695591	1.00369	0.892131	0.928699	0.682926	0.509138	hydroxyproline-rich glycoprotein family protein
Ci.v01.chr01G00550	0	0.120718	0	0.136596	0.0846351	0	0.651215	0	0	0.200725	0	0.0915915	P-loop containing nucleoside triphosphate hydrolases superfamily protein
Ci.v01.chr01G00560	0	0.0424897	0	0.1427	0	0.0473855	0	0.120084	0.134536	0.257407	0.0805949	0.0261938	P-loop containing nucleoside triphosphate hydrolases superfamily protein
Ci.v01.chr01G00570	0	0	0	0	0	0	0	0	0	0	0	0	gibberellin 3-oxidase 2
Ci.v01.chr01G00580	0	0	0	0	0	3.22064	0	0.0516895	0.0292946	0	0	0	2-oxoglutarate (2OG) and Fe(II)-dependent oxygenase superfamily protein
Ci.v01.chr01G00590	0	0	0	0	0	1.51837	0	0	0	0	0	0	2-oxoglutarate (2OG) and Fe(II)-dependent oxygenase superfamily protein
Ci.v01.chr01G00600	1.07866	0.566192	0.468584	3.37181	4.17677	5.55404	1.82879	1.78026	2.87554	2.15762	2.57785	1.16255	pleiotropic drug resistance 12
Ci.v01.chr01G00610	1.31068	1.303	0.431161	0.355381	0.861625	1.21073	5.18124	4.90884	2.32409	3.72157	2.34322	3.19539	pleiotropic drug resistance 12
Ci.v01.chr01G00620	1.20418	0.239149	0.256936	0	0.358436	0	4.83034	4.71208	1.88614	3.24785	1.76737	2.01736	pleiotropic drug resistance 12
Ci.v01.chr01G00630	0.173212	0.143529	0.020643	0.00716514	0.0291138	0.0678642	0.451914	0.316801	0.55857	0.296031	0.573121	0.0858584	Plant protein of unknown function (DUF936)
Ci.v01.chr01G00640	2.76468	1.87797	1.57956	0.892927	1.13991	1.74174	3.3284	3.19621	3.43649	3.43731	3.36185	2.7422	unknown protein
Ci.v01.chr01G00650	1.8733	0.897097	1.00481	1.20443	1.78095	1.65338	2.45003	2.49236	2.84781	2.4845	2.62105	1.93691	sequence-specific DNA binding transcription factors
Ci.v01.chr01G00660	0.0452696	0.0731099	0	0.0457041	0.0945003	0.305699	0.350438	0.462592	0.296557	0.255748	0.229198	0.059837	acyl carrier protein 5
Ci.v01.chr01G00670	0	0	0.0827648	0	5.61758	3.94347	0.392239	0.576638	3.7324	1.45544	2.76693	0	Dormancy/auxin associated family protein
Ci.v01.chr01G00680	6.0389	6.66508	4.37249	5.27456	6.51139	3.86609	5.27459	4.50897	7.63295	7.13948	7.57026	3.46605	Chaperone DnaJ-domain superfamily protein
Ci.v01.chr01G00690	5.97877	5.15616	2.55841	4.46856	4.13133	3.24984	6.77959	5.08626	7.63366	5.49174	7.76777	4.17436	HSP20-like chaperones superfamily protein
Ci.v01.chr01G00700	3.18461	2.685	2.70786	2.51715	2.52019	1.75682	3.4813	3.37262	4.05727	3.37557	3.93379	3.52956	CCAAT-binding factor
Ci.v01.chr01G00710	5.46401	5.54555	4.73773	5.23476	5.70405	5.72317	6.08426	5.90747	5.65891	6.29034	6.03769	6.94701	40s ribosomal protein SA
Ci.v01.chr01G00720	3.89074	4.38956	2.6472	3.20135	3.01967	4.1541	3.4758	3.26977	3.65862	3.70285	3.44467	4.2192	40s ribosomal protein SA
Ci.v01.chr01G00730	2.01524	1.6138	1.34318	0.783651	3.84363	3.31722	2.89339	2.71812	3.05093	3.08606	3.21158	2.34899	Phosphoinositide phosphatase family protein
Ci.v01.chr01G00740	3.20126	4.32347	2.57928	2.18669	4.24719	4.2607	4.23277	4.37993	3.73475	4.13166	3.94699	4.17046	GDSL-motif lipase 5
Ci.v01.chr01G00750	0	0	0	0	0	0	0.044569	0	0	0	0	0	NagB/RpiA/CoA transferase-like superfamily protein
Ci.v01.chr01G00760	0	0	0	0	0.569599	6.29717	0.217444	0.0315109	1.05928	0	0.433763	0	GDSL lipase 1
Ci.v01.chr01G00770	1.15246	0.978127	0.439371	0.23838	1.42289	0.419627	0.438912	0.561709	1.10584	0.276381	0.301239	0.371476	GDSL-motif lipase 4
Ci.v01.chr01G00780	0	0	0	0.0304314	0.0673607	0.528582	0.0250203	0.0457603	0.219178	0	0.0231304	0	GDSL lipase 1
Ci.v01.chr01G00790	0	0	0	0	0	0	0	0	0	0	0	0	GDSL-motif lipase 4
Ci.v01.chr01G00800	4.12771	1.93765	2.53384	2.15011	1.08194	0	0	0.135318	0.410379	0.65206	0.36898	0	binding;RNA binding
Ci.v01.chr01G00810	1.65112	1.87334	1.47006	0.799501	0.887581	1.92088	1.88724	1.40957	1.3675	1.12836	1.78626	1.73944	Zinc finger C-x8-C-x5-C-x3-H type family protein
Ci.v01.chr01G00820	2.73337	1.72552	1.35704	1.39719	0.898798	1.80436	3.72291	4.11736	3.47185	3.97232	3.98278	3.74289	Ypt/Rab-GAP domain of gyp1p superfamily protein
Ci.v01.chr01G00830	0.690443	1.34347	1.51579	0.694667	2.90972	1.43772	2.48653	2.23621	2.362	1.43683	2.40706	1.73571	phosphatidylglycerolphosphate synthase 1
Ci.v01.chr01G00840	1.35789	0.736959	0.299504	0.0569571	1.6481	5.30132	2.88044	3.44847	0.144676	2.75987	1.07337	1.83981	Glutathione S-transferase family protein
Ci.v01.chr01G00850	0.227612	0.363562	0.0560802	0.178036	0.343973	1.43876	0.696278	0.918212	0.109468	0.498807	0.32338	0.206476	Protein phosphatase 2C family protein
Ci.v01.chr01G00860	0.142172	0	0	0.13077	0	0.0350804	0.058056	0.192251	0.186168	0.110481	0.137762	0.0247977	Nitrilase/cyanide hydratase and apolipoprotein N-acyltransferase family protein
Ci.v01.chr01G00870	0.134399	0.09206	0.0563714	0.147481	0.441564	0.253255	0.303989	0.319997	0.311646	0.350012	0.402503	0.230064	Duplicated homeodomain-like superfamily protein
Ci.v01.chr01G00880	0.172003	0.375573	0.159981	0.315169	0.31186	0.461621	0.603189	0.421585	1.18425	0.332488	0.412057	0.60905	Pseudouridine synthase family protein
Ci.v01.chr01G00890	2.59824	1.94342	1.47044	1.96456	2.7765	2.50976	0.527693	1.05942	0.718468	1.2897	0.486898	0.665787	DNA-binding protein with MIZ/SP-RING zinc finger, PHD-finger and SAP domain
Ci.v01.chr01G00900	0.651522	0.459673	0.642572	2.22399	0.576904	0.267203	0	0.196433	0.0796246	0.039422	0.0787861	0.0342467	transducin family protein / WD-40 repeat family protein
Ci.v01.chr01G00910	0.0600975	0.0807391	0	0	0.979471	0	0	0	0	0	0	0.0206395	GTP binding Elongation factor Tu family protein
Ci.v01.chr01G00920	0.0757981	0	0	0	0.198672	0	0	0	0	0	0	0	unknown protein
Ci.v01.chr01G00930	3.30224	2.39627	2.04319	2.79167	2.8512	2.25946	0.500894	0.363385	0.509304	0.295853	0.872847	0.889658	Noc2p family
Ci.v01.chr01G00940	4.47678	3.72939	3.50377	2.55699	4.27194	5.67902	4.70864	4.78226	4.55302	4.58196	4.44517	3.48913	Chaperone DnaJ-domain superfamily protein
Ci.v01.chr01G00950	4.42023	4.3499	4.86518	4.81663	4.08283	5.19376	3.9748	4.20744	4.15145	4.26994	4.13641	3.41809	mitochondrial substrate carrier family protein
Ci.v01.chr01G00960	7.82786	8.54387	7.86611	7.62744	7.24119	8.60517	7.24359	6.82667	6.5307	7.17442	6.79777	8.04717	ATP synthase D chain, mitochondrial
Ci.v01.chr01G00970	0.231167	0	0.903596	0.216563	0.939831	3.04983	0.0414995	0.284272	2.60583	0.568336	0.70146	0.0981635	LOB domain-containing protein 1
Ci.v01.chr01G00980	2.54544	1.41982	1.8076	1.82529	2.23444	2.05399	2.9064	2.79076	3.031	3.06031	2.92896	2.79026	Tetratricopeptide repeat (TPR)-like superfamily protein
Ci.v01.chr01G00990	2.00108	4.11	3.80628	4.41497	5.1821	3.98192	4.64403	4.59824	4.62995	4.54235	4.54234	4.78375	ureidoglycolate hydrolases
Ci.v01.chr01G01000	5.43656	2.51218	0.968627	0.0698625	1.10701	3.27492	4.62215	4.72448	1.75071	3.80114	2.04791	5.24835	unknown protein
Ci.v01.chr01G01010	6.30396	2.3875	0.743974	0.173845	0.524454	6.74064	3.77823	4.41349	2.48871	3.92279	3.19141	5.62668	RNA-binding (RRM/RBD/RNP motifs) family protein
Ci.v01.chr01G01020	6.61459	5.50516	5.1303	5.35531	4.91759	6.37479	6.39135	6.19044	5.50539	5.94661	5.48145	6.6131	nuclear factor Y, subunit B10
Ci.v01.chr01G01030	0.0685863	0	0	0	0	0	0	0	0	0	0	0.0492502	unknown protein
Ci.v01.chr01G01040	0.0572645	0	0	0	0.0869263	0.153724	0.0450347	0.0451983	0.102153	0.0445172	0.0455101	0.0389025	unknown protein
Ci.v01.chr01G01050	0.0203021	0	0	0.0187596	2.18908	0.0737802	1.00199	1.26776	2.71191	2.04365	2.66989	1.42435	Major facilitator superfamily protein
Ci.v01.chr01G01060	4.48453	3.79843	3.52441	3.97307	4.63717	4.03135	4.31625	4.08169	4.31563	4.14655	4.18837	4.2757	Protein of unknown function (DUF155)
Ci.v01.chr01G01070	0.72846	2.99216	2.31855	3.01261	6.27851	6.72857	3.30571	3.59855	3.50596	3.08104	2.7492	2.24637	related to AP2.7
Ci.v01.chr01G01080	6.57699	5.65802	5.1699	4.97584	5.20778	4.93891	6.01248	5.97734	6.39638	6.12991	6.31318	5.3989	binding;RNA binding
Ci.v01.chr01G01090	2.25894	2.51459	2.03572	1.16603	2.44194	1.97029	1.61009	2.04261	2.19201	2.16509	1.72659	1.73528	Zinc finger C-x8-C-x5-C-x3-H type family protein
Ci.v01.chr01G01100	4.37555	3.13674	3.1601	3.55969	3.736	3.37096	4.63622	4.8806	5.02315	4.44023	4.98988	4.71264	hydrolase family protein / HAD-superfamily protein
Ci.v01.chr01G01110	6.10037	4.29628	4.16655	4.45475	4.1663	5.80801	5.70563	5.72898	5.65327	5.54757	5.59291	5.1691	peptidase M1 family protein
Ci.v01.chr01G01120	5.05283	4.37523	4.40907	3.89902	3.16383	4.2587	4.96722	5.22106	4.81661	5.35825	5.35992	4.85362	tonneau 1b (TON1b)
Ci.v01.chr01G01130	4.83356	3.4725	3.21475	3.60729	4.18894	4.16206	3.90666	4.02373	3.79267	3.91002	3.5512	3.72487	P-loop containing nucleoside triphosphate hydrolases superfamily protein
Ci.v01.chr01G01140	7.19189	7.14302	6.78499	6.56382	4.46654	4.55827	7.05311	6.05856	7.7973	7.46876	7.65435	6.21123	pseudo-response regulator 3
Ci.v01.chr01G01150	4.4754	5.06937	4.55893	4.34801	3.94707	4.46914	4.1019	4.30794	4.15725	4.40228	4.2801	4.14231	Protein kinase superfamily protein
Ci.v01.chr01G01160	4.21178	2.99106	1.63465	1.83724	1.67367	3.25491	2.17347	2.76722	1.83094	2.40684	2.34671	2.4288	Ypt/Rab-GAP domain of gyp1p superfamily protein
Ci.v01.chr01G01170	0.727963	1.06179	0.224089	0.836527	0.840317	0.348777	0.414797	1.25327	1.00797	0.65541	0.2763	0.284621	phosphatidylglycerolphosphate synthase 1
Ci.v01.chr01G01180	3.57472	1.59915	0.758509	0.770393	0.687459	2.86435	0.491665	0.740368	0	0.446829	0	0.437591	Glutathione S-transferase family protein
Ci.v01.chr01G01190	1.05588	1.74517	1.53303	1.03606	2.38	3.12981	1.78645	1.83007	1.88996	2.10869	2.05258	1.06059	Protein phosphatase 2C family protein
Ci.v01.chr01G01200	5.04466	3.60005	2.65938	3.32069	4.99981	5.34791	4.88467	5.05229	4.76912	5.01638	4.84612	4.62125	Nitrilase/cyanide hydratase and apolipoprotein N-acyltransferase family protein
Ci.v01.chr01G01210	4.26374	1.49737	0.470875	0.465625	0.863121	3.11376	2.93259	3.11895	1.33723	2.48751	1.69405	3.49231	unknown protein
Ci.v01.chr01G01220	6.44818	5.49216	4.86955	4.98578	5.47138	5.91399	5.36316	5.29554	4.95298	5.2053	4.9012	4.86803	LisH/CRA/RING-U-box domains-containing protein
Ci.v01.chr01G01230	4.60523	3.9147	2.48852	0.690075	0.698378	2.83322	5.56339	5.82276	5.21552	5.65162	5.34876	4.80142	Histone superfamily protein
Ci.v01.chr01G01240	5.06936	3.93885	3.92804	4.26862	5.22835	4.44001	5.58824	5.74479	6.05897	5.64647	5.81815	4.78719	SAC3/GANP/Nin1/mts3/eIF-3 p25 family
Ci.v01.chr01G01250	4.42553	3.22169	1.77754	2.193	6.37989	3.13433	4.47847	4.2249	3.89748	4.12003	3.79714	4.79096	unknown protein
Ci.v01.chr01G01260	3.53946	1.13785	0.312326	0.478422	0.693973	1.68513	5.57249	5.71023	4.59303	4.82477	4.41716	2.3184	ABC-2 type transporter family protein
Ci.v01.chr01G01270	5.19202	4.47533	3.89454	4.17449	4.75553	4.41902	5.22438	5.36402	5.58471	5.21864	5.45938	4.9665	Pre-mRNA-splicing factor 3
Ci.v01.chr01G01280	0	0	0	0	0	0	0	0	0	0	0	0.122788	unknown protein
Ci.v01.chr01G01290	3.83076	2.70293	3.12858	2.40966	1.6107	3.31885	2.22292	2.85238	2.12732	2.14185	1.64635	2.68389	Protein kinase superfamily protein
Ci.v01.chr01G01300	6.64934	4.09126	2.87072	2.805	9.08008	10.0744	8.33615	9.36587	7.21572	9.22873	7.59868	6.57391	Chalcone-flavanone isomerase family protein
Ci.v01.chr01G01310	0.261653	0.156886	0	0	0.085652	1.72963	0	0.119753	0.426664	0.246243	0.697612	0.302864	unknown protein
Ci.v01.chr01G01320	1.98972	1.0208	1.08487	0.660322	5.37192	4.93032	4.5722	5.28129	5.23678	4.85597	4.85647	3.45884	Ankyrin repeat family protein
Ci.v01.chr01G01330	4.3508	0.822874	0	0	7.61298	0.0899303	6.05009	6.28991	5.65232	7.06327	6.31587	4.09375	3-ketoacyl-CoA synthase 12
Ci.v01.chr01G01340	1.99506	1.201	1.33511	2.08052	1.31746	1.1668	1.98572	1.98678	1.78733	2.10373	1.95351	1.088	exocyst subunit exo70 family protein H2
Ci.v01.chr01G01350	8.42261	8.09616	7.10038	8.01898	7.89011	8.43203	8.5357	8.0762	7.8218	8.38703	8.19019	9.99963	Ribosomal L29 family protein
Ci.v01.chr01G01360	0.683194	0.764641	0.153549	2.288	7.69909	5.77886	3.03072	3.48273	3.72315	4.01679	3.59036	0.360798	alpha/beta-Hydrolases superfamily protein
Ci.v01.chr01G01370	4.63988	3.88278	3.60653	3.76915	4.21011	4.1732	5.09862	4.87093	4.89394	4.78424	4.7593	4.49783	Cleavage and polyadenylation specificity factor (CPSF) A subunit protein
Ci.v01.chr01G01380	0.132899	0	0	0	0	1.21781	0.240949	0.213078	0.036343	0.135853	0.0360855	0.107022	Disease resistance-responsive (dirigent-like protein) family protein
Ci.v01.chr01G01390	2.02371	0.419072	0	0	0.0419067	4.2336	0.147843	0.0440415	0	0.14314	0.10574	0.0597028	Disease resistance-responsive (dirigent-like protein) family protein
Ci.v01.chr01G01400	0	0.0340118	0	0.102044	0.24445	2.53975	0.0914399	0.117321	0.0301086	0.167223	0.22229	0.130064	Disease resistance-responsive (dirigent-like protein) family protein
Ci.v01.chr01G01410	2.40353	2.32284	1.65549	2.30038	2.04623	3.17756	2.19658	2.13801	1.64034	2.13386	2.0872	1.85126	Phosphatidylinositol N-acetyglucosaminlytransferase subunit P-related
Ci.v01.chr01G01420	8.15754	8.10839	7.43609	7.92495	6.32628	8.41146	8.22623	8.0505	8.48296	8.42543	8.5404	7.78386	dehydroascorbate reductase 1
Ci.v01.chr01G01430	0.5076	0	0	0	0.786828	1.0077	1.30729	0.56309	0.551864	2.11948	1.36511	1.49822	Plant protein 1589 of unknown function
Ci.v01.chr01G01440	4.04051	2.18558	2.24405	2.12668	5.27888	3.8102	3.63965	3.57333	4.87924	3.91497	4.6528	2.46505	Cation efflux family protein
Ci.v01.chr01G01450	5.60678	4.19674	3.99686	4.30032	4.74826	4.1156	5.64535	5.53984	6.36382	5.94838	6.14886	4.9121	mitogen-activated protein kinase phosphatase 1
Ci.v01.chr01G01460	2.20203	1.21028	2.61895	1.36781	2.92934	5.90046	4.65081	4.62684	5.06544	5.19098	5.23759	4.76415	Protein of unknown function (DUF674)
Ci.v01.chr01G01470	5.79326	4.48258	4.86527	2.80073	1.4984	4.66057	4.43133	4.50837	4.0138	4.7085	4.00859	4.99845	Protein of unknown function (DUF674)
Ci.v01.chr01G01480	8.10954	8.45386	7.71298	7.37109	7.54536	7.85362	8.24866	7.77075	7.61912	7.9764	7.87678	9.66022	ribosomal protein L23AB
Ci.v01.chr01G01490	4.47511	3.45326	3.72156	3.66108	4.59672	4.20469	4.5695	4.89917	5.11228	4.92825	5.08395	4.05867	P-glycoprotein 6
Ci.v01.chr01G01500	2.8957	0.734868	0.269216	0.162697	4.477	2.38843	5.28555	4.56449	3.13138	5.25774	4.59724	4.87279	tonoplast intrinsic protein 1;3
Ci.v01.chr01G01510	1.85437	0.582234	0.231807	0	1.65205	3.76707	4.30403	4.40054	3.59507	3.7988	3.15154	2.86788	F-box family protein
Ci.v01.chr01G01520	2.10534	1.38763	0.561844	0.710342	1.42586	0.942599	1.04077	1.11313	1.22709	1.17391	1.00663	1.04971	PIF / Ping-Pong family of plant transposases
Ci.v01.chr01G01530	7.00187	6.59309	6.00264	6.4583	5.28037	6.22479	6.03087	5.85413	5.79351	6.23591	6.15626	6.92919	unknown protein
Ci.v01.chr01G01540	0.0575063	0.101131	0.106899	1.64237	0.965495	4.84476	3.552	3.44594	2.32335	3.13748	2.03733	0.327622	C2H2-type zinc finger family protein
Ci.v01.chr01G01550	5.90313	5.43206	4.78267	4.86012	4.82526	5.03268	4.28361	4.37908	4.94911	4.73503	5.05704	4.32938	unknown protein
Ci.v01.chr01G01560	5.43993	5.87587	6.03722	2.52014	0	0.129004	0	0.0237167	0.0448207	0	0	0.0202227	nodulin MtN21 /EamA-like transporter family protein
Ci.v01.chr01G01570	5.97997	5.84172	5.04612	5.40438	4.89171	5.07638	5.3227	5.11516	5.42155	5.23839	5.4234	6.14574	2-oxoglutarate dehydrogenase, E1 component
Ci.v01.chr01G01580	0.80936	0.173063	0.0753524	1.67861	0.171899	0.378296	0.193261	0	1.67328	1.58463	0.470066	0.0209935	basic helix-loop-helix (bHLH) DNA-binding superfamily protein
Ci.v01.chr01G01590	9.03851	9.07882	8.61497	8.77988	8.5942	9.19526	8.93139	9.00082	8.75418	9.09016	8.92854	8.76809	actin depolymerizing factor 3
Ci.v01.chr01G01600	1.79479	1.02157	0.731189	1.11357	1.74781	0.98662	1.66183	1.51773	1.6023	1.53458	1.66684	2.04038	Pentatricopeptide repeat (PPR) superfamily protein
Ci.v01.chr01G01610	3.72821	3.44803	2.77429	3.25497	3.23512	3.06823	3.64543	3.43174	3.57534	3.32933	3.49545	3.71892	IKI3 family protein
Ci.v01.chr01G01620	4.15689	2.5713	3.18024	4.49312	4.53097	3.51024	4.70198	4.67483	5.37291	4.77172	5.23616	4.46598	unknown protein
Ci.v01.chr01G01630	5.01137	4.24699	3.82293	2.82185	4.71983	4.17611	5.63595	5.34582	4.67922	4.83618	4.80102	5.86416	RNA-binding (RRM/RBD/RNP motifs) family protein
Ci.v01.chr01G01640	3.80206	3.0228	3.04342	3.19074	3.16094	3.12568	3.50112	3.85418	3.92185	3.61007	3.81759	3.26472	unknown protein
Ci.v01.chr01G01650	4.55491	3.98978	3.57368	3.73342	5.6167	3.8142	4.79845	4.77937	4.87437	4.57642	4.71154	4.73956	methionyl-tRNA synthetase / methionine--tRNA ligase / MetRS (cpMetRS)
Ci.v01.chr01G01660	8.66076	8.24719	7.88115	7.81875	6.76863	8.32492	7.06271	6.85307	7.26658	6.90906	7.0976	6.90284	UDP-XYL synthase 6
Ci.v01.chr01G01670	5.98492	5.09477	3.77916	4.22109	4.98842	4.79539	5.64022	5.50428	5.63263	5.41518	5.55175	5.86051	unknown protein
Ci.v01.chr01G01680	5.88203	4.13331	3.0044	3.21914	3.48483	3.82239	4.76585	4.91319	4.18626	4.72489	4.44255	4.58636	Uncharacterised protein family (UPF0497)
Ci.v01.chr01G01690	1.25847	0.936183	0	0	0.0756725	0.729915	0	0.355245	0.217141	0.179863	1.54093	0.0618633	unknown protein
Ci.v01.chr01G01700	2.02896	0.715081	0.212669	0.27476	0	0.109707	0.462733	0.385695	0.384755	0.511911	0.224998	0.447288	RING/U-box superfamily protein
Ci.v01.chr01G01710	2.38505	4.76407	3.07306	2.92345	1.3577	3.17365	4.17254	4.39372	2.86395	4.66419	4.04902	4.49315	Putative membrane lipoprotein
Ci.v01.chr01G01720	4.50587	4.13834	3.09042	3.7072	3.76415	4.02255	4.37952	4.00664	4.11599	4.14271	4.23899	5.30897	unknown protein
Ci.v01.chr01G01730	8.06947	7.02145	5.55826	5.4206	6.38762	5.37058	7.68844	6.20972	6.81906	7.28395	7.14068	6.912	heat shock cognate protein 70-1
Ci.v01.chr01G01740	1.42182	1.03128	0.692709	0.753124	3.3901	2.15041	0.757546	1.01289	1.00365	1.0603	1.01085	0.972349	Dof-type zinc finger DNA-binding family protein
Ci.v01.chr01G01750	0	0	0	0	0	0	0	0	0	0	0	0	heat shock protein 70
Ci.v01.chr01G01760	5.04786	4.73408	4.07349	4.1487	3.9424	4.6813	4.21208	3.97353	3.08067	3.78005	3.40638	4.85761	unknown protein
Ci.v01.chr01G01770	2.10047	1.46487	1.46364	0.97855	1.08948	2.56919	2.74786	2.7521	2.28586	3.1829	2.15657	3.06337	heat shock protein 70
Ci.v01.chr01G01780	0.324999	0.292765	0	0	0	0	0	0	0	0	0	0	heat shock protein 70
Ci.v01.chr01G01790	4.23919	3.23855	2.45461	2.02332	1.54024	3.06531	4.38056	4.20802	3.68278	4.80439	4.01015	4.01808	heat shock protein 70
Ci.v01.chr01G01800	5.32519	3.338	2.63253	1.71881	2.4284	4.11094	4.98962	4.78148	4.05804	5.10449	4.47208	5.37238	heat shock protein 70
Ci.v01.chr01G01810	5.37308	4.64094	4.19765	4.67992	4.7506	4.70544	5.24426	5.226	5.18966	5.18642	5.12194	5.06033	DNA/RNA-binding protein Kin17, conserved region
Ci.v01.chr01G01820	0.0436742	0.108516	0.15277	0.159712	0.954942	1.03163	1.4492	2.48787	0.80106	1.2361	0.829087	1.60118	Cysteine/Histidine-rich C1 domain family protein
Ci.v01.chr01G01830	5.8412	4.4033	3.80672	3.38011	5.22565	5.58176	6.86034	6.877	6.60391	7.07422	6.87076	6.53892	3-oxo-5-alpha-steroid 4-dehydrogenase family protein
Ci.v01.chr01G01840	5.8996	4.89268	3.80084	3.37183	2.20391	5.12958	3.74765	3.65564	2.32044	3.64384	2.85267	4.44846	actin-12
Ci.v01.chr01G01850	1.71662	2.55634	2.09274	1.52361	0.354267	2.67386	0.617944	0.820833	0.405785	0.611664	0.438843	0.863245	ENTH/VHS family protein
Ci.v01.chr01G01860	5.25556	4.41454	3.22297	3.83826	4.50023	4.92566	4.70873	4.93029	4.65379	4.73228	4.86423	4.36164	Nucleotide-diphospho-sugar transferases superfamily protein
Ci.v01.chr01G01870	5.32303	3.41971	1.59812	0.262056	2.25631	4.66818	3.18729	3.46801	2.22759	3.19578	2.80068	4.57736	unknown protein
Ci.v01.chr01G01880	0.382767	0.208454	0.0231194	0	0	0.880165	0.0412836	0.74419	0	0	0	0.017225	O-Glycosyl hydrolases family 17 protein
Ci.v01.chr01G01890	4.25156	2.83775	2.29311	2.15536	1.88392	3.23831	4.09029	4.09371	2.13234	3.24054	2.34614	4.83218	PSF2
Ci.v01.chr01G01900	8.14321	9.04418	9.12108	8.61139	8.24636	6.74776	6.71626	6.94608	5.95061	6.52565	5.92825	7.02409	triosephosphate isomerase
Ci.v01.chr01G01910	4.42496	4.83279	4.78028	2.72688	5.24198	5.45213	2.75401	3.33028	3.33596	2.83759	2.56451	2.55577	protein kinase 1B
Ci.v01.chr01G01920	6.35076	5.66025	4.95957	5.50997	5.55378	5.49845	6.52113	6.44657	6.07115	6.20639	6.09773	6.87235	Radical SAM superfamily protein
Ci.v01.chr01G01930	1.4271	0.569537	0.13278	0.432692	2.30049	3.49815	1.99453	1.39876	1.2587	1.14856	0.748741	1.14116	Calcium-dependent lipid-binding (CaLB domain) family protein
Ci.v01.chr01G01940	0.524937	0.554626	0.113307	0	0.016022	0	0.0645656	0.0802852	0.0375762	0.0795331	0.0165334	0.452343	Protein of unknown function, DUF547
Ci.v01.chr01G01950	4.70626	4.19735	4.03347	4.04187	4.16704	4.55541	4.51559	4.5748	4.6037	4.53937	4.63502	4.02002	protein affected traf&#64257;cking 2
Ci.v01.chr01G01960	0	0	0	0	0	0	0	0	0	0	0	0	Cysteine/Histidine-rich C1 domain family protein
Ci.v01.chr01G01970	0	0	0	0	2.02231	0	0.210965	0.618802	0.378236	0.26349	0.297004	0.0632075	Cysteine/Histidine-rich C1 domain family protein
Ci.v01.chr01G01980	5.01097	5.04207	4.95156	3.85632	4.3607	5.22575	5.75475	5.79477	4.5805	5.65135	5.09025	5.45969	XH/XS domain-containing protein
Ci.v01.chr01G01990	4.30576	3.78144	2.9783	2.55024	1.70744	4.95028	3.76016	4.66982	3.39222	4.19016	4.26396	3.64434	expansin A4
Ci.v01.chr01G02000	4.91153	4.44233	4.69046	5.56926	6.3725	5.59991	5.25649	5.5236	5.62086	5.24986	5.05296	4.40847	telomeric DNA binding protein 1
Ci.v01.chr01G02010	2.66822	2.92766	2.48799	2.9949	4.00431	4.33711	2.4066	2.69221	3.71023	2.8179	3.25445	2.26467	GRAS family transcription factor
Ci.v01.chr01G02020	4.2666	3.87159	2.46466	3.28235	3.84756	2.86095	4.30704	3.83376	3.46881	3.65648	3.68571	5.15653	FtsJ-like methyltransferase family protein
Ci.v01.chr01G02030	6.3288	4.99524	3.39939	2.5483	3.12834	5.15892	6.89314	6.48542	3.85201	5.57934	3.94277	8.03447	FIZZY-related 3
Ci.v01.chr01G02040	5.70194	4.86632	3.84361	3.56608	4.34423	4.21684	5.55645	5.5211	5.47701	5.50565	5.39384	5.28982	actin-related protein 5
Ci.v01.chr01G02050	3.07825	0.447634	0	0.131176	0.57161	0.253238	1.92378	1.83123	1.98864	1.28348	1.87361	0.526021	unknown protein
Ci.v01.chr01G02060	2.05533	4.96751	4.89832	3.30131	0	3.83245	3.74067	3.67441	2.48952	3.29606	3.33827	4.51835	ROTUNDIFOLIA like 8
Ci.v01.chr01G02070	6.95172	6.11696	6.08429	7.41691	7.14335	6.69108	6.74165	6.80991	7.41108	6.99074	7.18	6.20296	FKBP-like peptidyl-prolyl cis-trans isomerase family protein
Ci.v01.chr01G02080	6.29848	5.29265	5.01364	5.31826	5.74202	5.62628	6.25992	6.25299	6.39925	6.34308	6.37742	5.47857	RING/U-box superfamily protein
Ci.v01.chr01G02090	0.732575	0.257706	0	0.407103	2.64778	1.5263	3.40237	3.76752	3.2637	3.92431	3.68984	2.74788	Eukaryotic aspartyl protease family protein
Ci.v01.chr01G02100	0.132252	0	0	0	0.223727	2.2433	1.44726	1.35037	4.34566	2.11587	3.28578	0.123527	glycerol-3-phosphate acyltransferase 5
Ci.v01.chr01G02110	2.18153	3.11101	0.225922	0	0	0	0.133624	0.179026	0.355863	0.46348	0.651203	0.130455	Pathogenesis-related thaumatin superfamily protein
Ci.v01.chr01G02120	2.32274	1.06704	0.99204	2.36055	1.81006	2.16617	3.15317	3.78255	3.28427	3.69528	3.65554	1.94104	Concanavalin A-like lectin protein kinase family protein
Ci.v01.chr01G02130	4.97948	3.83006	3.746	3.65717	0.494918	2.47396	1.11942	1.52511	3.00485	2.87974	3.09857	0.313303	Concanavalin A-like lectin protein kinase family protein
Ci.v01.chr01G02140	3.42833	2.43155	1.28949	0.712995	2.00513	1.20986	0.47651	0.735134	0.875224	0.790718	0.672734	0.570323	Concanavalin A-like lectin protein kinase family protein
Ci.v01.chr01G02150	1.40954	1.80738	1.2726	0.405048	1.96305	2.23689	3.22413	3.90611	3.18072	3.63892	3.23785	2.78001	Concanavalin A-like lectin protein kinase family protein
Ci.v01.chr01G02160	0.0481565	3.29077	1.86891	1.0972	4.85562	3.11227	3.1868	3.40419	4.13497	3.07818	3.57996	2.02667	Concanavalin A-like lectin protein kinase family protein
Ci.v01.chr01G02170	5.44381	4.94346	2.83363	0.70967	11.872	1.15965	8.21883	8.23722	7.45843	7.1356	6.69733	8.12593	rubisco activase
Ci.v01.chr01G02180	4.08934	3.2749	2.85294	2.29751	3.46346	1.50838	3.73444	3.01405	5.12393	3.44346	4.52737	3.77888	lateral organ boundaries-domain 29
Ci.v01.chr01G02190	5.21642	4.11235	3.61722	3.80542	4.80209	3.93307	4.96831	4.67936	5.60724	4.8765	5.32072	4.73109	purine biosynthesis 4
Ci.v01.chr01G02200	4.9251	4.3926	4.07432	3.52495	4.08042	4.35931	5.02026	5.06875	4.83804	5.0033	4.86141	3.84158	sec7 domain-containing protein
Ci.v01.chr01G02210	1.83562	1.0063	0.695341	4.1829	2.07866	2.53258	3.10503	3.28477	5.33097	3.79524	4.89068	1.84946	Protein of unknown function (DUF604)
Ci.v01.chr01G02220	0.376925	0.0339626	0.0363361	0	0.48827	0.138959	0	0.0302895	0	0	0	0.0390275	C2H2 and C2HC zinc fingers superfamily protein
Ci.v01.chr01G02230	5.84529	4.5656	4.03732	4.6937	5.19067	5.55662	3.86388	4.11718	4.34471	4.39114	4.23462	3.73642	NAD(P)-binding Rossmann-fold superfamily protein
Ci.v01.chr01G02240	4.56908	2.54232	2.16275	1.39057	3.87862	3.98143	4.89471	5.27865	3.73336	5.00124	4.28824	4.93947	Nucleotidyltransferase family protein
Ci.v01.chr01G02250	5.28563	5.1516	5.77643	5.82745	4.61463	5.26768	5.79067	5.67767	5.52469	5.7368	5.67186	5.70146	S-adenosyl-L-methionine-dependent methyltransferases superfamily protein
Ci.v01.chr01G02260	5.47611	4.93769	4.734	5.04442	5.63837	5.23241	5.45572	5.52527	5.74157	5.57701	5.61972	4.79383	BTB/POZ/MATH-domains containing protein
Ci.v01.chr01G02270	0	0	0	0	0	0	0	0	0	0	0	0	unknown protein
Ci.v01.chr01G02280	6.23472	5.26685	5.05238	5.7056	3.31795	2.82731	6.5208	6.4028	5.49843	5.54164	5.32942	6.19277	Regulator of chromosome condensation (RCC1) family protein
Ci.v01.chr01G02290	4.33123	2.08661	1.35727	0.719788	2.84874	3.84823	4.1534	4.96084	3.45405	4.45925	3.78119	3.74648	Glucose-1-phosphate adenylyltransferase family protein
Ci.v01.chr01G02300	3.66067	3.01562	1.57137	3.23528	3.13537	4.38373	4.09287	3.36718	2.93586	3.12188	2.93356	5.78037	Mitochondrial glycoprotein family protein
Ci.v01.chr01G02310	2.06374	0.333698	0	0.911965	0	0.186862	0	0	0.313349	0.15222	0	0	delta 1-pyrroline-5-carboxylate synthase 2
Ci.v01.chr01G02320	5.03081	4.65098	4.18205	4.10288	5.40294	5.0596	5.50596	5.40753	5.17657	5.33786	5.22545	5.27777	Integral membrane Yip1 family protein
Ci.v01.chr01G02330	2.95368	1.54722	2.28338	3.05968	2.85274	4.84743	3.70171	4.15382	3.81765	4.33042	3.85797	2.95935	Exostosin family protein
Ci.v01.chr01G02340	4.13832	3.53536	3.28066	3.06196	4.04753	3.65145	4.47239	4.76874	4.89067	4.49092	4.87886	4.11475	Transducin/WD40 repeat-like superfamily protein
Ci.v01.chr01G02350	2.98206	1.32114	0.936375	0.373871	1.04059	2.80886	2.82165	2.79675	1.72691	2.34184	1.79356	3.22298	DA1-related protein 2
Ci.v01.chr01G02360	5.76843	3.27595	2.97134	3.18362	3.37386	3.95619	4.83423	5.02957	4.89104	4.80156	4.82212	4.38676	Mitochondrial substrate carrier family protein
Ci.v01.chr01G02370	0	0	0	0	3.83861	0	0.0487872	0.0130062	0	0	0	0.0645587	Subtilisin-like serine endopeptidase family protein
Ci.v01.chr01G02380	1.46585	0.0781862	0.272789	0.0844309	5.52129	1.78741	5.49905	6.08828	6.05455	5.93307	5.15641	4.71543	Subtilisin-like serine endopeptidase family protein
Ci.v01.chr01G02390	0	0	0.027528	0	0.0515081	0	0.0939306	0	0.35767	0.0465819	0.263999	0	Subtilisin-like serine endopeptidase family protein
Ci.v01.chr01G02400	5.40972	2.93461	1.97259	2.42217	2.83112	2.07547	3.93323	4.03152	4.99347	4.11697	5.00125	5.00772	aspartate kinase 1
Ci.v01.chr01G02410	1.55299	3.05515	1.67523	0.781047	4.40366	2.47606	2.22311	2.12155	2.62762	2.59608	2.62785	0.856337	unknown protein
Ci.v01.chr01G02420	5.2495	4.1062	3.52992	2.10787	5.32274	6.06088	6.03677	6.28723	5.90607	6.38081	6.02047	5.70689	maternal effect embryo arrest 60
Ci.v01.chr01G02430	4.39761	3.49631	1.41489	0.15723	1.04941	3.70304	5.38093	5.38658	2.73234	4.86119	3.33652	5.7532	ROP guanine nucleotide exchange factor 5
Ci.v01.chr01G02440	4.60158	4.29988	3.64544	4.59477	5.87284	5.82001	4.64315	5.09329	5.23273	5.05741	5.17327	3.82797	guanylyl cyclase 1
Ci.v01.chr01G02450	6.51767	3.62439	2.58005	1.16472	1.5175	5.11321	7.50609	7.92326	6.32538	7.36626	6.80294	6.92872	unknown protein
Ci.v01.chr01G02460	0.298301	0.192131	0.113093	0	0	0	0	0	0.231251	0.0195582	0.151176	0.0974328	UDP-Glycosyltransferase superfamily protein
Ci.v01.chr01G02470	1.37597	5.99662	6.94419	7.63991	0.625035	0.802619	0.61401	0.629485	4.74373	1.44415	4.06206	0.0475119	heat shock protein 18.2
Ci.v01.chr01G02480	3.51805	3.35763	1.49073	1.33049	0.726947	4.11157	4.63334	4.28202	2.81457	5.00505	3.87139	4.20117	RING/FYVE/PHD zinc finger superfamily protein
Ci.v01.chr01G02490	4.03154	3.21342	3.03152	3.40133	4.13261	3.28383	3.2358	3.06724	3.29929	3.20225	3.20017	2.78428	myb domain protein 109
Ci.v01.chr01G02500	3.65918	3.48984	2.98188	3.60225	4.26239	4.65614	2.72709	2.61612	3.60691	3.40671	3.2861	2.92534	proline transporter 1
Ci.v01.chr01G02510	6.01122	6.11189	6.07126	5.93682	4.53469	5.27946	5.10536	5.23461	4.96104	5.12456	5.00022	5.44599	Yos1-like protein
Ci.v01.chr01G02520	7.85105	7.62896	6.58513	7.12838	7.27341	8.0195	8.33127	8.06296	7.5995	8.01451	7.84165	9.55008	Ribosomal protein L35Ae family protein
Ci.v01.chr01G02530	6.92212	6.77821	5.83696	6.00404	5.56259	7.05916	7.08405	6.74025	6.25287	6.67282	6.95887	8.60534	Ribosomal protein L35Ae family protein
Ci.v01.chr01G02540	0.118613	0	0	0	0.0509874	0.110871	0.0147352	0.027028	0.102324	0.0270479	0.10691	0	cysteine-rich RLK (RECEPTOR-like protein kinase) 4
Ci.v01.chr01G02550	4.73378	3.72031	3.59106	3.25568	4.71229	5.61953	4.58091	4.87994	4.60395	4.60376	4.39389	4.79651	Nucleotide-sugar transporter family protein
Ci.v01.chr01G02560	3.2506	0.681772	0.173953	0.108202	0.15455	0.417278	2.3745	2.35556	0.649652	1.02962	0.83363	2.85175	proliferating cell nuclear antigen 2
Ci.v01.chr01G02570	7.34514	6.85997	6.81553	5.69161	5.11571	7.80117	7.32834	7.21491	6.22394	7.14383	6.78849	7.39709	GATA type zinc finger transcription factor family protein
Ci.v01.chr01G02580	4.73139	4.37241	3.94832	3.98814	4.07318	3.43566	4.17165	4.1092	4.51029	4.27479	4.43226	3.85226	ARM repeat superfamily protein
Ci.v01.chr01G02590	1.8935	0.395815	0.0792333	0.110825	0.0221155	0.250069	0.175342	0.196995	0.172126	0.148333	0.30891	0.0775178	Glycosyl hydrolase superfamily protein
Ci.v01.chr01G02600	4.9957	4.21642	3.33966	3.94062	4.04858	4.61875	4.04681	4.08771	4.2188	4.36219	4.07676	3.48615	HAD superfamily, subfamily IIIB acid phosphatase
Ci.v01.chr01G02610	1.27143	0.239839	0.102848	0.26135	9.84529	1.22947	5.59585	5.10157	3.80607	3.55002	2.86721	5.9357	sedoheptulose-bisphosphatase
Ci.v01.chr01G02620	3.37102	3.13606	2.54724	0.836425	1.00564	3.90301	2.16082	2.67175	2.47507	3.07095	2.90227	2.89118	Duplicated homeodomain-like superfamily protein
Ci.v01.chr01G02630	5.16507	5.87904	5.1211	6.32278	5.5839	6.11298	5.3439	5.07751	6.61904	5.92537	6.24496	4.01847	RNI-like superfamily protein
Ci.v01.chr01G02640	6.46408	6.47973	6.08508	5.3811	6.74793	5.85559	6.63037	7.04539	7.73075	7.33075	7.70115	5.5189	unknown protein
Ci.v01.chr01G02650	6.31849	5.96566	5.00188	5.09798	3.98493	5.34334	5.6806	5.78464	4.82219	5.43924	5.15288	5.87862	Microsomal signal peptidase 25 kDa subunit (SPC25)
Ci.v01.chr01G02660	6.54774	6.39034	6.42246	7.28192	7.33148	7.16942	7.05255	7.07228	7.14754	7.22253	7.06595	6.41931	Calcium-dependent lipid-binding (CaLB domain) family protein
Ci.v01.chr01G02670	0.972462	0.558767	0.127098	2.13795	2.30416	4.25432	3.94131	1.93544	1.90161	3.02863	2.28057	0.352021	HXXXD-type acyl-transferase family protein
Ci.v01.chr01G02680	4.82289	4.08908	3.71854	4.5906	3.89821	4.16454	3.81223	4.05913	4.88984	4.48398	4.78294	3.2947	Fasciclin-like arabinogalactan family protein
Ci.v01.chr01G02690	6.71996	6.94861	7.16454	7.38554	6.84747	7.77692	7.07056	6.79456	6.57112	6.68338	6.63636	7.68117	RP non-ATPase subunit 8A
Ci.v01.chr01G02700	0.123808	0	0	0.124964	0	0.582464	0	0.0964791	0.0980125	0.0957773	0	0.0423095	WUSCHEL related homeobox 5
Ci.v01.chr01G02710	4.95991	4.04337	3.73412	4.40013	4.90378	4.57396	5.01009	4.94233	5.63146	5.28005	5.56348	5.59211	eukaryotic translation initiation factor 2
Ci.v01.chr01G02720	6.61274	4.82318	2.8424	5.28303	9.77581	11.7576	6.5379	6.71757	7.00313	7.39559	7.1699	5.84337	plasma membrane intrinsic protein 1;5
Ci.v01.chr01G02730	5.5627	5.36241	4.36409	4.51434	5.47685	5.99523	5.4867	5.38429	5.78288	5.78106	5.84349	5.11814	Nucleotide-diphospho-sugar transferases superfamily protein
Ci.v01.chr01G02740	4.32112	2.59414	1.89111	4.01406	4.48212	4.50019	3.46729	4.80961	5.5969	5.28915	4.05647	2.20476	Hs1pro-1 protein
Ci.v01.chr01G02750	0.0741081	0	0	0	0	0	0	0	0	0	0	0	Uncharacterised protein family SERF
Ci.v01.chr01G02760	7.34657	6.78141	5.24541	6.2234	5.5444	9.11655	9.03107	8.60085	6.73839	7.73405	7.01239	10.7493	Ribosomal protein L10 family protein
Ci.v01.chr01G02770	0.0849301	0	0	0	0	0.039739	0.167656	0.0667009	0	0.0647753	0.0336718	0	2-oxoglutarate (2OG) and Fe(II)-dependent oxygenase superfamily protein
Ci.v01.chr01G02780	2.10856	1.74162	1.59945	2.01334	2.69589	2.4643	2.26805	2.78699	3.40781	2.58725	3.13127	1.78124	syntaxin of plants 31
Ci.v01.chr01G02790	6.33185	4.38058	2.43729	0.298307	2.09637	3.71312	0.739039	1.1045	2.17136	1.84141	2.07238	1.27513	Transmembrane amino acid transporter family protein
Ci.v01.chr01G02800	0.134401	0.25152	0.155175	0.0962852	0	0.158237	0.347175	0.280439	0.277374	0.401139	0.157007	0.182336	ubiquitin-protein ligase 7
Ci.v01.chr01G02810	3.69122	2.06589	0.717994	0.828247	0	0.223684	1.68646	1.96085	0.212211	0.915999	0.871313	1.98548	anthranilate synthase 2
Ci.v01.chr01G02820	3.48101	3.92135	3.2501	3.23381	0.504099	3.28753	3.71695	3.74038	3.8492	3.80538	3.80755	3.46586	Pleckstrin homology (PH) domain superfamily protein
Ci.v01.chr01G02830	2.90076	2.36916	2.54876	2.26366	2.09505	2.71262	4.29256	4.38812	3.68407	4.18967	3.83562	3.95981	unknown protein
Ci.v01.chr01G02840	2.9546	2.2023	1.55659	1.24609	2.04596	3.97953	4.53283	4.95	3.90266	4.44718	4.07098	3.377	Yippee family putative zinc-binding protein
Ci.v01.chr01G02850	0.161378	0	0	0	2.21206	0	0.278414	0.25241	0.490346	0.270244	0.407125	0.178049	light harvesting complex photosystem II
Ci.v01.chr01G02860	3.63729	2.8145	1.93385	2.26146	5.32549	3.51525	5.30917	5.00809	6.44763	5.82832	6.69306	3.89402	high mobility group B1
Ci.v01.chr01G02870	0.222203	2.62946	2.40686	1.83529	4.53374	1.54148	2.56131	2.53481	4.0538	3.11616	3.60357	2.06377	Cytochrome P450 superfamily protein
Ci.v01.chr01G02880	3.14684	2.6088	2.47866	2.52268	3.23403	2.97036	3.41057	3.49629	3.58237	3.35996	3.56713	3.08762	nuclear pore complex protein-related
Ci.v01.chr01G02890	2.77744	2.99615	2.40157	2.84322	3.91605	4.36193	3.53072	3.78165	4.5153	3.79192	3.82218	1.07996	Alpha/beta hydrolase related protein
Ci.v01.chr01G02900	3.56367	1.94781	0.863625	0.561723	0.196872	3.2471	4.9618	4.90649	4.76249	5.10107	4.93635	4.29337	SGNH hydrolase-type esterase superfamily protein
Ci.v01.chr01G02910	5.23371	7.48066	6.51155	5.30031	4.95437	4.87467	5.66786	4.48274	6.77623	6.61596	6.98871	3.96239	Protein of unknown function (DUF1313)
Ci.v01.chr01G02920	4.78501	4.16096	2.90228	3.67044	4.18248	4.41629	4.57607	4.77019	4.74874	4.75214	4.84767	5.40703	cyclophilin 5
Ci.v01.chr01G02930	2.60947	0.415146	0.0523431	0.0570953	1.10066	0.155414	2.84328	2.71382	2.96057	2.8201	3.27712	2.6502	Phosphoinositide-specific phospholipase C family protein
Ci.v01.chr01G02940	2.58661	0.141618	0.16889	0.109193	6.09957	3.80793	5.19044	5.78723	6.32363	5.79379	6.27835	2.92284	phospholipase C 2
Ci.v01.chr01G02950	0	0	0	0	0	0	0	0	0	0	0	0	unknown protein
Ci.v01.chr01G02960	3.93135	3.27153	2.82631	2.95887	3.42493	3.36056	4.10794	4.28527	4.1084	4.06113	4.0485	3.6977	sequence-specific DNA binding transcription factors;zinc ion binding;sequence-specific DNA binding transcription factors
Ci.v01.chr01G02970	0.377947	0.109338	0.113134	0.169084	2.10632	0.691405	0.113627	0.88128	0.413316	0.377431	0.118801	0.294688	CRINKLY4 related 3
Ci.v01.chr01G02980	4.38314	3.41843	3.04893	3.90345	5.88077	5.46393	5.02806	5.25162	5.04127	5.2536	4.92349	4.39118	Protein kinase superfamily protein
Ci.v01.chr01G02990	4.97492	4.3452	3.13949	3.74812	3.77758	4.04837	4.33528	4.35447	4.7968	4.63205	4.67662	3.14097	Disease resistance protein (TIR-NBS-LRR class) family
Ci.v01.chr01G03000	2.59975	2.09461	1.43555	1.76316	1.43845	2.40491	2.192	2.48147	3.02219	2.98806	2.97341	2.25749	Disease resistance protein (TIR-NBS-LRR class) family
Ci.v01.chr01G03010	0	0	0	0	0	0	0	0	0	0	0	0	basic leucine-zipper 44
Ci.v01.chr01G03020	1.02604	0.954091	1.23464	0.644011	1.46687	0.553201	1.3831	1.79559	0.979472	1.69675	1.31705	1.332	Double Clp-N motif-containing P-loop nucleoside triphosphate hydrolases superfamily protein
Ci.v01.chr01G03030	0.86201	1.17636	1.70441	0.628743	1.12527	0.714417	1.72791	1.99696	0.827	1.40804	1.12481	1.94275	alfin-like 1
Ci.v01.chr01G03040	0	0	0	0	0.78677	0.0554431	0.0237138	0	0.0241381	0.0912367	0.0710171	0	2-oxoglutarate (2OG) and Fe(II)-dependent oxygenase superfamily protein
Ci.v01.chr01G03050	3.48863	2.36787	2.19154	3.13955	4.7104	5.22392	4.26901	5.64783	4.90206	4.63221	4.39154	3.86485	zinc finger (CCCH-type) family protein
Ci.v01.chr01G03060	2.46775	1.79695	2.47778	2.53989	2.70433	4.69161	1.68983	2.3827	4.30768	3.26188	4.47466	2.09067	Plant protein of unknown function (DUF828)
Ci.v01.chr01G03070	4.33137	2.92283	2.3355	1.86103	2.35616	2.62407	4.1031	4.22325	4.45818	3.91431	4.40636	3.89798	E3 ubiquitin ligase, putative
Ci.v01.chr01G03080	4.87401	4.2733	3.5078	3.93703	4.73013	4.78118	4.83099	4.58975	5.1101	4.87375	4.92799	4.47915	UDP-Glycosyltransferase superfamily protein
Ci.v01.chr01G03090	4.5108	5.30147	5.03381	5.05851	6.76337	3.88185	4.57552	4.82324	4.9679	4.72026	4.69323	4.97171	unknown protein
Ci.v01.chr01G03100	4.12163	3.44667	2.72501	2.19635	4.92459	3.67922	4.82663	5.10124	4.886	5.16859	4.86199	4.73782	basic helix-loop-helix (bHLH) DNA-binding superfamily protein
Ci.v01.chr01G03110	0.583454	4.70111	3.86006	4.48236	0	0.303753	0	0	0	0	0	0.0419214	Integrase-type DNA-binding superfamily protein
Ci.v01.chr01G03120	0.260315	0	0	0	0	2.345	1.46456	2.00201	1.05858	1.97194	2.01817	1.71156	HXXXD-type acyl-transferase family protein
Ci.v01.chr01G03130	6.10874	3.93401	3.55681	2.84167	4.8962	4.53956	3.94236	4.80649	5.35403	4.91393	5.20201	3.95908	Protein kinase family protein
Ci.v01.chr01G03140	6.37954	1.6468	1.10822	0.365392	1.05428	3.90856	2.38437	2.76666	1.7904	2.52331	2.17561	3.00935	Glutaredoxin family protein
Ci.v01.chr01G03150	1.16094	0.405632	0.323636	0.0347185	0.255851	0.379377	0.0846344	0.0727424	0.017282	0	0	0.0217213	Rad21/Rec8-like family protein
Ci.v01.chr01G03160	3.87147	1.84741	1.18119	0.204001	0.329665	0.451504	2.15118	2.55925	2.49199	2.73211	2.59926	2.00921	ankyrin repeat-containing 2B
Ci.v01.chr01G03170	2.61006	2.50761	1.3699	2.68726	3.50227	4.33896	3.49189	3.70399	3.94752	4.02627	3.77718	2.39449	Peptide-N4-(N-acetyl-beta-glucosaminyl)asparagine amidase A protein
Ci.v01.chr01G03180	3.91035	3.76574	2.24702	1.63749	0.0551389	2.07835	2.49801	2.12209	2.25298	2.4936	2.80272	3.41306	Ribosomal protein S4 (RPS4A) family protein
Ci.v01.chr01G03190	7.70241	7.93932	7.85938	9.25914	7.61269	6.63586	6.69156	6.98572	8.04681	6.89732	7.8298	6.32953	ferritin 3
Ci.v01.chr01G03200	0	0.791301	0	0	0.0900474	0	0	0	0	0	0	0	UDP-D-glucuronate 4-epimerase 3
Ci.v01.chr01G03210	0	0	0	0	0	0.89356	0.674721	0.271181	0.110474	1.18354	0.260061	0.0361179	Lateral organ boundaries (LOB) domain family protein
Ci.v01.chr01G03220	5.67075	5.42497	4.69074	5.24181	5.07485	5.50383	5.34761	5.18564	5.42393	5.3015	5.33143	5.56182	unknown protein
Ci.v01.chr01G03230	4.2694	2.429	0.320277	0.077355	3.92343	5.97946	1.69628	1.77911	4.89255	3.36403	4.71237	1.62713	TRICHOME BIREFRINGENCE-LIKE 33
Ci.v01.chr01G03240	4.47713	1.23817	0.688408	0.497963	6.4307	6.40805	1.59334	1.96698	0.862979	1.86934	2.16996	2.09987	PYR1-like 11
Ci.v01.chr01G03250	2.82448	2.77136	2.39968	1.62908	2.38307	3.88077	4.14611	4.37853	2.58314	3.94841	3.09059	4.21106	chromatin remodeling 38
Ci.v01.chr01G03260	0.104798	0	0	0	0	0	0	0	0	0	0	0	cation/H+ exchanger 18
Ci.v01.chr01G03270	4.97976	3.34783	0.821735	0.0390543	2.37824	5.60257	2.96021	2.78222	4.93064	3.59052	4.1432	1.64293	laccase 12
Ci.v01.chr01G03280	6.17572	6.4491	5.97605	5.9355	5.72174	6.18188	5.65125	5.75334	6.29625	5.93942	6.19285	4.98138	sorting nexin 2A
Ci.v01.chr01G03290	3.05382	2.43386	0.747787	0.0909489	0.240695	3.35639	3.79734	3.69494	0.586678	3.03593	1.32199	4.88229	inflorescence meristem receptor-like kinase 2
Ci.v01.chr01G03300	5.65671	4.94939	4.2843	4.92502	5.41315	6.27276	6.13863	6.0723	5.83775	6.26881	5.89658	6.24894	prenylated RAB acceptor 1
Ci.v01.chr01G03310	0.40182	0.0377547	0.124927	2.1827	1.05296	2.60535	0.718102	1.05894	1.14022	1.4434	1.26834	1.15459	unknown protein
Ci.v01.chr01G03320	7.35394	8.75308	7.51923	6.36931	5.47513	5.45369	6.00478	6.14188	5.47074	5.94009	5.58268	6.01698	biotin/lipoyl attachment domain-containing protein
Ci.v01.chr01G03330	3.05126	2.1239	2.03654	2.61843	5.23679	2.46266	3.0251	3.14984	2.71214	2.17517	1.98812	3.26842	Protein of unknown function (DUF399 and DUF3411)
Ci.v01.chr01G03340	3.80147	1.07481	0.175219	0.263277	6.30059	5.5058	4.23276	4.46255	4.84383	4.67436	4.74024	3.03767	arogenate dehydrogenase
Ci.v01.chr01G03350	0.145233	0.183733	0	0.0127603	0	0	0.0116388	0.0439632	0	0.0213234	0	0.0163551	Cation/hydrogen exchanger family protein
Ci.v01.chr01G03360	8.76181	9.15612	8.04586	4.80371	7.36471	7.22221	6.84666	6.43967	6.60493	7.26112	6.71229	6.13426	unknown protein
Ci.v01.chr01G03370	5.22238	4.27598	2.05707	1.54539	5.178	4.97589	2.6894	3.15725	3.32198	4.1095	4.23535	3.3962	Heavy metal transport/detoxification superfamily protein
Ci.v01.chr01G03380	5.38123	3.29681	2.27833	1.03876	4.3869	5.0505	5.48996	5.58758	4.46011	5.48629	4.7339	4.83024	Staphylococcal nuclease homologue
Ci.v01.chr01G03390	5.74113	5.63496	4.71124	5.44424	5.54786	5.87757	4.63208	4.69926	5.05033	4.89715	5.09251	4.62911	unknown protein
Ci.v01.chr01G03400	4.78358	3.92306	2.76246	3.94412	4.41187	6.31374	6.6059	6.65814	6.19005	6.30859	5.72056	4.92451	PLAC8 family protein
Ci.v01.chr01G03410	6.73567	6.65658	6.18257	6.46233	6.44301	7.01787	6.45331	6.55587	6.44246	6.62874	6.54341	5.86053	alpha-soluble NSF attachment protein 2
Ci.v01.chr01G03420	3.61387	1.57313	1.61308	1.76465	1.78877	3.18692	2.10255	1.92535	2.66372	2.5417	2.32216	2.28974	Transmembrane amino acid transporter family protein
Ci.v01.chr01G03430	0.883308	0	0	0	0	0.0918579	0	0	0.15313	0	0	0.0505658	Protein of unknown function (DUF567)
Ci.v01.chr01G03440	0.963779	7.58423	5.6701	4.1231	0.369596	4.32711	3.44061	3.67651	0.332297	3.7157	1.0451	2.60417	transcription regulators
Ci.v01.chr01G03450	1.54677	0.475951	0.463123	0.396394	2.0704	4.80898	0	0.0448361	0	0	0	0	BTB/POZ domain-containing protein
Ci.v01.chr01G03460	2.46522	8.02163	8.62889	0.39959	0	7.10841	1.3112	1.48294	3.57169	3.27697	3.58494	1.33263	Hypoxia-responsive family protein
Ci.v01.chr01G03470	3.38435	1.1918	0.289923	0	3.38301	4.5197	0.231295	0.319562	2.29711	0.529216	2.09605	0.194382	Peroxidase superfamily protein
Ci.v01.chr01G03480	0.0382199	0.234777	0.323808	0	0.0239879	0.0724171	0	0.198825	0	0.0295759	0.0152521	0.535206	Major facilitator superfamily protein
Ci.v01.chr01G03490	1.81092	4.61378	6.08733	4.06121	4.51171	1.50965	4.11391	4.1267	5.1654	4.72479	4.57149	2.5849	Peroxidase superfamily protein
Ci.v01.chr01G03500	1.10738	0.0423002	0	0	0.0319853	4.52247	2.48127	1.10592	4.30892	0.414277	0.0792409	1.18957	LOB domain-containing protein 15
Ci.v01.chr01G03510	4.13565	1.07376	0.0505606	0	2.04874	3.15814	2.71619	2.89328	1.4098	2.7201	1.79963	3.4244	unknown protein
Ci.v01.chr01G03520	5.28719	2.872	1.71284	2.16637	3.98504	5.12514	4.5002	4.97832	4.79374	5.2395	5.19994	4.14661	Haloacid dehalogenase-like hydrolase (HAD) superfamily protein
Ci.v01.chr01G03530	3.5462	3.36433	3.02008	2.50191	5.80431	4.49531	5.76677	5.44006	5.39364	5.39044	5.39813	5.9833	Uroporphyrinogen decarboxylase
Ci.v01.chr01G03540	3.41523	0.740868	0.0694931	0.210461	2.15793	4.41226	2.62434	2.9891	3.14802	2.75717	1.55274	0.763718	AZA-guanine resistant1
Ci.v01.chr01G03550	5.34946	5.10762	4.54748	5.44499	4.55325	4.98202	5.55916	5.41831	5.30222	5.28124	5.24626	4.93018	Reticulon family protein
Ci.v01.chr01G03560	4.50255	3.81258	3.86556	4.09285	3.84795	4.49458	4.62778	4.67005	5.28394	4.8475	5.16752	4.34816	nodulin MtN21 /EamA-like transporter family protein
Ci.v01.chr01G03570	2.82454	1.81868	1.62913	1.46581	1.77248	1.30042	2.20859	2.21481	2.93966	2.05397	2.76889	2.11087	MATE efflux family protein
Ci.v01.chr01G03580	8.70566	9.31387	9.45834	8.55055	8.47488	9.53034	8.56038	8.28114	7.73951	8.24599	7.84762	8.78897	manganese superoxide dismutase 1
Ci.v01.chr01G03590	5.96004	6.63561	5.58494	5.40011	5.81679	6.61551	7.41719	7.12135	6.73659	6.8006	6.82652	8.74771	Ribosomal protein S26e family protein
Ci.v01.chr01G03600	4.78626	3.26551	2.67012	2.3362	2.91781	2.91975	4.47951	4.65545	2.53633	3.42298	2.6693	4.0899	N2,N2-dimethylguanosine tRNA methyltransferase
Ci.v01.chr01G03610	5.82151	6.24914	5.74999	6.20943	6.2347	6.12844	5.83139	5.91795	6.48142	6.06047	6.30252	4.75934	Melibiase family protein
Ci.v01.chr01G03620	6.66598	5.24788	3.33781	1.9438	2.84737	4.17704	6.28006	6.6168	6.17387	6.51248	6.46874	6.14653	potassium transporter 2
Ci.v01.chr01G03630	4.71766	2.01889	1.72269	2.03164	6.3493	4.23496	6.03398	5.8039	2.73146	4.60223	3.72216	6.0269	E2F target gene 1
Ci.v01.chr01G03640	2.54508	0.412395	0.0420415	0.0408818	0.84456	1.95138	0.376889	0.669325	3.88458	1.82787	2.77305	0.379753	expansin A10
Ci.v01.chr01G03650	5.19515	4.31971	3.87047	4.2443	4.43322	5.1245	4.50399	4.53884	4.42292	4.40229	4.17217	4.52181	basic leucine-zipper 52
Ci.v01.chr01G03660	1.44995	0.96138	1.56928	1.34143	3.47586	2.95429	1.06895	1.49943	0.651244	0.92434	0.677835	0.625381	RING/U-box superfamily protein
Ci.v01.chr01G03670	6.29334	6.52212	4.68687	4.87295	6.54321	5.31298	5.55517	5.29981	3.61926	5.4962	3.72663	6.4946	unknown protein
Ci.v01.chr01G03680	4.97471	2.25391	0.717285	0.0185677	0.863406	3.19652	4.68251	4.74154	0.754272	3.5465	1.55236	5.49527	Uncharacterised conserved protein (UCP030365)
Ci.v01.chr01G03690	5.66448	5.10981	4.15277	4.08549	3.61924	4.10287	4.80942	5.05363	5.09556	4.88723	5.17672	4.41095	RING/U-box superfamily protein
Ci.v01.chr01G03700	5.0752	3.42447	1.17131	0.623965	2.5504	4.56558	5.46584	5.76523	4.20293	5.30768	4.73836	5.21539	Leucine-rich repeat protein kinase family protein
Ci.v01.chr01G03710	1.23892	0.0777905	0.0555576	0	0.446541	0.231962	0.539321	0.982784	0.0765413	0.551325	0.298975	0.647309	WRKY DNA-binding protein 55
Ci.v01.chr01G03720	0.782711	0.124294	0.133774	0	4.00794	1.71611	3.83491	5.31825	3.33746	3.73154	2.78083	3.8395	WRKY DNA-binding protein 70
Ci.v01.chr01G03730	3.40712	2.1633	1.2551	1.70483	1.95883	1.96739	3.58287	3.5637	2.92096	3.3136	3.11192	3.55395	respiratory burst oxidase protein F
Ci.v01.chr01G03740	5.29759	5.6441	4.08174	4.29638	4.52104	4.09111	5.06835	4.68188	4.88235	4.93539	4.75594	5.24968	Rhodanese/Cell cycle control phosphatase superfamily protein
Ci.v01.chr01G03750	5.41655	5.10458	4.63597	5.13427	5.30494	4.72695	5.28769	5.21609	5.55076	5.26111	5.46628	5.06768	transcript elongation factor IIS
Ci.v01.chr01G03760	4.16804	3.46279	3.61217	3.81737	3.92461	3.36187	4.04041	4.22764	5.17791	4.23424	4.85279	3.35214	zinc ion binding;DNA binding;helicases;ATP binding;nucleic acid binding
Ci.v01.chr01G03770	5.60844	5.70194	4.73407	4.65233	6.28409	4.0597	4.77124	4.39868	5.2743	4.90946	5.14099	3.86742	Protein kinase superfamily protein
Ci.v01.chr01G03780	2.00339	1.38564	1.72186	2.30012	3.50074	3.08621	3.66266	3.88138	3.52825	3.72058	3.46738	2.65114	Protein of unknown function (DUF3133)
Ci.v01.chr01G03790	4.67817	5.70702	5.18637	4.87904	4.82413	5.28167	4.98069	4.8928	4.35674	4.51709	4.33985	5.43651	unknown protein
Ci.v01.chr01G03800	6.51136	6.38476	5.38228	6.21766	6.78656	6.80722	5.97678	5.88239	6.31902	6.06802	6.28535	5.60893	Metallo-hydrolase/oxidoreductase superfamily protein
Ci.v01.chr01G03810	5.05184	4.34302	4.24401	4.21839	4.19713	4.18075	4.7106	5.04156	5.25159	5.00599	5.13899	4.04782	Tetratricopeptide repeat (TPR)-like superfamily protein
Ci.v01.chr01G03820	5.77464	5.17802	4.61962	4.74873	5.18393	4.88513	6.10135	6.11619	6.05848	5.8738	5.90158	6.18686	Transducin/WD40 repeat-like superfamily protein
Ci.v01.chr01G03830	0.924316	0.635483	0.560694	0.322746	0.562908	0.972022	0.395957	0.779551	0.287882	0.581945	0	0.582376	Chaperone DnaJ-domain superfamily protein
Ci.v01.chr01G03840	1.14997	0.383901	0.639488	0.220537	0.935195	1.50194	2.02547	2.21389	2.20326	2.00181	2.13841	1.14033	IQ-domain 3
Ci.v01.chr01G03850	2.81995	2.05389	2.10295	1.87919	2.60567	2.93908	4.36201	4.14358	3.97085	3.95337	3.885	5.1936	Noc2p family
Ci.v01.chr01G03860	0	0	0	0	0.052386	0	0	0	0.30513	0.0296027	0.144895	0.0261357	unknown protein
Ci.v01.chr01G03870	0	0.0517509	0.111172	0	1.41046	0	0.286337	0.243323	0.250245	0.0233774	0.262077	0.139573	GTP binding Elongation factor Tu family protein
Ci.v01.chr01G03880	0.363927	1.34194	0.647951	3.07513	1.09058	1.76616	2.58837	2.87547	3.90403	3.40575	3.51214	1.17581	transducin family protein / WD-40 repeat family protein
Ci.v01.chr01G03890	2.47579	2.42373	1.94841	2.01799	2.98439	2.67196	3.51102	3.54799	3.75807	3.56549	3.69876	3.10566	DNA-binding protein with MIZ/SP-RING zinc finger, PHD-finger and SAP domain
Ci.v01.chr01G03900	3.84469	3.25879	2.52062	2.67209	2.59372	3.02986	3.48915	3.4581	3.81759	3.4747	3.61813	3.0821	Pseudouridine synthase family protein
Ci.v01.chr01G03910	4.30378	3.35644	2.97439	3.35331	4.54822	3.98903	4.7595	5.02469	4.93464	4.78876	4.816	3.95272	Duplicated homeodomain-like superfamily protein
Ci.v01.chr01G03920	4.91663	3.01562	3.60077	4.15734	4.65735	6.90607	4.30882	4.24757	3.39937	4.2223	3.60998	5.02927	tetraspanin5
Ci.v01.chr01G03930	5.10091	3.86337	3.64714	3.81608	3.95628	5.31268	4.62567	4.76272	4.81024	4.81595	4.79688	4.66902	Seven transmembrane MLO family protein
Ci.v01.chr01G03940	4.49713	1.12354	0.714541	2.7182	7.05072	5.78765	3.33503	3.40123	5.95138	4.4876	5.44455	2.99459	Seven transmembrane MLO family protein
Ci.v01.chr01G03950	6.32682	5.41171	5.00362	6.0107	6.98454	7.0013	5.5749	5.5151	6.78681	5.9963	6.67237	4.17606	ubiquitin-conjugating enzyme 20
Ci.v01.chr01G03960	6.11385	5.57476	5.59661	5.6306	5.64553	5.69954	5.62817	5.62062	6.23631	5.76291	6.15688	5.12345	rhomboid protein-related
Ci.v01.chr01G03970	1.43485	0.160044	0.693047	0.715423	1.03807	0.452333	0	0	0	0	0	0	unknown protein
Ci.v01.chr01G03980	5.61242	2.45804	0.380348	0.80302	9.05933	2.12339	8.40591	8.11645	7.67302	7.86663	7.30557	7.84343	photosystem I light harvesting complex gene 1
Ci.v01.chr01G03990	3.42544	0.95146	1.46455	4.48459	0.498533	2.37888	1.01673	0.793615	1.89083	1.32511	1.96938	0.359672	S-adenosyl-L-methionine-dependent methyltransferases superfamily protein
Ci.v01.chr01G04000	0.218608	0.46878	0.121629	0.0951357	0.0506016	0.517848	0	0.0537342	0	0.0999132	0.151387	0.0446305	chorismate synthase, putative / 5-enolpyruvylshikimate-3-phosphate phospholyase, putative
Ci.v01.chr01G04010	5.24523	3.90012	1.90199	1.25241	3.63648	5.75427	4.61069	4.91989	4.83115	4.664	4.68211	4.19499	PATATIN-like protein 6
Ci.v01.chr01G04020	0.716953	0	0	0	3.69652	0	1.71378	1.76714	1.20744	1.27076	1.11606	1.09569	Tryptophan/tyrosine permease
Ci.v01.chr01G04030	0.513494	0.0602839	0.0554202	0.246246	0.366841	0.028043	0.21266	0.55132	0.137135	0.825252	0.319438	0.0969783	unknown protein
Ci.v01.chr01G04040	4.22733	4.09673	3.64742	3.03087	3.71975	5.12603	4.84507	4.9411	4.78695	4.82598	4.64026	4.217	alpha/beta-Hydrolases superfamily protein
Ci.v01.chr01G04050	5.6589	4.21364	4.43458	5.1312	5.44492	5.34372	5.04745	5.29791	5.57298	5.52369	5.71089	4.546	Expressed protein
Ci.v01.chr01G04060	0.688997	0.0704527	0	0	9.55832	0.0730658	2.0544	2.11533	3.32812	2.81537	3.24981	2.31469	plasma membrane intrinsic protein 2;5
Ci.v01.chr01G04070	5.26828	2.69188	1.75813	1.42463	1.71623	3.49238	4.59401	4.74918	2.88703	4.40235	3.96762	4.68193	decapping 2
Ci.v01.chr01G04080	5.3524	5.26778	4.31696	4.61628	4.60347	4.5394	4.86472	4.63787	4.5472	4.88427	4.83447	4.59345	Uncharacterised protein family (UPF0497)
Ci.v01.chr01G04090	4.53486	3.7604	3.94329	4.23233	5.00151	4.64019	4.81978	4.85442	5.18034	4.96442	5.1076	3.86347	Zn-dependent exopeptidases superfamily protein
Ci.v01.chr01G04100	5.65776	5.18902	4.51041	5.35372	7.02084	4.35075	6.37125	6.39325	6.02919	6.44451	6.18934	5.84207	Acyl-CoA N-acyltransferases (NAT) superfamily protein
Ci.v01.chr01G04110	6.00457	6.52801	6.34796	5.68101	5.78036	5.64792	5.68481	5.83671	6.49731	6.0218	6.36058	4.90898	phosphoglucosamine mutase family protein
Ci.v01.chr01G04120	2.22422	2.64768	1.1124	1.95363	4.24931	2.415	4.05209	4.52741	4.3452	4.59725	4.7389	2.91024	auxin response factor 16
Ci.v01.chr01G04130	5.88874	4.72506	4.22972	3.34367	5.16041	5.29513	5.75186	6.00084	7.01977	6.54162	7.19963	5.50597	Plant-specific GATA-type zinc finger transcription factor family protein
Ci.v01.chr01G04140	4.41093	3.74209	2.09046	2.05473	2.42437	2.28156	2.09351	2.06227	3.15717	2.71625	3.05959	1.71984	Pleckstrin homology (PH) and lipid-binding START domains-containing protein
Ci.v01.chr01G04150	7.06756	7.56506	7.01984	5.95401	6.82301	6.95067	6.95409	6.7855	7.06734	7.08045	7.02524	7.01742	Ribophorin I
Ci.v01.chr01G04160	2.0685	1.33531	0.460046	0.495426	0.39692	0.839572	0.707562	0.702338	0.323468	0.675945	0.704483	0.834782	Phototropic-responsive NPH3 family protein
Ci.v01.chr01G04170	0.140941	0	0	0.088391	0.0373597	0.0465374	0	0	0	0	0.0765345	0	F-box family protein with a domain of unknown function (DUF295)
Ci.v01.chr01G04180	4.94831	3.5523	3.52998	2.19607	4.71109	4.40493	4.05986	4.09247	4.43454	4.30175	4.33976	3.1341	Zinc finger (C3HC4-type RING finger) family protein
Ci.v01.chr01G04190	3.5572	2.42804	2.46109	2.23572	2.78873	2.39277	3.99276	3.68803	3.46196	3.14687	3.10511	1.32265	Calcium-dependent lipid-binding (CaLB domain) family protein
Ci.v01.chr01G04200	5.15845	3.92473	2.48659	0.70409	6.80739	8.26801	6.76574	7.70899	8.07166	8.34319	7.66841	4.48761	phenylalanine ammonia-lyase 2
Ci.v01.chr01G04210	3.72535	3.50324	3.76964	2.96994	2.91401	3.29917	3.76794	3.81103	3.50771	3.54213	3.47779	3.2904	Zinc finger (C2H2 type) family protein / transcription factor jumonji (jmj) family protein
Ci.v01.chr01G04220	6.91169	5.82579	5.11496	5.16128	5.40498	6.64819	6.22145	6.05039	5.37003	6.15489	5.34906	6.15786	Acyl-CoA N-acyltransferases (NAT) superfamily protein
Ci.v01.chr01G04230	4.16909	3.73261	3.87803	5.11352	3.78715	6.00468	3.15361	3.36245	4.71743	3.52372	4.37505	2.86728	vacuolar membrane ATPase 10
Ci.v01.chr01G04240	3.99001	3.4956	3.19712	2.91797	3.20487	3.38617	3.59307	3.6126	4.84183	3.88684	4.38037	2.64706	Protein kinase superfamily protein
Ci.v01.chr01G04250	5.74112	5.3986	4.63167	4.80975	5.43606	4.923	4.7493	4.60353	4.56394	4.80399	4.65607	5.26623	Zim17-type zinc finger protein
Ci.v01.chr01G04260	5.08493	5.32858	5.35864	4.7772	5.14878	4.03862	4.56788	4.33216	5.17314	4.61165	4.82225	4.27137	P-loop containing nucleoside triphosphate hydrolases superfamily protein
Ci.v01.chr01G04270	4.18568	2.65199	2.8114	2.5496	2.74549	4.35037	4.55023	4.69306	4.56454	4.44977	4.53935	3.57875	P-loop containing nucleoside triphosphate hydrolases superfamily protein
Ci.v01.chr01G04280	4.83865	3.55551	3.50467	3.90931	5.01249	4.96794	4.48533	4.60648	5.21386	4.62239	4.89933	3.36153	Protein kinase superfamily protein
Ci.v01.chr01G04290	5.22364	4.46147	4.52908	4.88755	4.40584	4.78545	4.66856	4.67439	5.14663	4.72711	4.79751	3.78183	Cysteine proteinases superfamily protein
Ci.v01.chr01G04300	2.23419	2.99026	3.18962	2.19107	2.27801	2.23339	2.60423	2.3984	2.47411	2.62529	2.5576	3.19187	Ubiquitin carboxyl-terminal hydrolase family protein
Ci.v01.chr01G04310	5.0652	3.9253	3.73478	4.30988	4.57792	3.83201	4.03752	4.03484	4.49346	4.11993	4.40404	2.94294	pumilio 4
Ci.v01.chr01G04320	4.93886	3.78191	2.93234	3.02816	5.24964	4.65593	4.81749	4.72259	5.10352	5.17048	5.15262	4.05877	WCRKC thioredoxin 2
Ci.v01.chr01G04330	5.08432	4.06015	3.68234	3.54833	3.01606	6.31702	1.94421	2.67368	4.19039	2.92863	3.67211	2.90794	Transmembrane amino acid transporter family protein
Ci.v01.chr01G04340	4.19694	3.28623	3.37906	2.97487	2.31115	6.01626	1.82591	2.50023	3.85255	2.84094	3.44147	2.59028	Transmembrane amino acid transporter family protein
Ci.v01.chr01G04350	4.37326	3.70104	3.49771	4.0587	5.0124	4.24605	4.62458	4.63409	5.06301	4.78372	4.91807	4.43876	DHHC-type zinc finger family protein
Ci.v01.chr01G04360	5.81412	4.59099	4.56155	5.13426	5.37435	5.43444	5.75778	5.60868	5.39406	5.54935	5.42102	5.40763	Ras-related small GTP-binding family protein
Ci.v01.chr01G04370	0.631418	0.340081	0.109482	0.153097	0.206189	0.408223	0.397155	0.302774	0.488302	0.331962	0.286496	0.450489	Leucine-rich receptor-like protein kinase family protein
Ci.v01.chr01G04380	0.24821	0	0	0	0.291808	0.0520006	0	0.00935291	0.0192009	0.00869484	0	0.0285211	Leucine-rich repeat protein kinase family protein
Ci.v01.chr01G04390	4.67104	3.32565	3.46868	4.1157	6.33809	5.52927	4.65869	5.22796	4.91034	4.7847	4.74288	4.08543	plant U-box 13
Ci.v01.chr01G04400	6.2422	5.33997	5.18115	5.02681	4.88209	5.05806	5.80023	5.81443	5.8884	5.90096	5.94958	5.64848	Sec1/munc18-like (SM) proteins superfamily
Ci.v01.chr01G04410	0.659302	2.01639	2.73222	5.60779	0.84839	0.598903	0.820549	0.867262	1.81841	0.911695	1.5216	0.780984	FAD-dependent oxidoreductase family protein
Ci.v01.chr01G04420	4.61828	5.28594	4.14964	4.30411	4.80048	3.89006	5.39901	5.2955	5.06613	5.18102	5.08287	5.89231	pseudouridine synthase family protein
Ci.v01.chr01G04430	4.02054	1.67231	0.88859	0.862377	0.996267	3.18518	3.47584	3.76408	2.66729	3.21055	3.05909	3.46947	Armadillo/beta-catenin repeat family protein / kinesin motor family protein
Ci.v01.chr01G04440	5.52103	4.81043	4.70247	4.82631	4.92154	5.21997	5.25462	5.38512	5.42414	5.29696	5.26879	5.00313	subunit of exocyst complex 8
Ci.v01.chr01G04450	5.43736	4.77095	4.46751	4.57005	5.13461	4.77958	5.03573	5.16198	5.13809	5.17108	4.97242	4.74579	unknown protein
Ci.v01.chr01G04460	4.40854	3.43625	2.93312	3.637	3.5825	3.18138	3.69361	3.7448	3.35525	3.61393	3.6439	3.75463	RNA recognition motif and CCHC-type zinc finger domains containing protein
Ci.v01.chr01G04470	8.22156	8.1137	7.58365	7.99852	7.4266	7.93685	7.54372	7.52884	8.10865	7.62935	7.9749	6.33484	SERINE CARBOXYPEPTIDASE-LIKE 49
Ci.v01.chr01G04480	5.77009	4.85741	4.48354	4.54392	5.83276	5.63908	5.72589	5.79066	5.47158	5.8616	5.59756	5.24523	SNF7 family protein
Ci.v01.chr01G04490	1.17326	1.06957	1.39021	0.944464	1.05436	0.765663	1.60057	1.29945	1.57347	1.00925	1.70706	1.20634	unknown protein
Ci.v01.chr01G04500	0.0904128	7.71642	9.11219	10.0437	0.0234129	0.138592	0.292758	0.23123	0.80201	0.157465	0.362845	0.0819095	Papain family cysteine protease
Ci.v01.chr01G04510	4.71092	3.37729	2.57013	1.95191	4.1018	4.04706	5.42635	5.52261	5.21357	5.63845	5.40583	4.09605	ACT-like superfamily protein
Ci.v01.chr01G04520	3.93477	2.65093	1.40254	2.10973	6.77172	3.30001	4.16505	4.81136	4.69572	4.45441	4.32519	2.86808	P-loop containing nucleoside triphosphate hydrolases superfamily protein
Ci.v01.chr01G04530	0	0	0	0	4.99508	0.214183	0.0622005	0.0146766	2.39788	0.192313	0.821478	0.0135023	Major facilitator superfamily protein
Ci.v01.chr01G04540	0	0	0	0	3.83659	0.122522	0	0.0299942	1.23145	0.0151293	0.422961	0.0131721	Major facilitator superfamily protein
Ci.v01.chr01G04550	0.336062	0	0	0.0191945	4.3317	1.79135	0	0.0592085	0.217717	0	0.0718986	0	Major facilitator superfamily protein
Ci.v01.chr01G04560	0.0383325	0	0	0	5.34066	6.41328	1.1354	1.38449	3.24612	1.63259	2.30794	0.429112	Major facilitator superfamily protein
Ci.v01.chr01G04570	0	0	0	0	0	3.38692	0	0	0.0157331	0	0	0	Major facilitator superfamily protein
Ci.v01.chr01G04580	6.68266	6.18873	5.36783	4.68458	5.4015	5.39296	6.39092	6.44809	6.90879	6.64959	6.88929	5.39486	kow domain-containing transcription factor 1
Ci.v01.chr01G04590	3.39235	2.70243	1.99293	2.65574	2.83906	5.37121	3.8341	4.09203	2.49836	3.28231	3.32778	2.93846	Pectin lyase-like superfamily protein
Ci.v01.chr01G04600	4.77092	2.69382	1.06079	0.985522	0.783656	3.12247	4.57882	4.47243	1.88359	3.61137	2.10475	5.22494	Shugoshin C terminus
Ci.v01.chr01G04610	3.19063	1.67385	0.286635	0.131523	0.380632	3.92746	2.97043	4.12038	2.43557	4.23935	3.34498	3.42135	Protein of unknown function (DUF1635)
Ci.v01.chr01G04620	4.4008	4.15943	3.62862	3.40293	4.00508	4.22333	5.06634	5.09031	6.02001	5.50762	6.14727	4.03765	limit dextrinase
Ci.v01.chr01G04630	2.43704	2.59866	1.71396	1.96894	0.614363	1.79076	1.77651	1.86192	1.39437	0.811412	1.41161	0.532318	C2H2-type zinc finger family protein
Ci.v01.chr01G04640	0.527646	1.15504	1.75825	1.61215	0.214612	0.173479	0.841228	0.829789	0.634867	1.11119	0.804592	0.0980772	RAB GTPase homolog C2A
Ci.v01.chr01G04650	5.89907	5.45166	4.56222	4.61452	5.64789	5.4576	5.40216	5.43005	5.89415	5.58373	5.74301	4.84726	NAC domain containing protein 53
Ci.v01.chr01G04660	4.36908	4.53046	5.42316	6.39836	8.14073	2.51723	5.57073	5.18084	5.95988	4.97913	5.45288	5.37858	lactate/malate dehydrogenase family protein
Ci.v01.chr01G04670	0.60162	0.340066	0	0	0.255298	0.110849	0.230806	0.185335	0	0.180085	0.140215	0.270771	AMP-dependent synthetase and ligase family protein
Ci.v01.chr01G04680	0.553146	0.842991	0.368696	0	1.01054	0	0	0	0.0342059	0.0562908	0.0578606	0.183908	AMP-dependent synthetase and ligase family protein
Ci.v01.chr01G04690	5.38237	5.14323	4.55755	4.08516	4.45307	4.96904	5.14721	5.21531	5.04912	4.99324	5.05656	5.32866	Galactose oxidase/kelch repeat superfamily protein
Ci.v01.chr01G04700	6.64964	5.89892	5.61824	5.82255	5.78335	6.11886	7.14946	6.9332	6.60651	6.72698	6.61043	6.81861	binding to TOMV RNA 1L (long form)
Ci.v01.chr01G04710	8.71768	6.24795	4.47668	2.71433	2.24387	7.06937	7.86343	7.95107	4.22956	6.20192	5.00603	8.91369	Histone superfamily protein
Ci.v01.chr01G04720	4.76217	5.50094	4.62126	4.18013	2.66308	3.37526	4.27648	4.32487	4.25834	4.35987	4.39972	4.09353	Protein of unknown function (DUF1997)
Ci.v01.chr01G04730	4.38479	3.81019	3.18781	4.45155	3.53123	4.63687	4.75273	4.76306	4.97968	5.13207	5.01357	3.40963	RING/U-box superfamily protein
Ci.v01.chr01G04740	0	0.0794955	0.347491	1.50459	1.00457	2.1878	0.119525	0.480042	0.569196	0.386708	0.561549	0.0746863	2-oxoglutarate (2OG) and Fe(II)-dependent oxygenase superfamily protein
Ci.v01.chr01G04750	0.775323	0.424888	0.467693	0.436334	0.158723	0.414695	0.414029	0.536823	0.984073	1.33373	1.1064	0.0485626	histone H2A 7
Ci.v01.chr01G04760	3.09625	2.93358	1.91609	0.305806	0.148011	0.809989	0.156555	0.247281	0	0.101058	0.0526496	0.499402	haemoglobin 2
Ci.v01.chr01G04770	5.2067	5.43881	4.62037	3.91388	5.01635	4.06203	5.0564	4.72801	5.16535	4.99332	5.25734	5.04747	DNA binding
Ci.v01.chr01G04780	3.99257	3.74461	2.50514	2.55111	1.00848	1.89575	2.71582	2.57121	1.2761	1.68416	1.17729	2.63838	UDP-Glycosyltransferase superfamily protein
Ci.v01.chr01G04790	4.69694	4.57275	3.68492	3.68702	6.76505	4.59011	5.70582	5.13615	6.25385	5.99335	6.43435	5.0626	dual specificity protein phosphatase (DsPTP1) family protein
Ci.v01.chr01G04800	0.154939	0	0	0	0	2.01176	0.0438008	0	0	0	0	0	Plant invertase/pectin methylesterase inhibitor superfamily protein
Ci.v01.chr01G04810	5.97011	5.01353	4.86144	5.6574	5.60769	6.09724	5.65211	5.76992	6.36139	6.12403	6.37332	4.87577	Plant protein of unknown function (DUF641)
Ci.v01.chr01G04820	3.90787	2.84424	2.28814	2.24593	3.25319	2.37598	3.51978	3.19239	3.30124	3.50628	3.48023	3.08988	Protein of unknown function (DUF565)
Ci.v01.chr01G04830	4.69879	4.33196	3.77975	4.18611	4.99077	3.33489	3.86265	3.61972	4.44309	3.9662	4.25164	2.72259	nitroreductase family protein
Ci.v01.chr01G04840	7.06648	6.55771	5.74416	4.85624	5.26949	6.43618	6.75754	6.56716	6.04289	6.33192	6.19804	7.44241	glycoprotease 1
Ci.v01.chr01G04850	6.24951	5.57867	5.22396	5.35896	7.97474	7.97365	6.87414	6.73116	6.63468	6.64745	6.42546	6.99123	Transketolase
Ci.v01.chr01G04860	4.86928	4.06947	3.46794	4.12426	2.35777	3.75682	4.55294	4.61748	4.69259	4.5119	4.6809	4.38681	unknown protein
Ci.v01.chr01G04870	8.34898	9.12722	8.01313	7.93189	7.46529	8.57003	8.11841	7.80499	7.89048	8.06568	8.0296	9.44107	ribosomal protein S13A
Ci.v01.chr01G04880	5.09327	3.61825	1.88614	1.07662	0.815251	4.2081	7.8777	7.99994	5.73682	7.33635	6.57313	6.69827	Leucine-rich repeat protein kinase family protein
Ci.v01.chr01G04890	3.6081	2.10847	3.39659	0.870969	1.40929	5.48646	3.00601	3.51623	2.28622	3.04767	2.60796	0.687115	Protein of unknown function (DUF1442)
Ci.v01.chr01G04900	5.73101	5.54313	4.44264	6.06168	5.84159	4.54024	4.48483	4.24224	6.65344	4.66522	6.049	3.33972	DHHC-type zinc finger family protein
Ci.v01.chr01G04910	0.0698139	0.68479	1.29084	0.564502	0	1.38399	0	0	0.0282452	0	0	0	dihydroflavonol 4-reductase
Ci.v01.chr01G04920	1.34913	0.292934	0.0619715	0.10896	0.0812621	0.70235	1.74112	1.6786	0.616291	1.1727	0.766353	2.22499	Sec1/munc18-like (SM) proteins superfamily
Ci.v01.chr01G04930	5.39683	4.68471	4.27844	4.33892	3.91619	4.36272	5.49134	5.36752	5.44261	5.38025	5.72867	5.90696	Transducin/WD40 repeat-like superfamily protein
Ci.v01.chr01G04940	5.17716	4.6881	3.80006	4.53817	3.46778	4.1924	5.06906	4.82234	4.90861	4.68717	4.79881	5.78367	FK506 BINDING PROTEIN 53
Ci.v01.chr01G04950	5.3471	3.30077	3.02058	3.8803	3.9398	4.14033	5.01202	5.0326	4.28211	4.59427	4.55238	4.76511	Ku80 family protein
Ci.v01.chr01G04960	5.03159	3.89794	1.91377	2.77007	4.32951	3.74833	4.54495	4.23379	4.39862	4.20061	3.7934	4.28775	unknown protein
Ci.v01.chr01G04970	6.94233	6.50823	6.22229	6.54331	6.59914	7.52528	7.22526	7.00836	6.21227	6.80621	6.37888	7.85067	N-terminal nucleophile aminohydrolases (Ntn hydrolases) superfamily protein
Ci.v01.chr01G04980	5.52665	5.19689	4.12143	4.8796	4.92214	4.92469	5.34915	5.21911	5.64944	5.79797	5.99554	5.00988	Cornichon family protein
Ci.v01.chr01G04990	5.82252	4.16104	2.98621	1.67231	1.29765	4.48169	6.62831	6.86572	5.79868	6.01505	6.00029	6.41588	AT-hook motif nuclear-localized protein 1
Ci.v01.chr01G05000	4.1224	3.15912	2.79176	2.86688	3.5502	3.44621	4.75577	4.90834	4.81836	5.00532	4.90455	3.47404	unknown protein
Ci.v01.chr01G05010	1.80676	1.8344	2.061	2.37673	0.631942	1.41713	3.02023	2.82051	2.37199	2.47424	2.28095	2.85215	LOB domain-containing protein 19
Ci.v01.chr01G05020	4.10631	4.14429	3.46133	2.37763	0.596292	2.33517	1.50996	1.22201	1.79476	1.05933	1.33365	0.856164	LOB domain-containing protein 18
Ci.v01.chr01G05030	4.48069	3.67431	2.97965	2.91542	4.18333	2.92152	3.25084	3.32056	3.19199	3.25316	3.14399	3.55051	Tetratricopeptide repeat (TPR)-like superfamily protein
Ci.v01.chr01G05040	5.6015	4.82425	4.83542	4.81096	5.11461	5.45344	5.41502	5.40983	5.67279	5.55904	5.64486	4.96424	SEC7-like guanine nucleotide exchange family protein
Ci.v01.chr01G05050	0.13903	1.10316	0.250036	0.861295	0	6.0355	0	0.0565253	0.12459	0	0.0284857	0	AT-hook motif nuclear-localized protein 22
Ci.v01.chr01G05060	3.90276	3.53289	2.80352	3.25749	3.58403	4.11783	4.46697	4.61116	4.0222	4.35887	4.0661	4.42553	armadillo repeat kinesin 2
Ci.v01.chr01G05070	5.92655	5.72973	4.87543	6.0339	6.17221	5.66472	6.15385	5.76683	5.7656	5.80863	5.67363	6.45665	dihydrodipicolinate synthase 1
Ci.v01.chr01G05080	0	0	0	0.227541	1.04401	0	0.397976	0.872997	1.05556	1.29743	1.52443	0.888047	unknown protein
Ci.v01.chr01G05090	0.468821	1.07739	1.20542	3.16096	2.32743	1.0137	5.50394	5.51474	4.66477	6.06437	5.32785	5.33541	protein binding
Ci.v01.chr01G05100	4.60329	4.05716	3.48241	3.60044	3.65641	3.65281	5.10131	5.19681	4.73469	4.90436	4.81434	5.06027	SMAD/FHA domain-containing protein
Ci.v01.chr01G05110	5.92384	5.22075	3.68714	3.65647	4.46326	4.55989	5.77778	5.77976	5.74767	5.7597	5.84878	5.67764	Cyclophilin-like peptidyl-prolyl cis-trans isomerase family protein
Ci.v01.chr01G05120	4.66509	4.33794	4.45666	4.5547	4.95833	4.19144	4.60329	4.78519	4.98697	4.86516	4.90292	4.25687	zinc finger protein-related
Ci.v01.chr01G05130	5.15835	3.98697	2.77303	3.57347	4.16053	2.53704	4.34977	4.51358	4.14752	3.91752	3.99108	4.79585	ataurora3
Ci.v01.chr01G05140	3.96679	0.917644	0	0	5.45855	0	0	0	0.112623	0	0.0504627	0	Oxidoreductase, zinc-binding dehydrogenase family protein
Ci.v01.chr01G05150	6.03916	5.299	4.39406	5.59804	6.4245	5.58492	5.72609	5.36666	6.23026	5.93123	6.17479	6.75211	unknown protein
Ci.v01.chr01G05160	2.77127	3.22987	0	0	4.57472	0.0415897	3.89026	4.6099	4.00766	4.04298	2.5832	2.47015	cytochrome P450, family 76, subfamily C, polypeptide 4
Ci.v01.chr01G05170	1.31752	0.268062	0.283095	0.022988	6.8159	3.51336	4.68434	5.56337	5.64427	5.74506	5.30599	4.53419	cytochrome P450, family 76, subfamily C, polypeptide 4
Ci.v01.chr01G05180	0.130002	0.0198304	0.0203973	0	0.502201	1.25744	0.540785	1.23274	5.06236	1.01257	3.63911	0.363975	cytochrome P450, family 76, subfamily C, polypeptide 4
Ci.v01.chr01G05190	6.60139	6.52499	5.78199	5.56814	6.3575	6.40688	6.602	6.68066	7.43956	6.79825	7.37962	5.5071	Calcium-dependent lipid-binding (CaLB domain) family protein
Ci.v01.chr01G05200	4.46066	2.71815	1.93689	1.83739	3.41637	3.68361	3.44899	3.74629	2.72477	3.45667	2.93077	3.82018	Protein kinase superfamily protein
Ci.v01.chr01G05210	1.68144	0.555779	0.0575612	0.178528	1.26109	0.816933	0.985567	1.10306	0.715441	0.843978	0.738968	1.13967	Homeobox-leucine zipper protein 4 (HB-4) / HD-ZIP protein
Ci.v01.chr01G05220	3.74937	1.55675	1.34998	0.566621	3.91767	3.84093	5.94435	6.16897	4.97848	6.89741	6.0399	4.83934	alpha/beta-Hydrolases superfamily protein
Ci.v01.chr01G05230	1.92626	1.23239	0.301117	0.0344081	1.173	0.77784	3.55939	3.00728	2.17043	3.39875	2.80564	2.7125	alpha/beta-Hydrolases superfamily protein
Ci.v01.chr01G05240	6.02006	5.57289	4.86717	4.81971	5.21031	5.31812	5.64623	5.59935	5.5383	5.78538	5.68169	5.14594	Nucleotidyltransferase family protein
Ci.v01.chr01G05250	3.49414	6.4999	6.00177	6.33049	3.57952	2.55234	4.12918	4.39616	3.72524	4.75113	4.20607	4.63035	D-isomer specific 2-hydroxyacid dehydrogenase family protein
Ci.v01.chr01G05260	4.74862	3.3372	2.46495	3.38242	4.27342	4.27709	5.17035	5.09222	4.9981	5.27729	5.13088	5.21923	D-isomer specific 2-hydroxyacid dehydrogenase family protein
Ci.v01.chr01G05270	0.0291371	0.0999038	0.0524752	0	0	2.39344	0.176046	0.0895971	0.784924	0.648148	0.452564	0.0295928	2-oxoglutarate (2OG) and Fe(II)-dependent oxygenase superfamily protein
Ci.v01.chr01G05280	4.20414	4.51064	3.81552	3.71159	4.62404	3.94853	4.6433	4.68725	4.94296	4.84562	4.98631	4.36183	galacturonosyltransferase 1
Ci.v01.chr01G05290	6.14661	3.15099	2.88618	0	0	0.398258	4.06747	4.09985	3.68933	3.89585	3.44129	2.52932	AGAMOUS-like 6
Ci.v01.chr01G05300	0.047481	0.0803779	0	0	0	1.4691	6.49163	6.3533	6.32966	6.70889	6.63304	6.22901	AGAMOUS-like 20
Ci.v01.chr01G05310	5.50661	4.09296	3.26599	3.32882	4.36092	3.82701	5.29867	5.34278	5.43236	5.12937	5.25973	4.89859	calcineurin B subunit-related
Ci.v01.chr01G05320	0.156828	0	0	0	0.491655	1.87477	0.128192	0.169701	0.299613	0.367757	0.52185	0.173724	xylem serine peptidase 1
Ci.v01.chr01G05330	0	0	0	0	0	0	0	0.219883	0.177704	0.897011	0.868504	0.129589	subtilase family protein
Ci.v01.chr01G05340	5.17252	4.79958	3.85589	4.29635	4.7094	5.41286	5.57748	5.22491	5.13355	5.21008	4.99573	3.84978	phospholipase D beta 1
Ci.v01.chr01G05350	2.8709	0.638716	0.0887371	3.03218	2.39135	2.66457	5.37954	5.48735	2.914	4.34726	3.32402	3.66184	TCP family transcription factor
Ci.v01.chr01G05360	5.224	4.99976	4.39867	5.01667	4.80364	4.93584	5.56105	5.57301	5.41846	5.33967	5.43209	6.02559	shrunken seed protein (SSE1)
Ci.v01.chr01G05370	7.31765	7.23384	6.15448	6.17592	6.24687	6.22596	6.49697	6.42684	6.6292	6.56519	6.7574	6.74326	Ubiquitin related modifier 1
Ci.v01.chr01G05380	5.50031	5.34802	5.31553	5.15729	5.1523	5.9137	5.48016	5.21591	4.89199	5.05655	4.85413	5.80447	P-loop containing nucleoside triphosphate hydrolases superfamily protein
Ci.v01.chr01G05390	4.75413	1.16195	1.64426	0.766776	4.5238	0.327027	4.59617	5.11629	5.87893	5.01235	5.85167	3.42292	Major Facilitator Superfamily with SPX (SYG1/Pho81/XPR1) domain-containing protein
Ci.v01.chr01G05400	0.436563	0.881914	0.478916	0.358043	0.981862	0.841754	0.155928	0.224652	0.650629	0.519444	0.581313	0.0505658	peptidoglycan-binding LysM domain-containing protein
Ci.v01.chr01G05410	4.74766	4.38346	3.2959	3.74996	3.48272	4.05705	4.81668	4.76507	4.70326	4.6257	4.72376	4.85253	unknown protein
Ci.v01.chr01G05420	5.17063	5.65206	4.5912	3.79436	7.06593	4.18337	5.4853	5.29256	5.22576	5.12681	5.24172	5.9751	unknown protein
Ci.v01.chr01G05430	0.48963	0	0.0301541	0	0.0483713	0.19472	4.42824	4.02882	2.01035	3.58705	2.64999	5.18591	AINTEGUMENTA-like 6
Ci.v01.chr01G05440	5.41998	3.55303	1.70373	0.115755	4.52496	5.04256	4.59357	4.68004	3.97709	5.12782	4.53028	4.43396	Eukaryotic aspartyl protease family protein
Ci.v01.chr01G05450	4.47025	5.86051	6.60052	7.64808	7.40379	5.49727	5.98571	5.40718	8.26775	6.21069	7.64455	3.48481	unknown protein
Ci.v01.chr01G05460	5.88733	5.42312	4.22785	3.42265	4.72202	4.40877	6.02607	6.37556	5.76604	5.92939	5.69432	5.46382	unknown protein
Ci.v01.chr01G05470	1.24751	3.29473	1.8906	1.06795	4.19233	3.92094	2.65668	2.97865	4.03739	3.41296	3.61064	1.14855	Copper amine oxidase family protein
Ci.v01.chr01G05480	0.793688	0.0990093	0.0533224	0	0.504954	1.35837	0.26254	0.377073	0.260256	0.375813	0.484759	0.49591	Leucine-rich receptor-like protein kinase family protein
Ci.v01.chr01G05490	4.23043	2.75346	2.05583	1.45145	2.31975	3.24656	3.6443	3.73055	4.89267	4.03362	4.57899	3.48199	kow domain-containing transcription factor 1
Ci.v01.chr01G05500	1.77589	1.30749	0.487651	0.586101	1.97987	1.68802	1.17003	1.11084	4.47707	2.6164	3.66362	0.491982	heat shock protein 70
Ci.v01.chr01G05510	1.39028	0.152696	0.310057	0.245351	0.538583	0.882088	0.552774	0.558147	0.815097	0.534301	0.685384	1.2175	glutamine dumper 6
Ci.v01.chr01G05520	5.42795	4.3038	3.74654	3.55968	6.58988	6.22513	4.80303	4.79631	6.35308	5.26488	5.83798	4.13537	hydroxycinnamoyl-CoA shikimate/quinate hydroxycinnamoyl transferase
Ci.v01.chr01G05530	1.78972	4.37998	3.78071	3.49531	0.0470073	0.184178	1.81033	1.83038	0.145068	0.926439	0.229366	1.16101	hydroxycinnamoyl-CoA shikimate/quinate hydroxycinnamoyl transferase
Ci.v01.chr01G05540	6.79782	6.27824	6.03447	6.2482	6.77191	5.983	6.66424	6.72227	7.10406	6.70434	7.02323	5.80702	Protein phosphatase 2C family protein
Ci.v01.chr01G05550	4.18785	3.01651	2.12171	3.32385	3.31807	6.1416	4.27719	4.17995	3.29053	3.864	3.3144	4.00297	magnesium transporter 1
Ci.v01.chr01G05560	3.08318	2.67224	2.03066	2.50335	2.58302	2.5036	2.94704	2.53651	2.95299	2.87671	2.93157	2.90196	Tetratricopeptide repeat (TPR)-like superfamily protein
Ci.v01.chr01G05570	6.16702	4.66936	4.61305	5.00765	2.69673	6.80307	6.02694	5.96009	4.71166	5.66099	5.14258	6.93034	early nodulin-like protein 16
Ci.v01.chr01G05580	3.83604	3.05682	2.21895	2.02005	2.36437	4.25673	3.96269	4.17677	4.41608	4.78251	4.74911	3.82037	Protein kinase superfamily protein
Ci.v01.chr01G05590	2.47336	0.795151	0.828086	0.882529	0.401668	1.2567	1.00686	0.90206	1.00632	0.726615	1.14373	0.53308	cyclic nucleotide gated channel 7
Ci.v01.chr01G05600	3.65994	5.97687	5.63646	4.71312	6.00214	3.0337	5.29587	5.03058	5.42946	4.82267	5.12278	4.94324	Low PSII Accumulation 3
Ci.v01.chr01G05610	4.68018	4.06471	3.31249	2.52385	3.71728	3.60346	5.03716	5.24439	5.01279	4.37126	4.81748	4.42645	multidrug resistance-associated protein 11
Ci.v01.chr01G05620	0	0	0	0	0.0624095	1.67998	0.106241	0.084682	0	0.0213774	0	0.0419354	Acyl-CoA N-acyltransferases (NAT) superfamily protein
Ci.v01.chr01G05630	5.32356	4.96323	3.49426	4.54009	5.16185	4.36208	4.51236	4.16227	5.77158	5.14114	5.56918	4.52643	phospholipid N-methyltransferase
Ci.v01.chr01G05640	0.23556	0.0950514	1.71621	0.824995	5.99103	3.06345	3.80935	3.98857	5.6553	4.79192	3.79902	1.55222	WRKY DNA-binding protein 40
Ci.v01.chr01G05650	1.41468	2.70771	3.08897	3.4402	7.25807	3.77387	5.02115	5.45886	6.56586	5.67348	6.20539	1.64382	CBL-interacting protein kinase 5
Ci.v01.chr01G05660	4.22877	2.53714	2.39476	1.92431	3.94172	4.7417	4.88855	4.23118	4.66556	3.67733	3.82809	2.29448	NRAMP metal ion transporter 6
Ci.v01.chr01G05670	6.30686	4.69609	4.10232	4.08451	8.55966	7.64551	6.36145	6.9407	8.21815	6.92362	7.57072	5.75327	cinnamoyl coa reductase 1
Ci.v01.chr01G05680	6.77184	6.62062	6.74422	4.36273	5.06019	3.319	5.28982	5.59915	6.35404	5.6531	6.17289	4.10824	LOCATED IN: cytosol
Ci.v01.chr01G05690	8.36374	9.13344	8.05868	8.07061	7.59055	8.78604	8.94649	8.38777	8.22337	8.39767	8.33634	10.2624	Ribosomal protein L7Ae/L30e/S12e/Gadd45 family protein
Ci.v01.chr01G05700	5.48915	4.87945	4.23332	4.28264	5.55684	5.28754	5.40975	5.37672	6.03719	5.7038	5.82579	4.71999	Polynucleotidyl transferase, ribonuclease H-like superfamily protein
Ci.v01.chr01G05710	2.42526	1.8355	1.70365	3.42781	2.23406	4.58372	4.12367	4.36991	2.58407	3.92665	3.12016	3.20901	NOD26-like intrinsic protein 6;1
Ci.v01.chr01G05720	2.97501	1.64219	1.16209	1.80717	3.39828	3.19149	3.6188	3.59253	3.36553	3.63389	3.58909	3.16457	unknown protein
Ci.v01.chr01G05730	6.38274	6.44024	5.9538	5.79079	5.5421	5.90232	6.60268	6.22525	6.10115	6.29254	6.21472	7.19218	Ribosomal protein L30/L7 family protein
Ci.v01.chr01G05740	5.00883	5.12884	4.8914	4.51197	4.62818	5.5272	4.76645	4.75474	5.28152	4.93541	5.20962	4.50575	golgi snare 11
Ci.v01.chr01G05750	0	0	0	0	0.735413	1.77443	2.02376	2.4028	1.63426	2.55062	1.60622	1.44358	zinc finger protein 7
Ci.v01.chr01G05760	4.37767	2.96652	1.41915	2.04086	2.96113	2.69115	3.4677	3.13261	3.23467	3.09724	3.02262	4.04709	Mitochondrial glycoprotein family protein
Ci.v01.chr01G05770	4.50916	3.52692	2.18521	2.32481	2.0435	2.61562	2.84957	2.77508	2.59541	2.41536	2.37812	3.37733	unknown protein
Ci.v01.chr01G05780	5.68793	3.29024	1.24773	1.15	2.49779	5.26559	4.0948	4.14781	3.64665	4.25335	3.74828	4.05433	PPPDE putative thiol peptidase family protein
Ci.v01.chr01G05790	4.96719	4.16033	3.70897	3.69526	4.1762	4.31425	4.67967	4.54305	4.66968	4.31807	4.59082	4.35489	SUPPRESSOR OF AUXIN RESISTANCE 3
Ci.v01.chr01G05800	6.11129	5.35684	5.20021	5.58671	5.41934	5.57933	6.06149	5.97795	5.89564	5.83112	5.94556	6.63129	Transducin/WD40 repeat-like superfamily protein
Ci.v01.chr01G05810	0	0	0	0	0	0	0	0	0	0.0455534	0	1.1339	Integrase-type DNA-binding superfamily protein
Ci.v01.chr01G05820	1.89986	1.27366	1.73013	1.89406	0.361322	0.208455	1.02403	1.18042	0.636362	0.850179	1.33209	1.27481	H(+)-ATPase 9
Ci.v01.chr01G05830	2.42306	0.776643	0.785001	0.0485838	0.0330196	0.358222	2.31681	2.59328	2.6098	2.69423	2.77257	2.07754	tetraspanin12
Ci.v01.chr01G05840	3.33233	1.29719	0.239297	0.0486734	0.608469	2.23203	3.55542	3.78384	2.52695	3.87324	3.00516	2.83885	Protein kinase superfamily protein
Ci.v01.chr01G05850	3.7805	3.45162	2.2619	2.38657	2.52404	3.26927	3.03665	2.79729	2.7641	3.19403	2.82289	2.60883	RNI-like superfamily protein
Ci.v01.chr01G05860	4.03546	4.59702	4.71714	3.28822	3.2828	1.16526	0.522902	0.867917	1.828	1.2284	1.4014	0.944566	unknown protein
Ci.v01.chr01G05870	4.36247	4.06277	3.56205	4.44114	4.08596	4.18772	4.68968	4.29728	4.06099	4.07947	3.97888	5.14151	S15/NS1, RNA-binding protein
Ci.v01.chr01G05880	0.270259	0.0404945	0.0892696	0.0499823	0	0.178492	1.27553	1.95419	0.288063	0.663338	0.700021	0.0656192	Integrase-type DNA-binding superfamily protein
Ci.v01.chr01G05890	0	0	0	0	0	0	0	0	0.044492	0.0205797	0	0	HOPW1-1-interacting 1
Ci.v01.chr01G05900	5.64858	5.03032	4.77949	6.10044	4.3352	4.94111	4.53416	4.34775	4.82633	4.72274	4.86904	3.90257	RNI-like superfamily protein
Ci.v01.chr01G05910	5.46244	5.04932	4.78807	4.53099	4.78748	4.98856	5.11775	5.06837	5.2461	5.15768	5.21087	5.37464	isopropylmalate dehydrogenase 2
Ci.v01.chr01G05920	2.66142	1.98942	1.75261	1.57365	1.7092	1.4231	2.57898	2.37224	2.30431	2.86336	2.50309	1.99571	Pentatricopeptide repeat (PPR) superfamily protein
Ci.v01.chr01G05930	1.09171	0.0177723	0.0563291	0	0	0	0	0	0.210644	0.0612121	0.0923509	0	Plant protein of unknown function (DUF247)
Ci.v01.chr01G05940	4.50582	4.19092	4.03124	4.41842	4.78637	4.09956	4.82801	4.82727	5.14364	4.8737	4.98366	3.98124	unknown protein
Ci.v01.chr01G05950	1.67361	3.7575	4.39746	1.85795	0.459006	2.20631	2.54343	2.78922	2.83383	2.71629	2.84982	3.58677	serine-rich protein-related
Ci.v01.chr01G05960	2.25049	2.20141	2.85117	1.4566	3.16012	2.8797	2.77258	2.93717	4.77673	3.48692	4.65655	2.6467	Major facilitator superfamily protein
Ci.v01.chr01G05970	5.6759	3.90872	2.41188	0.0569571	3.26684	4.14265	5.7299	6.37187	5.21428	6.14901	5.17035	5.06953	Sterile alpha motif (SAM) domain-containing protein
Ci.v01.chr01G05980	0.927112	0.257749	0.469138	0.996428	0.33411	0.837279	0.270725	0.240222	0.139841	0.333214	0.071241	0.222301	Transmembrane amino acid transporter family protein
Ci.v01.chr01G05990	5.90106	4.72488	5.02081	5.17224	5.45335	6.18574	6.43231	6.31061	6.21984	6.17034	6.12694	5.63941	TOPLESS-related 1
Ci.v01.chr01G06000	6.48684	5.74577	5.71071	6.64652	6.41828	7.30816	5.99003	6.07698	6.92067	6.2594	6.6729	4.28435	Leucine-rich repeat family protein
Ci.v01.chr01G06010	4.15449	5.86548	5.6029	6.08024	4.87711	2.59667	2.99961	3.11964	4.18251	2.84305	4.04343	2.26567	Calcium-binding EF-hand family protein
Ci.v01.chr01G06020	6.08808	6.40109	5.71239	3.96532	6.46891	5.39986	5.35734	5.35475	6.51337	5.94329	6.60412	4.4135	2-oxoglutarate (2OG) and Fe(II)-dependent oxygenase superfamily protein
Ci.v01.chr01G06030	7.72171	4.19985	2.209	1.52425	2.80038	6.11476	6.40715	6.43059	3.18938	5.22507	4.52936	7.19102	Inorganic H pyrophosphatase family protein
Ci.v01.chr01G06040	4.51493	4.57636	4.34659	4.75581	5.35644	6.5144	5.12431	4.94138	5.78804	5.24848	5.41333	3.5162	Actin-like ATPase superfamily protein
Ci.v01.chr01G06050	2.37069	1.23341	0.985487	1.14641	1.39372	3.75615	2.57033	2.83574	1.93711	2.3743	1.75125	2.69105	VQ motif-containing protein
Ci.v01.chr01G06060	5.54607	7.51151	7.48608	5.33435	7.35805	3.79585	6.25919	6.31573	4.87976	5.66855	4.79318	6.54662	Tetratricopeptide repeat (TPR)-like superfamily protein
Ci.v01.chr01G06070	6.13518	4.3277	3.87389	4.3653	4.12552	4.54627	5.7798	5.89268	5.48542	5.31187	5.53049	5.54609	MUTM homolog-1
Ci.v01.chr01G06080	5.98983	4.4895	2.52834	2.25192	6.67501	3.03073	4.70522	4.99003	4.7632	4.33936	4.41302	4.42354	alpha/beta-Hydrolases superfamily protein
Ci.v01.chr01G06090	4.5149	4.04832	3.62578	4.30489	3.83026	3.79225	4.37636	4.67271	4.74204	4.65948	4.62697	3.66957	Phox (PX) domain-containing protein
Ci.v01.chr01G06100	5.968	5.48824	5.15499	4.87963	5.27851	5.35733	5.40867	5.30282	5.47345	5.42143	5.42614	5.22471	Signal recognition particle, SRP54 subunit protein
Ci.v01.chr01G06110	5.08315	4.6997	3.39074	2.63221	4.81682	2.99116	4.8748	4.80129	4.7099	5.07884	4.96281	4.47526	unknown protein
Ci.v01.chr01G06120	4.38568	4.04161	4.56487	4.33494	4.94989	3.44564	4.88505	4.69432	4.72288	4.37437	4.54128	4.79636	Molecular chaperone Hsp40/DnaJ family protein
Ci.v01.chr01G06130	5.17302	5.2024	5.45342	6.81299	4.84579	4.38593	4.74972	4.71173	5.23449	4.76014	5.04287	4.20787	Protein kinase superfamily protein
Ci.v01.chr01G06140	6.26138	5.38144	5.48071	6.22733	6.00928	5.82969	6.44288	6.21113	6.55018	6.2414	6.39681	6.10735	Pre-mRNA-processing-splicing factor
Ci.v01.chr01G06150	4.83075	3.88041	3.36468	3.47901	4.3973	4.69372	4.74245	5.03169	4.57863	4.72051	4.6781	4.10886	Leucine-rich repeat (LRR) family protein
Ci.v01.chr01G06160	0.217306	0.414124	0.483318	0.267343	0	0.269703	0	0	0	0	0	0.0514626	WUS-interacting protein 2
Ci.v01.chr01G06170	6.12146	7.43532	6.78685	5.61406	3.60994	2.2765	5.21011	5.35131	4.54952	4.61161	4.49705	4.83801	phosphatidic acid phosphatase-related / PAP2-related
Ci.v01.chr01G06180	1.98326	2.87362	1.88805	3.62417	6.5834	0.214961	3.91959	2.39038	4.54766	4.35193	4.97404	2.55371	post-illumination chlorophyll fluorescence increase
Ci.v01.chr01G06190	4.2278	1.84729	0.852822	0.306716	5.86518	0	2.62843	1.86344	2.8255	2.42766	1.75839	1.87799	fatty acid desaturase 5
Ci.v01.chr01G06200	0.0711439	0	0.131624	0.603272	0	0.688467	0.761097	1.03466	0	0.517288	0	0.19192	histidine phosphotransfer protein 6
Ci.v01.chr01G06210	4.8072	4.89622	4.52924	3.80975	7.4768	4.91558	6.01182	5.84988	6.08341	6.28775	6.21288	4.89813	Protein of unknown function (DUF567)
Ci.v01.chr01G06220	0	0	0	0	0	0	1.35645	0.776497	3.39724	1.217	2.76092	0	early nodulin-like protein 14
Ci.v01.chr01G06230	0	0	0	0	0.869261	0.1915	0.129059	0.72311	0.0480855	0	0.27567	0	early nodulin-like protein 15
Ci.v01.chr01G06240	0	0	0	0	4.64281	0.562204	1.38801	1.13049	1.07508	0.507456	0.62602	0.580046	early nodulin-like protein 14
Ci.v01.chr01G06250	0	0.0544683	0	0	0.161845	0	0	0.0475886	0	0	0	0	early nodulin-like protein 14
Ci.v01.chr01G06260	0	0	0	0	3.46973	0.58657	0.622257	0.696719	1.0461	0.702836	0.415688	0.8709	early nodulin-like protein 14
Ci.v01.chr01G06270	0	0.165058	0.0471221	0.86431	5.58833	2.6552	1.48963	1.94644	4.50509	1.718	1.59273	1.29591	early nodulin-like protein 14
Ci.v01.chr01G06280	5.78945	4.60676	3.24554	3.885	5.04393	4.90833	6.53592	6.63745	6.73379	6.54565	6.6504	5.68814	Glycosyl hydrolase superfamily protein
Ci.v01.chr01G06290	3.31372	1.41826	1.53049	1.54633	4.18502	2.40012	4.05652	4.37456	4.55948	4.27522	4.4052	3.35842	S-domain-2 5
Ci.v01.chr01G06300	1.70178	1.55683	1.88099	1.32288	1.23764	0.638893	2.91362	2.98083	3.71	3.33972	3.53299	1.05698	S-domain-2 5
Ci.v01.chr01G06310	0	0.0219878	0	0	0.400652	0	0.019904	0.183398	0.165972	0.194982	0.0753108	0.186961	S-domain-2 5
Ci.v01.chr01G06320	4.70278	3.44572	4.76157	4.57222	6.73302	2.84116	1.95489	1.83004	1.80207	1.96387	1.83916	2.15839	Tetratricopeptide repeat (TPR)-like superfamily protein
Ci.v01.chr01G06330	3.56234	4.24722	4.22379	4.62928	4.98903	3.37408	3.75361	3.88489	4.28043	3.95401	4.03972	3.59619	unknown protein
Ci.v01.chr01G06340	0.334862	2.00645	2.70277	4.56571	0.110344	0.574118	0.668139	0.650918	5.49287	2.40987	4.62939	0.326591	HSP20-like chaperones superfamily protein
Ci.v01.chr01G06350	6.93784	5.99811	5.30986	5.42345	6.89077	5.8325	6.32443	6.37947	6.5571	6.73363	6.66495	5.93625	unknown protein
Ci.v01.chr01G06360	5.37558	3.43957	2.71668	3.08978	7.14887	6.83298	6.48596	6.42461	7.07655	7.20867	7.28339	5.15278	phospholipase D alpha 2
Ci.v01.chr01G06370	6.7126	5.59225	5.18187	6.24192	6.9543	6.43048	7.45233	7.3479	7.24414	7.0506	7.20224	7.68219	DEAD/DEAH box RNA helicase family protein
Ci.v01.chr01G06380	0.106669	0.121156	0.196027	0	0.115191	0.0679567	0.142862	0.24324	0.0917621	0.0284673	0.138024	0.204043	RHOMBOID-like 1
Ci.v01.chr01G06390	6.16819	5.21499	3.73921	4.76527	7.11068	5.12188	6.10765	5.92025	5.9641	5.78337	5.85446	5.85483	Putative thiol-disulphide oxidoreductase DCC
Ci.v01.chr01G06400	8.01559	7.36362	6.35673	7.14893	7.03288	8.03392	8.01624	7.88084	7.63764	7.83974	7.70774	8.08066	Peptidase S24/S26A/S26B/S26C family protein
Ci.v01.chr01G06410	1.43173	1.15889	1.01912	1.21391	1.88618	1.14207	1.31444	1.76551	3.78878	1.84736	3.1549	0.873125	LRR and NB-ARC domains-containing disease resistance protein
Ci.v01.chr01G06420	0.473236	0.396118	0.268124	0.160509	0.143036	1.14868	0.231174	0.227721	0.0304406	0.152447	0.105893	0	LRR and NB-ARC domains-containing disease resistance protein
Ci.v01.chr01G06430	4.8969	4.64081	4.21538	4.17163	4.35597	3.84592	4.55278	4.92949	5.05173	4.86377	5.08721	4.35156	O-fucosyltransferase family protein
Ci.v01.chr01G06440	10.0159	11.3871	11.3355	11.6622	4.10132	8.62825	3.67278	2.90341	6.20471	3.03439	4.13769	1.18914	Lactoylglutathione lyase / glyoxalase I family protein
Ci.v01.chr01G06450	4.04732	0.366155	0.481491	0.230524	4.01101	7.16987	4.07333	4.91778	2.92319	4.59994	2.80514	3.26971	unknown protein
Ci.v01.chr01G06460	4.55096	4.56501	3.42564	3.6025	4.42501	3.93574	4.18698	3.67645	3.99444	4.21297	3.94347	4.58559	peptide deformylase 1A
Ci.v01.chr01G06470	4.18456	3.62197	2.33955	1.77221	2.18727	2.39867	4.27054	4.0233	4.13235	4.59446	4.51685	2.79662	Pectin lyase-like superfamily protein
Ci.v01.chr01G06480	4.80745	7.09344	5.36144	5.74977	4.80369	5.9171	3.41939	3.99007	4.67972	4.42473	4.6135	1.86293	unknown protein
Ci.v01.chr01G06490	6.45495	6.22553	5.38827	5.85302	4.39966	5.40938	5.90021	5.81837	5.71329	5.84717	5.79914	6.39439	partner of SLD five 1
Ci.v01.chr01G06500	2.10738	3.54141	0.816405	0.765678	1.99381	3.33081	4.25516	4.21173	3.21187	4.1286	3.27893	3.30943	F-box family protein with a domain of unknown function (DUF295)
Ci.v01.chr01G06510	0	0	0	0	0	0	0	0	0	0	0	0	CBL-interacting protein kinase 4
Ci.v01.chr01G06520	4.20425	3.47947	2.92377	3.88892	4.37437	4.64099	4.6126	4.61448	4.21957	4.55796	4.45019	4.39557	aspartate-glutamate racemase family
Ci.v01.chr01G06530	6.36944	8.27134	7.81377	5.94062	5.96036	5.11464	5.69286	5.43004	5.62647	5.66618	5.74116	6.12453	Single hybrid motif superfamily protein
Ci.v01.chr01G06540	5.94138	3.53034	1.78421	0.137875	2.34812	6.16381	5.25559	5.39192	3.33783	4.65812	4.04264	6.78251	Ran BP2/NZF zinc finger-like superfamily protein
Ci.v01.chr01G06550	5.38201	5.45096	5.81018	5.56027	3.99026	4.60001	5.2029	5.44234	4.88456	5.06361	5.07623	5.23777	Mov34/MPN/PAD-1 family protein
Ci.v01.chr01G06560	4.6634	4.19079	5.14776	5.05082	3.59642	4.62872	4.94709	5.13675	4.77358	4.8005	4.99531	4.89514	Mov34/MPN/PAD-1 family protein
Ci.v01.chr01G06570	4.53475	2.21701	1.25441	0.208986	0.598247	2.68316	4.70375	4.65178	1.46379	3.71675	2.00879	5.43962	Tesmin/TSO1-like CXC domain-containing protein
Ci.v01.chr01G06580	0.605745	1.12656	2.96213	1.89707	5.22631	4.0076	2.55128	3.73472	0.299737	2.90159	2.07798	4.3759	alpha/beta-Hydrolases superfamily protein
Ci.v01.chr01G06590	6.6436	7.64943	7.08874	6.23806	5.72523	7.24773	6.42599	6.46539	6.57979	6.54822	6.72779	6.84002	Rubredoxin-like superfamily protein
Ci.v01.chr01G06600	3.13361	0.0299371	0.0320324	0.0313162	0	7.39868	0.544353	0.681241	0.0299899	0.102267	0.0268808	2.90034	Protein of unknown function, DUF642
Ci.v01.chr01G06610	2.75411	3.40745	4.28291	1.04864	6.28849	7.17367	5.292	4.73952	4.48899	4.89869	4.1332	5.09065	unknown protein
Ci.v01.chr01G06620	2.3587	0.0446026	0	0.126014	6.02914	0.853669	2.48984	2.22762	3.15396	1.65474	0.875052	1.31729	HCO3- transporter family
Ci.v01.chr01G06630	5.12848	4.29532	2.59977	2.87643	3.98051	3.91403	4.52479	4.46668	4.67184	4.0333	4.31606	3.74041	alpha/beta-Hydrolases superfamily protein
Ci.v01.chr01G06640	0.352911	0.0856466	0	0	0	0	0.0386314	0.112364	0	0	0	0.0251734	myb domain protein 26
Ci.v01.chr01G06650	0	0	0	0	0	0	0	0	0	0	0	0	myb domain protein 26
Ci.v01.chr01G06660	5.02174	3.09996	2.53297	2.80477	6.57106	8.07428	5.07634	4.9375	6.73978	6.21592	6.54993	3.92209	lysophospholipase 2
Ci.v01.chr01G06670	5.31361	3.64648	2.39623	2.7408	6.61048	8.10447	5.08028	5.09676	6.69148	6.05122	6.49306	4.21579	lysophospholipase 2
Ci.v01.chr01G06680	4.53805	5.41996	4.4281	4.76131	5.81021	4.53796	5.02093	4.31417	5.65273	4.97514	5.37323	4.03149	nucleotide transporter 1
Ci.v01.chr01G06690	4.03874	0.321268	0	0	1.69092	1.60978	1.89725	1.75052	0.29197	2.15435	0.993116	0.97152	Phototropic-responsive NPH3 family protein
Ci.v01.chr01G06700	1.96849	1.41767	1.02329	1.71257	2.13202	1.71334	2.38494	1.95397	2.12256	1.84558	1.96884	2.69394	Tetratricopeptide repeat (TPR)-like superfamily protein
Ci.v01.chr01G06710	5.35697	3.84625	1.4189	0.0738661	0.662344	4.34459	4.95491	4.82281	1.28654	3.89291	1.95915	6.0628	unknown protein
Ci.v01.chr01G06720	3.53516	1.70731	1.6558	2.87603	5.12042	4.77558	4.37701	4.86701	4.16114	4.48997	3.74548	3.06251	molybdate transporter 1
Ci.v01.chr01G06730	3.67129	3.73013	3.52878	3.12711	3.96654	4.19195	4.04234	4.07416	4.16292	4.30998	4.25026	3.18248	Protein of unknown function (DUF2921)
Ci.v01.chr01G06740	2.23754	0.407742	0.614427	2.28894	7.30543	7.49196	4.46471	4.63104	5.56786	5.22308	4.68195	3.97639	pleiotropic drug resistance 12
Ci.v01.chr01G06750	0.116934	0.202431	0.0749575	1.6436	0.481136	0.246141	0.842787	1.00416	0.586201	0.431422	0.436149	0.0735282	pleiotropic drug resistance 6
Ci.v01.chr01G06760	0.837604	0.958781	0.903396	0.130521	5.18583	7.24987	5.40366	6.25013	5.00233	6.33975	5.16157	4.69298	Cytochrome P450 superfamily protein
Ci.v01.chr01G06770	0.445811	0.257639	0.256879	0.0449678	3.53335	3.89961	2.41577	2.69197	3.4335	2.59571	2.22693	1.2045	Protein kinase superfamily protein
Ci.v01.chr01G06780	3.69683	3.22664	3.13452	3.19944	3.43393	3.41991	3.87423	3.87728	4.1089	3.95569	4.06438	3.96618	ARM repeat superfamily protein
Ci.v01.chr01G06790	5.77643	4.88173	4.57163	5.19349	6.16227	5.28066	5.76183	5.63296	6.03634	5.84808	5.82399	5.32429	TATA binding protein associated factor 21kDa subunit
Ci.v01.chr01G06800	5.60669	5.14982	5.20167	6.5668	6.45651	6.17891	5.86436	6.00577	6.67102	5.94728	6.31012	4.70695	RELA/SPOT homolog 2
Ci.v01.chr01G06810	0.0424608	0	0	0	0.0127286	0.895883	0.276824	0.303466	0.128692	0.241412	0.097217	0	GRAS family transcription factor
Ci.v01.chr01G06820	2.48001	6.51995	6.09525	4.14037	0.0513413	2.56481	5.21247	5.13071	3.83735	4.33979	3.78235	4.14402	growth-regulating factor 5
Ci.v01.chr01G06830	1.77688	1.20126	0.735273	1.18699	1.64002	2.31763	2.14513	2.70846	2.26553	2.66872	2.48921	2.0214	proline-rich family protein
Ci.v01.chr01G06840	2.50897	4.54106	3.39792	4.54036	0	0.481228	4.52175	4.86942	2.98728	4.19379	3.89652	4.79944	AINTEGUMENTA-like 6
Ci.v01.chr01G06850	0	0	0	0	0.717351	0.177345	0.351995	0.960453	0.398617	0.444512	0.142064	0.0835293	lipoxygenase 3
Ci.v01.chr01G06860	0	0.0773123	0	0	0	0.655331	0.36865	0.193763	0.351764	0	0	0.141898	unknown protein
Ci.v01.chr01G06870	0.995012	0.403453	0.0784064	0.690633	0.53904	1.2485	0.53225	0.702909	2.02261	0.997277	1.47813	0.626893	RING-box 1
Ci.v01.chr01G06880	1.89323	0.251679	0.38763	0.113112	0.66848	0.9402	0.884735	1.00567	0.736268	0.628008	0.597555	0.138821	Subtilase family protein
Ci.v01.chr01G06890	4.05948	2.7518	2.43937	3.44762	4.22213	4.31365	4.28144	4.3175	4.26963	4.17969	4.28628	3.5055	Mono-/di-acylglycerol lipase, N-terminal;Lipase, class 3
Ci.v01.chr01G06900	7.14208	7.26845	6.8948	6.73755	6.89484	8.10307	7.27139	7.16614	6.45104	6.71338	6.54017	7.89623	20S proteasome subunit PAA2
Ci.v01.chr01G06910	4.6896	2.45542	1.29071	0.491452	5.35066	4.77867	6.62301	6.82499	6.28481	6.07293	5.87236	5.24555	inter-alpha-trypsin inhibitor heavy chain-related
Ci.v01.chr01G06920	4.47166	4.04504	3.08257	3.79528	3.98028	4.3443	4.95745	4.92774	4.73036	4.70064	4.77955	4.56403	Small nuclear ribonucleoprotein family protein
Ci.v01.chr01G06930	5.11686	5.86628	5.14647	4.18751	4.87748	6.1447	6.12722	6.2325	5.64784	6.20657	5.91126	5.67648	Lung seven transmembrane receptor family protein
Ci.v01.chr01G06940	4.67955	4.22083	3.1224	3.25981	5.3998	5.04428	4.8271	5.19737	5.42962	5.31373	5.35792	4.02311	exocyst subunit exo70 family protein D1
Ci.v01.chr01G06950	4.34669	3.35416	2.91134	3.10618	5.45242	5.04452	4.75339	5.02986	5.43316	5.13427	5.14751	3.71571	exocyst subunit exo70 family protein D3
Ci.v01.chr01G06960	0	0	0	0	0	0	0	0	0	0	0	0	2-oxoglutarate (2OG) and Fe(II)-dependent oxygenase superfamily protein
Ci.v01.chr01G06970	0	0	0	0	0	5.56581	0	0	0	0	0	0	2-oxoglutarate (2OG) and Fe(II)-dependent oxygenase superfamily protein
Ci.v01.chr01G06980	0	0	0	0	0.0536799	0.0282114	0	0	0	0	0	0	gibberellin 3-oxidase 2
Ci.v01.chr01G06990	2.19641	1.95524	1.69482	2.08024	2.75755	3.46167	2.69009	2.84501	2.88175	3.12669	3.29486	2.41155	P-loop containing nucleoside triphosphate hydrolases superfamily protein
Ci.v01.chr01G07000	6.50265	5.08047	4.70434	4.51109	5.16004	6.31592	5.97332	5.78007	5.09937	5.44734	5.15999	5.22323	Pyridoxal phosphate (PLP)-dependent transferases superfamily protein
Ci.v01.chr01G07010	2.49835	0.613671	0.0206562	0	0.272146	2.59378	3.18437	3.37104	1.09444	2.54983	1.70631	4.02071	CYCLIN A2;3
Ci.v01.chr01G07020	5.46131	2.96869	3.44467	2.40704	5.64943	4.64261	6.76729	7.13616	6.39909	7.08769	6.84252	6.78915	indole-3-acetic acid inducible 14
Ci.v01.chr01G07030	0	0.0517385	0	0	1.04979	1.28521	1.397	1.37115	0.328739	1.16915	0.943564	2.60285	indole-3-acetic acid inducible 19
Ci.v01.chr01G07040	4.56394	3.8731	3.79719	3.97558	4.33236	3.86795	4.60606	4.67997	4.89552	4.80206	4.91454	3.97542	RING/U-box superfamily protein
Ci.v01.chr01G07050	6.20542	6.05999	6.18272	5.56724	4.86008	4.75446	5.31835	5.41752	5.8197	5.30868	5.7048	5.33257	tetratricopeptide repeat (TPR)-containing protein
Ci.v01.chr01G07060	4.29653	4.24567	3.44588	3.34322	1.69159	2.36632	3.80538	3.98526	3.25521	3.72356	3.68039	3.32694	BRCT domain-containing DNA repair protein
Ci.v01.chr01G07070	1.38963	1.8612	3.58715	3.14467	0.721961	1.33574	0.196491	0.187198	0.417962	0.308758	0.229533	0.194231	Galactose oxidase/kelch repeat superfamily protein
Ci.v01.chr01G07080	1.98095	2.79168	3.11519	3.59612	0.928313	2.5644	0.0746287	0.215308	0.593247	0.140016	0.537016	0.047664	Galactose oxidase/kelch repeat superfamily protein
Ci.v01.chr01G07090	5.2912	3.78455	2.82986	2.46049	4.04646	5.65911	4.28056	4.46312	4.04693	4.46801	4.27161	4.72539	UDP-Glycosyltransferase superfamily protein
Ci.v01.chr01G07100	5.39354	4.2434	4.2278	4.5701	4.62196	4.84801	5.93613	5.98723	6.28172	6.02364	6.46248	5.63457	CASC3/Barentsz eIF4AIII binding
Ci.v01.chr01G07110	5.06517	3.49101	3.49453	3.9363	4.10349	4.55776	4.99123	4.75585	4.44581	4.56627	4.42402	5.24695	NUP50 (Nucleoporin 50 kDa) protein
Ci.v01.chr01G07120	6.66371	6.00012	6.32339	5.6577	5.66631	6.42504	6.4499	6.475	6.16644	6.30538	6.24771	6.40472	Coatomer, beta' subunit
Ci.v01.chr01G07130	0.32697	6.46784	5.80432	0.539864	0.341524	4.1527	1.40153	1.58719	0.871868	2.05109	1.67823	3.45627	sulfate transporter 3;4
Ci.v01.chr01G07140	5.61947	4.86331	4.41198	4.57057	5.28109	5.10491	5.40697	5.45628	5.63443	5.58667	5.4435	5.39324	unknown protein
Ci.v01.chr01G07150	4.46782	3.74169	3.21223	3.00718	4.29616	3.14361	4.60674	4.53489	4.28232	4.435	4.33659	4.42027	MAR binding filament-like protein 1
Ci.v01.chr01G07160	6.59047	7.5259	5.98587	2.77334	2.89456	6.53158	6.37625	6.40695	5.8613	6.60693	6.51281	6.13687	unknown protein
Ci.v01.chr01G07170	4.00484	4.19731	3.44168	3.45031	3.89235	4.55422	4.15574	4.24649	4.1244	4.22142	4.08766	3.18844	Alcohol dehydrogenase transcription factor Myb/SANT-like family protein
Ci.v01.chr01G07180	6.78052	6.13189	6.28125	6.47516	5.70046	6.607	6.39006	6.18262	6.07383	6.22386	6.11222	6.65883	heat shock protein 91
Ci.v01.chr01G07190	2.89137	1.07207	0.782036	1.1843	0.920999	2.25314	4.03009	3.9756	1.66199	2.99345	2.06029	4.44702	RAD3-like DNA-binding helicase protein
Ci.v01.chr01G07200	0.894422	0.130033	0.101348	0.139721	0.0688859	1.77781	1.05017	1.5127	0.630725	1.0089	0.688617	0.112942	ovate family protein 14
Ci.v01.chr01G07210	0	0	0	0.0731086	0	0.0371001	0.0970525	0	0.0354522	0	0	0	unknown protein
Ci.v01.chr01G07220	2.68015	2.21018	0.65718	0.0987039	0.604235	3.31182	1.68891	2.50083	1.98097	3.38492	3.00099	2.20508	Transducin/WD40 repeat-like superfamily protein
Ci.v01.chr01G07230	3.97562	1.9766	0.726714	1.83452	3.64949	3.49364	5.74344	5.87389	4.95464	5.89991	5.15319	2.88725	Late embryogenesis abundant (LEA) hydroxyproline-rich glycoprotein family
Ci.v01.chr01G07240	4.75791	5.26066	4.83137	3.73367	6.00442	6.12193	6.07009	6.40022	6.3255	6.35353	6.46641	5.35793	Ras-related small GTP-binding family protein
Ci.v01.chr01G07250	3.82204	2.83236	3.16072	3.027	0.836049	2.00087	1.92487	1.84045	2.86524	2.28618	3.01905	1.42641	unknown protein
Ci.v01.chr01G07260	2.78015	1.59923	0.845184	1.45546	1.53673	3.06411	2.14717	2.01192	2.77959	2.34829	2.88878	1.56224	Regulator of Vps4 activity in the MVB pathway protein
Ci.v01.chr01G07270	1.56113	0.303363	0.520483	0.456361	3.27833	2.96267	1.22746	1.39946	3.23339	1.62365	2.72153	0.366478	S-locus lectin protein kinase family protein
Ci.v01.chr01G07280	11.9404	10.6168	9.64735	9.25777	9.63505	9.98579	9.80492	10.1517	10.519	10.7989	10.9743	9.42268	Translation machinery associated TMA7
Ci.v01.chr01G07290	4.34609	2.88057	3.08769	2.93988	4.68205	5.44936	5.97432	6.17391	5.2952	5.90955	5.46249	5.23406	Mitochondrial substrate carrier family protein
Ci.v01.chr01G07300	5.14493	3.97212	3.47508	3.95094	2.46614	4.41721	4.86258	4.85416	3.92188	4.72392	4.34428	5.24478	ATP binding microtubule motor family protein
Ci.v01.chr01G07310	3.18455	0.736666	0.612221	0.906332	1.82228	1.97551	2.99796	3.08695	2.33424	2.52007	2.58035	3.54134	RAD3-like DNA-binding helicase protein
Ci.v01.chr01G07320	9.31434	8.95395	7.87321	8.96578	8.8951	9.58719	9.57287	9.18244	9.05501	9.34058	9.32373	11.0457	Zinc-binding ribosomal protein family protein
Ci.v01.chr01G07330	4.34781	3.33185	3.52833	4.074	4.0934	3.98176	4.62558	4.83555	4.75035	4.63193	4.73644	3.92605	Phox-associated domain;Phox-like;Sorting nexin, C-terminal
Ci.v01.chr01G07340	5.59949	3.86052	2.37691	1.59987	3.67063	4.02732	4.59373	4.762	4.49227	5.04013	4.41756	4.22022	proline extensin-like receptor kinase 1
Ci.v01.chr01G07350	6.5194	5.50515	5.08298	6.13087	6.44685	6.21887	5.98274	5.92498	5.64945	5.9668	5.8403	5.81515	RAB GTPase homolog G3D
Ci.v01.chr01G07360	0.0932843	0.513645	0.941278	0.39672	4.81695	3.29598	2.63962	2.95262	1.66455	2.84716	1.98041	0.818186	Sulfite exporter TauE/SafE family protein
Ci.v01.chr01G07370	4.19217	2.56487	2.3484	1.05858	4.16939	5.36226	5.2442	5.12686	4.45956	4.99785	4.67507	5.31687	Sulfite exporter TauE/SafE family protein
Ci.v01.chr01G07380	4.94442	4.33652	4.08719	4.23764	5.06075	6.10541	5.3386	5.38495	5.33409	5.71979	5.53787	4.99172	PDI-like 1-5
Ci.v01.chr01G07390	0	0	0	0	0	0.0565001	0.141413	0.0469715	0	0.0467076	0	0.148178	cell wall / vacuolar inhibitor of fructosidase 2
Ci.v01.chr01G07400	3.4926	3.74205	2.91151	7.13522	6.44383	5.93159	6.11412	5.69893	7.68545	6.35098	7.37605	4.28087	unknown protein
Ci.v01.chr01G07410	4.06087	3.31538	2.83285	3.54728	3.11567	3.17639	4.27008	3.81643	3.24624	3.57515	3.48901	5.02848	D-isomer specific 2-hydroxyacid dehydrogenase family protein
Ci.v01.chr01G07420	6.47323	6.30777	5.77131	5.98149	7.45389	7.71577	6.04769	5.69363	5.94769	5.92516	5.75971	6.35311	D-isomer specific 2-hydroxyacid dehydrogenase family protein
Ci.v01.chr01G07430	1.36848	1.02325	0.278578	0.231228	0.77826	0	0.0700746	0.134552	0	0.0334293	0.0342538	0.270342	RHO guanyl-nucleotide exchange factor 8
Ci.v01.chr01G07440	5.46485	1.45043	2.32536	5.10202	10.9532	2.9694	8.68806	8.28885	7.85124	8.09386	7.79023	8.71183	photosystem I subunit H2
Ci.v01.chr01G07450	0.27401	0.090707	0	0	0.195142	0.0704409	3.05811	2.81654	0.55431	1.80752	1.33672	2.78411	Peroxidase superfamily protein
Ci.v01.chr01G07460	3.09936	0.446921	0.15198	0	0.378189	0.725596	1.71964	1.57271	0.491118	0.786041	0.546972	1.48855	ribosomal protein S17
Ci.v01.chr01G07470	3.12993	1.55239	1.97617	2.22993	5.54442	5.41429	5.79547	6.68397	6.4431	6.52758	6.36776	5.24725	HD-ZIP IV family of homeobox-leucine zipper protein with lipid-binding START domain
Ci.v01.chr01G07480	5.61845	5.34588	4.77076	4.28961	5.20363	4.86586	5.25831	5.19591	5.10291	5.26719	5.03157	4.97259	golgin candidate 5
Ci.v01.chr01G07490	2.95343	2.58184	2.51014	3.32364	4.55154	4.64335	3.62015	3.77513	4.37314	3.8218	4.31483	3.78364	Major facilitator superfamily protein
Ci.v01.chr01G07500	0	0.0178036	0.0380688	0	0.0483587	0.385086	1.54613	1.90649	0.331534	1.34693	0.486329	0.864297	Major facilitator superfamily protein
Ci.v01.chr01G07510	4.68901	6.17014	5.20211	4.45506	4.34816	7.09206	4.77708	4.89569	5.17646	5.28007	5.16157	5.01437	Isochorismatase family protein
Ci.v01.chr01G07520	2.90404	2.33442	1.75539	1.61841	3.54814	4.31995	3.20931	3.53584	3.46895	3.70323	3.7227	4.01871	Pex2/Pex12 N-terminal domain-containing protein / zinc finger (C3HC4-type RING finger) family protein
Ci.v01.chr01G07530	2.36209	2.24831	0.94822	0.949419	2.71997	0.853522	1.19513	1.25344	0.914219	1.12525	1.17174	1.45769	unknown protein
Ci.v01.chr01G07540	6.08252	5.58439	4.54788	2.32911	5.35064	5.50673	5.55518	5.80297	6.52181	6.2626	6.86703	4.71059	indoleacetic acid-induced protein 8
Ci.v01.chr01G07550	5.15017	4.84657	4.18189	4.35568	4.08096	4.41508	4.56947	4.48433	4.6702	4.7306	4.75018	4.25161	unknown protein
Ci.v01.chr01G07560	5.01683	4.57169	4.41201	5.00475	5.10526	4.81808	4.89271	4.93402	5.31117	5.19531	5.35813	4.74109	Predicted eukaryotic LigT
Ci.v01.chr01G07570	0.728224	0	0	0	0.0597035	0	1.67191	1.98816	1.13003	3.12788	1.96087	0.689566	Transducin/WD40 repeat-like superfamily protein
Ci.v01.chr01G07580	0.191	0.0352667	0.0379361	0.208382	0.0229172	0.0734193	0.12207	0.0627807	0.754675	0.0307415	0.287333	0	delta tonoplast integral protein
Ci.v01.chr01G07590	4.27073	3.49181	3.45637	3.70579	3.67565	3.0634	4.47134	4.2489	4.40166	4.08898	4.29234	4.92397	tRNAse Z4
Ci.v01.chr01G07600	5.44509	6.07859	5.46904	4.8474	4.85872	4.92031	4.70358	4.60661	5.10969	4.79614	4.91747	4.27035	ENTH/VHS family protein
Ci.v01.chr01G07610	5.90614	6.18732	5.10263	5.20883	5.1972	5.64036	5.54194	5.37348	5.06048	5.38511	5.44997	6.27557	cytochrome c oxidase 19-2
Ci.v01.chr01G07620	1.17975	1.85303	1.99286	0.0481389	1.39032	3.89767	0.926192	1.22058	2.28889	2.7749	2.4316	1.50282	Integrase-type DNA-binding superfamily protein
Ci.v01.chr01G07630	0.284137	0.0326106	0.023354	0.0253436	0.553858	1.34578	2.73114	3.19806	2.57418	3.11442	3.01497	1.53635	Ankyrin repeat family protein
Ci.v01.chr01G07640	0.173977	0	0.158873	0.0395293	1.07163	0.908452	1.23982	2.74607	0.989361	1.04161	0.734385	1.08846	Ankyrin repeat family protein
Ci.v01.chr01G07650	0.116959	0.104254	0	0.112876	0	0.257561	0.303933	0.263664	0.187125	0.25448	0.0919015	0.180638	early nodulin-like protein 7
Ci.v01.chr01G07660	4.85006	4.43593	4.2694	4.35592	4.46561	4.23854	5.35084	5.36628	4.58991	4.79571	4.77219	5.86928	AAA-type ATPase family protein
Ci.v01.chr01G07670	12.4123	6.75826	0.124601	0	0	0	0	0	0	0	0	0	Gibberellin-regulated family protein
Ci.v01.chr01G07680	13.0507	6.65448	1.41494	0.0724078	0	0	0.331734	0.506024	0	0.0570898	0	0.621078	homeobox protein 16
Ci.v01.chr01G07690	7.05643	6.30079	3.31712	0.0509981	0.788597	4.72331	6.96713	7.26113	6.29008	7.71417	7.04511	5.49095	Uncharacterised protein family (UPF0497)
Ci.v01.chr01G07700	4.73126	4.24034	3.69405	4.15664	4.98062	4.5631	4.29721	4.18433	4.29186	4.15242	4.28065	5.35285	mitotic phosphoprotein N' end (MPPN) family protein
Ci.v01.chr01G07710	3.19441	2.18714	0.558562	0.189069	0.199493	4.41363	3.43254	3.43524	2.29177	3.18743	2.24152	3.47032	GATA transcription factor 12
Ci.v01.chr01G07720	0.0858104	0	0	0	0	0	0	0	0	0	0	0	transducin family protein / WD-40 repeat family protein
Ci.v01.chr01G07730	4.9688	3.04489	1.93866	1.62144	3.00087	4.39728	5.17016	5.68424	4.88091	5.3865	5.31326	5.43151	Homeobox-leucine zipper family protein / lipid-binding START domain-containing protein
Ci.v01.chr01G07740	1.05594	0.0527969	0.109086	0	3.45891	0.106954	0.847786	0.78064	0.999812	0.656158	0.573932	1.32144	Protein of unknown function (DUF1677)
Ci.v01.chr01G07750	5.49346	2.59513	1.73444	0.770806	3.16482	2.88114	3.93157	3.9273	2.56194	3.53668	2.84801	3.93866	Protein kinase family protein
Ci.v01.chr01G07760	1.26554	0.956412	0.749011	0.155655	2.69419	6.19778	4.93447	5.74826	6.62691	6.54579	6.48167	3.95967	unknown protein
Ci.v01.chr01G07770	6.08385	6.52768	5.91416	4.86145	3.84606	4.11143	4.54536	4.58314	4.24676	4.6132	4.59931	4.93045	unknown protein
Ci.v01.chr01G07780	2.80932	0.656997	0.28345	0.0608582	0.0915771	2.99046	1.08949	1.16257	1.64881	1.28857	2.10958	1.27648	downstream target of AGL15-4
Ci.v01.chr01G07790	2.07165	1.20237	1.47119	2.59201	4.92593	3.67833	1.0778	1.41251	4.52385	2.31315	3.6317	0.337443	pleiotropic drug resistance 1
Ci.v01.chr01G07800	7.42953	8.07854	6.80439	5.6271	6.36963	5.66386	6.82409	7.11561	6.28031	6.86067	6.54358	6.53917	NADP-malic enzyme 4
Ci.v01.chr01G07810	3.13438	1.66729	0.829526	3.13124	4.93951	3.98708	5.34956	5.69617	6.13751	5.61733	5.88783	3.69847	Homeodomain-like superfamily protein
Ci.v01.chr01G07820	4.66525	5.00763	3.88157	1.13638	1.32656	0	0.329965	0.384837	0.728924	0.149345	0.532507	0.36109	HPT phosphotransmitter 4
Ci.v01.chr01G07830	1.58152	1.56569	1.25779	1.6449	1.93207	1.10315	1.49912	1.63834	1.88192	1.29482	1.87605	1.38558	hydroxyproline-rich glycoprotein family protein
Ci.v01.chr01G07840	4.18493	3.12874	2.90206	3.55503	3.05475	2.93323	3.91635	3.779	4.17468	3.93306	4.08553	3.31995	ARM repeat superfamily protein
Ci.v01.chr01G07850	4.8462	2.3669	0.731142	0.0868078	0.624871	2.89295	3.60905	3.74497	0.660982	2.6028	0.992313	4.32708	unknown protein
Ci.v01.chr01G07860	2.96768	1.34839	0.858959	0.538582	1.67481	4.9166	4.39913	4.43324	4.13407	4.92562	4.23621	3.10631	2-oxoglutarate (2OG) and Fe(II)-dependent oxygenase superfamily protein
Ci.v01.chr01G07870	3.0169	2.70496	2.29291	0.816528	1.31886	2.78701	3.22392	3.18506	3.27515	4.04733	3.79328	3.59874	protein kinase family protein / peptidoglycan-binding LysM domain-containing protein
Ci.v01.chr01G07880	3.2066	2.54347	2.67617	1.7564	3.67309	5.88231	6.95671	7.09602	6.288	7.00072	6.59806	5.86044	indole-3-acetic acid inducible 18
Ci.v01.chr01G07890	6.50119	5.46842	5.46624	5.47885	5.46912	5.13986	6.13297	5.95686	6.74737	6.28388	6.68976	5.39823	nuclear poly(a) polymerase
Ci.v01.chr01G07900	3.79261	3.88241	2.77354	2.74265	0.124146	3.16514	2.85598	3.04128	0.740455	2.1958	1.01809	3.23097	IQ-domain 26
Ci.v01.chr01G07910	3.02012	0.858334	0.108197	0	0.0488514	1.03068	1.97648	1.68726	0.141975	0.905523	0.188168	2.98454	unknown protein
Ci.v01.chr01G07920	7.23304	7.25347	6.78228	6.83878	6.682	7.44036	7.13883	7.41255	7.00571	7.60438	7.31252	6.41664	profilin 2
Ci.v01.chr01G07930	0.202902	0	0	0	5.27426	0.107501	0.644606	0.735162	1.31408	0.572132	0.90757	0.69247	UDP-Glycosyltransferase superfamily protein
Ci.v01.chr01G07940	2.84682	0	0	0	0.805378	6.25466	1.35093	1.34792	0.415116	1.43504	0.724397	0.572966	HAD superfamily, subfamily IIIB acid phosphatase
Ci.v01.chr01G07950	0.0442368	0	0	0	0	4.64003	0.258702	0.140978	0	0.161336	0.100766	0.182458	HAD superfamily, subfamily IIIB acid phosphatase
Ci.v01.chr01G07960	3.53717	3.43722	2.39033	2.50305	2.92707	4.15241	2.82926	3.1669	3.41945	2.191	3.17842	3.41146	mitochondrial processing peptidase alpha subunit
Ci.v01.chr01G07970	1.73172	0.506385	1.56751	1.5282	1.59219	1.98717	1.7774	3.24949	2.35456	2.24365	2.1181	1.94368	ATP-dependent peptidases;nucleotide binding;serine-type endopeptidases;DNA helicases;ATP binding;damaged DNA binding;nucleoside-triphosphatases
Ci.v01.chr01G07980	0.660909	0.650324	0.521511	0.753479	0.177404	0.825775	1.3948	1.91959	1.54976	1.2714	1.47924	1.14747	ATP-dependent peptidases;nucleotide binding;serine-type endopeptidases;DNA helicases;ATP binding;damaged DNA binding;nucleoside-triphosphatases
Ci.v01.chr01G07990	0.0445241	0	0	0	0.0677942	0.466212	0.16972	0.352783	0.196063	0.101247	0.201291	0.118978	Pyridine nucleotide-disulphide oxidoreductase family protein
Ci.v01.chr01G08000	0.331934	1.36649	0.215697	0.109441	0	2.68052	0.502956	0.569923	0.30008	0.67522	0.855933	0.0612121	Pyridine nucleotide-disulphide oxidoreductase family protein
Ci.v01.chr01G08010	0.131641	0.0519833	0.0177804	0.0180858	0.185286	0.312474	0.261134	0.105174	0.342299	0.144647	0.188672	0.0563158	actin binding protein family
Ci.v01.chr01G08020	0.0314589	0	0.21643	0.0308147	0.071377	0	0.683411	0.965702	0.560502	0.627842	1.61859	1.14791	GDSL-like Lipase/Acylhydrolase superfamily protein
Ci.v01.chr01G08030	0	0	0	0	0.067922	0	0	0	0	0	0	0	UDP-Glycosyltransferase superfamily protein
Ci.v01.chr01G08040	2.27302	0.532531	0	0	1.60664	5.49468	4.99337	5.32991	2.75904	5.29259	4.10188	3.45415	HAD superfamily, subfamily IIIB acid phosphatase
Ci.v01.chr01G08050	0	0	0	0	0	2.35675	0.380805	0.376929	0	0.21406	0.184337	0.328496	HAD superfamily, subfamily IIIB acid phosphatase
Ci.v01.chr01G08060	2.15019	2.10242	1.97532	2.04653	2.3473	2.28749	3.27485	3.05037	2.86058	2.56117	2.83175	2.92834	ATP-dependent peptidases;nucleotide binding;serine-type endopeptidases;DNA helicases;ATP binding;damaged DNA binding;nucleoside-triphosphatases
Ci.v01.chr01G08070	2.12133	2.8177	2.50917	1.73653	2.01208	2.8893	3.68091	3.92003	3.23114	3.43451	3.4951	2.9826	Pyridine nucleotide-disulphide oxidoreductase family protein
Ci.v01.chr01G08080	0.5227	0.607948	0.428752	0.55768	0.974175	0.389408	1.50803	1.71304	1.70936	1.45653	1.52455	0.380949	actin binding protein family
Ci.v01.chr01G08090	1.36988	0.560116	0.469675	0.880987	0.551391	0.255808	3.11353	3.6287	2.91494	3.67935	3.59849	2.79778	GDSL-like Lipase/Acylhydrolase superfamily protein
Ci.v01.chr01G08100	0.565446	0.0808717	0.190872	0.0274674	0	0	1.56535	1.19721	1.07124	1.41577	1.00761	0.454829	Leucine-rich repeat transmembrane protein kinase protein
Ci.v01.chr01G08110	0.309367	0.513031	0.421948	0	0.645588	0.0352899	0.480179	0.880112	0.507222	0.543384	0.747723	0.51437	Leucine-rich repeat transmembrane protein kinase protein
Ci.v01.chr01G08120	0.278275	0.0441552	0.191604	0.0309496	0	0	0.253169	0.257046	0.832692	0.306343	0.852269	0.180396	Leucine-rich repeat protein kinase family protein
Ci.v01.chr01G08130	0.0127364	0.183274	0.0348899	0	0.26558	0	0.0827475	0.17261	0.0997086	0.159425	0.152534	0.0751944	Leucine-rich repeat transmembrane protein kinase protein
Ci.v01.chr01G08140	0.0996175	0.783118	1.587	0	0.319051	0.0666348	3.66845	3.8782	3.44235	3.67965	3.26448	1.59081	Leucine-rich repeat transmembrane protein kinase protein
Ci.v01.chr01G08150	7.35999	8.14632	8.15639	7.40807	3.47672	3.56515	7.16188	5.85698	3.3983	5.66376	3.9363	4.60475	myo-inositol oxygenase 1
Ci.v01.chr01G08160	0.852362	0.859452	0.297401	0.740938	0.904009	0.218314	0.69589	0.728301	0.485714	0.607899	0.481721	0.410671	basic helix-loop-helix (bHLH) DNA-binding superfamily protein
Ci.v01.chr01G08170	0	0	0	0	0	0	0	0	0	0	0	0	Protein phosphatase 2C family protein
Ci.v01.chr01G08180	1.61122	1.26008	0.506817	1.21422	2.85652	1.46797	2.51393	2.61382	2.60476	2.45073	2.32923	1.79779	hydroxyproline-rich glycoprotein family protein
Ci.v01.chr01G08190	3.40592	4.08794	4.02853	4.76049	3.59698	4.09152	3.62069	2.93829	3.50174	3.07474	3.16804	3.1876	peptidase M20/M25/M40 family protein
Ci.v01.chr01G08200	3.51743	2.30438	1.31279	1.06012	0.233018	1.3188	2.14527	2.26234	1.92021	2.59539	2.51205	1.7933	Core-2/I-branching beta-1,6-N-acetylglucosaminyltransferase family protein
Ci.v01.chr01G08210	3.24349	2.45016	2.21968	2.5336	3.08404	3.23154	2.98424	2.93151	3.42885	3.10679	3.31114	2.56317	Mannose-binding lectin superfamily protein
Ci.v01.chr01G08220	5.31023	2.82555	2.09669	1.59468	2.90817	3.20646	4.66685	4.61636	3.98414	4.59948	4.25672	3.98019	unknown protein
Ci.v01.chr01G08230	0.481971	0.965744	1.02074	1.59854	4.52867	2.27538	4.50306	4.27366	3.62659	4.01599	4.02164	2.11382	unknown protein
Ci.v01.chr01G08240	6.56562	7.51111	6.46523	6.18552	5.7478	6.85426	6.81983	6.6405	6.33429	6.64689	6.517	8.10563	Ribosomal L28e protein family
Ci.v01.chr01G08250	5.40276	5.45278	5.40836	6.08454	4.54102	5.26469	4.90296	4.67818	4.4928	4.7255	4.64183	5.78317	Ubiquitin-conjugating enzyme family protein
Ci.v01.chr01G08260	4.80029	4.24968	3.69748	4.30021	4.76745	4.64891	5.27523	5.24877	5.54245	5.28762	5.37374	4.52295	Amino acid dehydrogenase family protein
Ci.v01.chr01G08270	4.86256	4.21135	3.52914	4.13585	4.5482	4.96317	5.47719	5.4951	4.74064	5.0367	4.94539	5.85711	ubiquitin-specific protease 6
Ci.v01.chr01G08280	0.881677	0.356413	0	0.124515	0.430818	1.01526	0.599921	0.560899	0.614435	0.524513	0.653011	0.66445	Protein of unknown function (DUF677)
Ci.v01.chr01G08290	3.18734	4.14458	3.45088	3.42661	4.66477	3.27432	5.67838	5.6596	6.6915	6.024	6.66781	4.22963	DOF zinc finger protein 1
Ci.v01.chr01G08300	5.39547	3.96357	3.51446	2.03884	2.53919	1.86672	4.40555	4.09025	4.66365	4.51235	4.42309	4.68889	Mitochondrial ATP synthase subunit G protein
Ci.v01.chr01G08310	5.65839	5.20081	4.7016	4.80058	5.39857	5.06928	5.16933	5.19312	5.39489	5.22131	5.1736	4.50301	Protein phosphatase 2A, regulatory subunit PR55
Ci.v01.chr01G08320	4.7202	6.22883	5.99537	4.8304	6.97541	1.30122	3.55914	5.2229	3.96952	5.32902	4.25237	2.73274	Pyridoxal phosphate phosphatase-related protein
Ci.v01.chr01G08330	1.30214	1.3659	0.457544	0.245587	6.75544	3.72993	5.7473	5.94443	5.61526	5.79873	5.58572	4.36135	multidrug resistance-associated protein 6
Ci.v01.chr01G08340	4.47312	4.79496	4.04489	2.4202	5.05923	3.43831	5.64588	5.92912	5.3038	5.72256	5.45647	5.28863	Protein kinase protein with adenine nucleotide alpha hydrolases-like domain
Ci.v01.chr01G08350	6.20048	5.90342	5.39079	5.64009	5.58076	5.91943	6.08596	6.19811	6.04295	6.12357	6.14463	5.8823	RNA-binding (RRM/RBD/RNP motifs) family protein
Ci.v01.chr01G08360	0.157024	0.137698	0.0554631	0.0855464	0.214779	2.40905	0.512792	0.50801	0.599997	0.675435	0.734517	0.267753	phospholipase D alpha 1
Ci.v01.chr01G08370	4.93835	4.33649	4.33211	4.8405	4.80944	4.69432	4.94955	5.09223	4.77647	4.78381	4.76184	5.26854	unknown protein
Ci.v01.chr01G08380	3.50922	2.23286	1.71676	1.45003	1.32341	2.01938	2.62332	2.5787	2.53739	2.7982	2.66479	2.5755	DEA(D/H)-box RNA helicase family protein
Ci.v01.chr01G08390	6.43583	4.03835	2.74543	0.255065	4.12163	5.53006	4.76637	5.25666	2.81458	4.66069	4.01045	4.73216	beta galactosidase 1
Ci.v01.chr01G08400	4.33116	4.21846	4.07525	4.41357	3.96313	4.50788	4.33614	4.26193	4.7003	4.49455	4.80635	5.24412	unknown protein
Ci.v01.chr01G08410	5.73496	4.75201	4.43407	4.70471	5.2686	5.58627	5.7385	5.65761	5.85667	5.6564	5.78498	5.13582	transmembrane nine 7
Ci.v01.chr01G08420	6.35675	4.97522	4.3162	4.11403	3.98569	4.93366	7.7262	7.81422	6.66596	7.37036	6.93699	6.43455	Root hair defective 3 GTP-binding protein (RHD3)
Ci.v01.chr01G08430	3.33564	1.3203	1.24484	0.273665	1.92884	3.7304	5.23018	5.16925	4.72427	5.40282	5.0748	5.03889	Protein kinase superfamily protein
Ci.v01.chr01G08440	2.88375	3.097	1.18505	0.478649	4.70153	6.29682	5.00855	4.66104	6.31898	5.91216	6.40045	4.59476	Late embryogenesis abundant (LEA) hydroxyproline-rich glycoprotein family
Ci.v01.chr01G08450	5.815	5.00803	3.75844	4.13267	3.73317	4.88374	5.18603	4.40781	4.38327	4.46326	4.4226	6.3028	heat shock protein 60-3A
Ci.v01.chr01G08460	1.66461	1.37651	0.803434	0.903108	1.27235	1.22164	1.66724	1.7122	1.46871	1.59843	1.20236	1.91946	Pentatricopeptide repeat (PPR-like) superfamily protein
Ci.v01.chr01G08470	0	0	0	0	0	0	0	0.0315646	0	0	0	0.0406638	LOB domain-containing protein 22
Ci.v01.chr01G08480	5.649	5.21513	4.62767	4.88913	5.4363	5.21243	6.16029	6.03802	6.47567	6.30757	6.3927	6.0471	MED9
Ci.v01.chr01G08490	5.17316	4.52716	3.7356	4.17176	5.79383	4.90041	4.68018	4.98667	4.73348	4.95489	4.71116	4.70914	beta-galactosidase 17
Ci.v01.chr01G08500	6.08866	4.96738	4.36906	4.21237	5.21125	4.14663	5.02802	4.874	5.49321	5.04471	5.24123	5.00747	Metallo-hydrolase/oxidoreductase superfamily protein
Ci.v01.chr01G08510	3.19074	1.3212	0.722307	0.131044	2.78962	4.76759	2.90093	3.37185	2.44094	3.39599	2.85836	1.61176	beta-fructofuranosidase 5
Ci.v01.chr01G08520	2.11394	2.03298	0.667466	1.38037	7.16741	5.45109	4.95779	4.99998	6.28994	4.20803	3.2918	4.03148	Glycosyl hydrolases family 32 protein
Ci.v01.chr01G08530	7.90342	6.5457	5.27459	5.78077	6.73077	6.53627	7.08517	7.15216	7.28248	7.2852	7.2111	6.97176	nucleosome assembly protein 1;2
Ci.v01.chr01G08540	4.62273	4.51501	4.09215	4.10099	5.35234	4.15242	5.14663	5.01836	5.01234	4.97354	5.10714	4.97576	glyoxylate reductase 2
Ci.v01.chr01G08550	4.38887	4.04193	3.5131	3.56426	4.2136	4.3063	4.94666	4.967	5.05716	5.03205	4.98048	4.9947	Survival protein SurE-like phosphatase/nucleotidase
Ci.v01.chr01G08560	5.6416	5.19634	4.50962	5.22968	4.23421	4.51742	5.0213	4.79908	4.75761	5.04458	4.83957	5.67407	Ribosomal protein L34
Ci.v01.chr01G08570	0.122571	0	0	0	0	2.38785	0.300604	0.37634	1.29766	0.614669	1.01858	0.064658	myb domain protein 26
Ci.v01.chr01G08580	5.21945	2.70261	0.674026	0.0486548	0.907501	4.21225	4.47732	4.85158	2.37171	3.861	3.30951	4.74359	IQ-domain 6
Ci.v01.chr01G08590	0	0	0	0	0	0	0.0170297	0	0.0200249	0	0	0	calmodulin-binding family protein
Ci.v01.chr01G08600	7.86266	7.86656	6.41174	6.33895	6.75206	7.69988	7.17977	7.09906	6.99336	7.55261	7.28679	7.27185	unknown protein
Ci.v01.chr01G08610	0.833058	1.05744	0.359005	0.203755	0.0684266	0.28221	2.3874	2.43287	0.408251	1.66241	1.37063	0.211517	unknown protein
Ci.v01.chr01G08620	6.76397	6.10796	5.31517	5.22108	5.64579	5.22169	6.55941	6.71313	7.34958	6.74918	7.19338	5.73758	homology to ABI1
Ci.v01.chr01G08630	0	0	0	0	0	0	0	0	0	0	0	0	protein kinase family protein
Ci.v01.chr01G08640	6.29504	6.1929	5.44701	6.48793	6.6181	6.72211	6.50562	6.34177	6.56524	6.45923	6.39806	6.89415	translocase of inner mitochondrial membrane 23
Ci.v01.chr01G08650	5.92755	5.7626	5.6982	5.41187	5.80806	5.36545	4.94062	4.74836	5.35244	4.95089	5.20031	4.85215	Dihydrolipoamide acetyltransferase, long form protein
Ci.v01.chr01G08660	6.12773	5.2302	4.44641	4.77548	5.43972	4.66394	5.61299	5.68556	5.69603	5.82079	5.77749	5.06725	Homeodomain-like/winged-helix DNA-binding family protein
Ci.v01.chr01G08670	7.04816	7.05957	6.44058	5.62598	6.03056	6.39067	5.69984	5.52572	5.79242	5.90236	5.74031	5.88792	myristoyl-CoA:protein N-myristoyltransferase
Ci.v01.chr01G08680	7.1536	5.30193	3.56364	5.51091	6.37306	6.89018	7.25934	6.80029	7.02367	6.84347	7.01749	8.1339	eukaryotic translation initiation factor 4A1
Ci.v01.chr01G08690	3.32685	1.96031	1.94087	1.60597	5.14507	5.47092	2.56848	3.15857	5.12509	3.25509	3.87814	1.52671	unknown protein
Ci.v01.chr01G08700	5.84523	4.53152	3.89137	4.41439	6.37409	5.62862	6.14009	6.05154	6.10878	6.27804	6.05589	5.55322	ATPase E1-E2 type family protein / haloacid dehalogenase-like hydrolase family protein
Ci.v01.chr01G08710	4.91098	3.48	3.63038	3.85296	3.85937	4.26742	4.91466	4.6888	4.20975	4.63441	4.31465	5.40137	SNARE-like superfamily protein
Ci.v01.chr01G08720	7.15759	6.86174	6.29152	6.62336	6.08619	6.03419	6.38043	6.60804	7.02982	6.6167	6.85983	5.52593	Ribosomal protein L18ae family
Ci.v01.chr01G08730	1.50965	0.443873	0.115614	0.366362	1.01975	3.40361	2.22897	2.55167	1.75669	2.40487	1.53674	2.287	hydroxyproline-rich glycoprotein family protein
Ci.v01.chr01G08740	4.4536	3.13789	2.41887	3.84841	5.27603	4.93598	5.12964	4.90292	4.77868	5.02308	4.56355	5.43365	Pyridoxal-5'-phosphate-dependent enzyme family protein
Ci.v01.chr01G08750	0	0	0	0	0	0	0	0	0	0	0	0	zinc ion binding;nucleic acid binding
Ci.v01.chr01G08760	3.2186	2.14548	2.34527	4.83326	2.71492	2.10514	3.27325	3.25773	4.11971	3.25919	3.85982	3.30675	ATPases;nucleotide binding;ATP binding;nucleoside-triphosphatases;transcription factor binding
Ci.v01.chr01G08770	5.24046	5.58206	5.10767	4.87916	4.81175	4.60676	5.87189	5.90261	6.17028	5.81341	6.02386	5.55976	alfin-like 5
Ci.v01.chr01G08780	3.017	3.00478	3.14345	3.42171	3.57996	3.77587	4.44091	4.63631	4.32559	4.29384	4.23209	4.10978	CTC-interacting domain 4
Ci.v01.chr01G08790	2.12599	1.8819	1.15221	0.570065	0.715155	3.15067	3.8362	3.88666	3.63263	3.70583	3.9163	3.41868	BREVIS RADIX-like 3
Ci.v01.chr01G08800	4.90415	4.21314	3.96521	4.1726	4.64406	4.87817	5.12132	4.88959	4.84489	4.85169	4.72853	5.27434	Kinase-related protein of unknown function (DUF1296)
Ci.v01.chr01G08810	4.20859	4.21706	2.14419	0.367482	2.99805	2.41956	2.39271	2.73165	3.15207	3.30316	3.4709	3.01983	unknown protein
Ci.v01.chr01G08820	6.61683	6.97204	6.3711	6.81764	6.62946	6.42193	6.22834	6.20549	6.43427	6.55463	6.62677	5.27349	SNF7 family protein
Ci.v01.chr01G08830	0	0	0	0	0	0	0	0	0	0	0	0	RING/U-box superfamily protein
Ci.v01.chr01G08840	0	0.172911	0	0	0	0	0.207038	0	0	0.0523324	0.0529973	0	Transcription factor jumonji (jmj) family protein / zinc finger (C5HC2 type) family protein
Ci.v01.chr01G08850	4.88798	4.22878	3.0848	3.56688	4.36066	4.13666	4.7728	4.81186	5.16118	5.05127	5.18043	4.22011	Transducin/WD40 repeat-like superfamily protein
Ci.v01.chr01G08860	6.18376	5.41412	3.93833	3.49514	5.21745	5.52064	5.22555	5.3542	5.75073	5.41114	5.68254	4.89238	Nitrilase/cyanide hydratase and apolipoprotein N-acyltransferase family protein
Ci.v01.chr01G08870	3.64201	2.52123	1.82009	2.01616	2.07811	2.00022	3.06534	2.89377	2.94577	2.80462	2.7665	2.98181	Tetratricopeptide repeat (TPR)-like superfamily protein
Ci.v01.chr01G08880	5.7487	5.57188	5.37233	5.40946	5.59239	5.56887	5.53097	5.33726	5.64115	5.52277	5.66261	6.02775	P-loop containing nucleoside triphosphate hydrolases superfamily protein
Ci.v01.chr01G08890	5.10132	4.04182	3.5456	4.21063	4.9474	4.29713	4.31451	4.52319	4.65348	4.23422	4.27998	4.10689	TRF-like 6
Ci.v01.chr01G08900	1.50833	0.0434588	0.0467382	0.045451	0	0	0	0	0.0435349	0	0	0	Cyclin/Brf1-like TBP-binding protein
Ci.v01.chr01G08910	6.17319	4.8218	4.33065	4.28906	4.72096	3.9753	6.46512	6.66515	6.65495	6.32895	6.71157	6.20458	Ribosomal protein S3 family protein
Ci.v01.chr01G08920	3.45534	2.97908	1.65506	1.93405	4.82159	1.88903	4.09266	3.97868	3.68391	3.56921	3.4578	3.45272	NAD(P)-binding Rossmann-fold superfamily protein
Ci.v01.chr01G08930	6.07753	4.31771	2.46242	4.79223	5.86696	4.05546	5.29326	4.96635	5.40184	6.08409	5.80713	4.94129	ELF4-like 4
Ci.v01.chr01G08940	3.7538	3.03461	3.00679	3.40632	3.59746	3.17239	3.53986	3.49433	4.19231	3.65584	3.93518	2.83979	B-block binding subunit of TFIIIC
Ci.v01.chr01G08950	4.8927	4.66062	4.27911	4.47963	5.37482	4.74659	4.75909	4.59805	5.18693	4.74332	4.92642	3.93503	Transcription initiation factor TFIID subunit A
Ci.v01.chr01G08960	0.428184	0.280297	0	0.045527	0	5.80271	1.30522	1.14659	0	0.614014	0.168582	0.434978	myb domain protein 12
Ci.v01.chr01G08970	5.78254	2.36975	0.495915	0.296781	6.41303	4.71999	7.63795	7.88414	6.33255	8.03723	6.53836	4.20613	myb domain protein 6
Ci.v01.chr01G08980	6.06311	5.69373	4.42007	4.90202	4.48138	5.99857	5.83159	5.79884	5.53649	5.92966	5.68967	5.70799	Ubiquitin-like superfamily protein
Ci.v01.chr01G08990	5.78563	2.91803	0.395792	0.530566	0.887873	3.88072	4.68192	4.18831	2.9376	4.09768	3.09897	3.22122	myb domain protein 66
Ci.v01.chr01G09000	6.78319	6.14455	5.33178	6.28141	6.43522	6.86797	6.96423	7.00825	6.94994	7.00778	6.96878	6.5428	oligouridylate binding protein 1B
Ci.v01.chr01G09010	5.18357	5.74961	5.51276	4.78629	5.674	4.77064	5.15003	4.72811	5.21821	5.10197	5.15252	5.69682	Tetratricopeptide repeat (TPR)-like superfamily protein
Ci.v01.chr01G09020	5.42855	4.32873	3.92454	4.09173	4.23204	4.38591	5.48489	5.2927	5.74343	5.40405	5.63693	5.13885	unknown protein
Ci.v01.chr01G09030	5.15524	3.87877	3.69107	3.73963	4.83194	4.20142	5.61381	5.70377	5.72287	5.50149	5.56883	5.10411	unknown protein
Ci.v01.chr01G09040	1.00928	0.390377	0.256282	0.0694969	2.64371	0.593635	2.20804	2.39719	3.62942	2.64364	3.51013	2.23473	Aldolase-type TIM barrel family protein
Ci.v01.chr01G09050	4.15051	1.61517	1.75156	0.315266	6.21359	5.82789	5.53976	5.60885	5.12652	5.11651	4.87961	5.0711	Aldolase-type TIM barrel family protein
Ci.v01.chr01G09060	5.92252	2.96536	2.40694	2.16773	5.39991	5.89399	6.16158	6.2886	4.98892	5.93956	5.13241	5.4383	Aldolase-type TIM barrel family protein
Ci.v01.chr01G09070	5.18722	4.4214	3.98751	3.48171	3.73086	4.66633	5.1948	5.07975	4.78861	5.23377	4.87744	5.34501	SAP domain-containing protein
Ci.v01.chr01G09080	1.10078	0.389021	0.354818	0.45384	0.559562	0.228387	1.76302	1.85384	2.0323	1.30683	1.96252	1.94459	fatty acid biosynthesis 1
Ci.v01.chr01G09090	5.76049	5.08136	4.94761	5.00696	5.17682	5.49747	5.86218	5.75059	5.48601	5.66417	5.56109	5.7276	Synaptobrevin family protein
Ci.v01.chr01G09100	0.131857	0.12071	0.0194798	0	0.0243248	0.110513	0.117183	0.110296	0.285708	0.117748	0.18644	0.0085084	Plant protein of unknown function (DUF936)
Ci.v01.chr01G09110	3.56786	3.3217	2.41654	1.57124	3.25764	3.52752	3.55036	3.64023	3.60973	3.813	3.66791	2.91241	unknown protein
Ci.v01.chr01G09120	3.66082	2.89614	2.34305	2.73241	3.75258	3.73231	3.76756	4.0612	4.34461	3.94951	4.14157	3.12059	sequence-specific DNA binding transcription factors
Ci.v01.chr01G09130	0.387391	0	0	0	0	0.26521	0	0.185553	0.166814	0.0944955	0.18448	0.07256	acyl carrier protein 5
Ci.v01.chr01G09140	0.0888214	0	0	0	5.86691	4.61735	0	0.911208	4.24628	1.81579	2.92577	0.224934	Dormancy/auxin associated family protein
Ci.v01.chr01G09150	0	0	0	0	0	0	0	0	0	0	0	0	nitrate reductase 1
Ci.v01.chr01G09160	6.12028	4.94433	1.91129	3.8822	3.1156	2.00343	0.701538	0.45297	1.85167	1.44284	1.87042	0.109303	Chaperone DnaJ-domain superfamily protein
Ci.v01.chr01G09170	0.180496	4.68072	4.75807	3.4047	2.66422	3.55879	0.813129	0.935784	2.32257	1.48756	1.36226	2.22126	SAUR-like auxin-responsive protein family
Ci.v01.chr01G09180	5.87071	5.12089	2.10727	3.9526	4.03361	3.11229	6.05553	4.25081	7.02133	4.66492	7.14912	3.09518	HSP20-like chaperones superfamily protein
Ci.v01.chr01G09190	3.88726	3.4176	2.51553	2.8684	2.81302	2.56401	3.39496	3.16129	4.02257	3.52734	3.85075	3.62904	CCAAT-binding factor
Ci.v01.chr01G09200	4.78859	3.93562	4.61475	3.14205	2.15788	2.32719	2.42056	2.27759	1.95061	2.19296	1.926	2.89629	40s ribosomal protein SA
Ci.v01.chr01G09210	1.26248	2.59617	2.96768	1.47512	1.58011	3.68197	1.48186	1.45396	1.32048	1.58994	1.3305	1.95288	40s ribosomal protein SA
Ci.v01.chr01G09220	2.69001	2.2723	1.61662	1.10007	4.11595	3.70228	2.77762	3.12573	3.71493	3.1641	3.15671	2.55537	Phosphoinositide phosphatase family protein
Ci.v01.chr01G09230	3.89172	2.97442	1.88971	1.57756	2.68633	1.74386	2.10317	2.2025	2.27675	2.15672	1.97162	2.17016	GDSL lipase 1
Ci.v01.chr01G09240	0	0	0	0	0	0	0	0	0	0	0	0	NagB/RpiA/CoA transferase-like superfamily protein
Ci.v01.chr01G09250	0.224586	0.199625	0.13766	0.0660122	0.786118	3.29847	0.134515	0.143858	0.315105	0.0264474	0.129548	0.020904	GDSL lipase 1
Ci.v01.chr01G09260	3.44799	0.46748	0.242369	0.520545	0.110521	0.265587	0.0747904	0.0242487	0.18032	0.0237961	0.0240913	0	GDSL lipase 1
Ci.v01.chr01G09270	1.69454	4.8721	4.84455	6.13059	0	0	0	0	0	0	0	0	GDSL lipase 1
Ci.v01.chr01G09280	7.77152	6.33774	6.77854	5.07889	0.0698357	3.63412	0.272828	0.160854	0.0140824	0.227156	0.133899	0.691997	GDSL-motif lipase 5
Ci.v01.chr01G09290	8.1117	8.23736	8.57011	7.73815	7.13061	7.84065	7.55923	7.75511	7.55112	7.84363	7.59969	6.85874	related to AP2 12
Ci.v01.chr01G09300	6.70763	6.29623	5.43263	4.86316	1.31527	6.04657	6.09291	6.1814	6.3507	6.33958	6.60844	5.33761	Subtilase family protein
Ci.v01.chr01G09310	4.91137	4.09005	3.20873	3.84288	4.86224	4.59107	4.8509	4.46752	5.38661	4.97811	5.14611	4.03858	ARID/BRIGHT DNA-binding domain-containing protein
Ci.v01.chr01G09320	1.3412	0.441497	0.365946	0.933024	3.99284	5.54071	4.37978	3.36879	4.49553	4.7039	4.18661	1.41025	Protein of unknown function (DUF581)
Ci.v01.chr01G09330	0	0	0	0	1.30762	1.57653	0	0.0934953	0.302881	0.177679	0.341192	0.155721	senescence-associated gene 21
Ci.v01.chr01G09340	3.64803	3.18732	3.36197	3.77456	3.70332	4.22263	4.06294	4.02817	4.1509	3.98385	3.98842	3.13403	phosphatidylinositol-4-phosphate 5-kinase family protein
Ci.v01.chr01G09350	8.03032	7.07658	6.20366	4.14981	3.93588	7.21112	2.24013	3.03386	5.21517	4.16818	5.01443	1.26576	unknown protein
Ci.v01.chr01G09360	4.19089	3.27644	2.5231	0.647928	0.40215	2.80633	4.84905	5.1764	2.97585	4.80787	3.65915	3.53804	Remorin family protein
Ci.v01.chr01G09370	4.67178	6.10444	6.30605	6.15183	4.27755	5.67808	3.68028	3.7725	3.50651	3.72855	3.43846	4.34098	alanine aminotransferase 2
Ci.v01.chr01G09380	5.66271	1.95917	2.146	0	1.26687	7.87615	5.30397	5.10871	1.73173	4.30571	2.93097	6.23096	pectin methylesterase 3
Ci.v01.chr01G09390	0.801103	0	0.120611	0.463368	2.8837	2.59016	0.45966	1.01183	0.407559	0.651809	0.28584	0.321435	unknown protein
Ci.v01.chr01G09400	6.70358	5.98317	5.16385	6.13181	6.56898	6.80748	6.11861	6.17902	7.07277	6.48803	6.91135	5.31386	ubiquitin-conjugating enzyme 34
Ci.v01.chr01G09410	2.32929	1.24356	0.627961	0.405579	3.82463	3.57016	2.98962	3.44052	3.5055	3.5894	2.50712	1.93906	RING/U-box superfamily protein
Ci.v01.chr01G09420	0	0	0	0	1.68751	2.4473	1.08912	1.41707	1.89239	1.9542	0.771404	0.170606	hypoxia-responsive family protein / zinc finger (C3HC4-type RING finger) family protein
Ci.v01.chr01G09430	4.4066	3.59481	3.03539	2.38821	3.93699	2.3052	4.07002	4.0116	4.62185	4.27445	4.56451	3.69659	unknown protein
Ci.v01.chr01G09440	4.80219	5.25233	5.35498	6.26841	4.51207	5.91981	5.11939	5.21448	5.35126	5.51256	5.52605	4.56974	O-fucosyltransferase family protein
Ci.v01.chr01G09450	4.11642	4.22461	4.58051	5.11569	2.74296	3.8573	4.43289	4.68747	4.05886	3.96085	4.04714	5.00215	unknown protein
Ci.v01.chr01G09460	7.77327	7.85683	7.81061	7.74255	7.67564	8.08194	7.89989	7.90869	7.80078	7.80045	7.86599	8.1075	regulatory particle triple-A 1A
Ci.v01.chr01G09470	5.7671	5.48984	5.79189	5.12918	3.92792	5.34117	5.72567	5.98249	6.46999	6.39314	6.61785	4.94819	STRUBBELIG-receptor family 7
Ci.v01.chr01G09480	6.31008	7.09944	7.25712	5.29237	0.255342	1.0588	1.06153	1.33392	1.93847	1.55707	2.29129	1.8729	alpha/beta-Hydrolases superfamily protein
Ci.v01.chr01G09490	4.51224	2.06702	2.36655	1.09314	5.3848	7.12292	6.00896	5.93122	3.15048	5.08893	3.63647	6.97954	H(+)-ATPase 6
Ci.v01.chr01G09500	1.89449	0.339357	0.374679	0.889318	1.01994	2.91587	0.324283	0.31801	0	0.31268	0.578285	0.21302	ROTUNDIFOLIA like 9
Ci.v01.chr01G09510	3.12206	1.02544	0.922913	1.30012	2.94852	4.14377	1.76508	1.72227	2.42495	2.17681	2.20148	0.509175	Leucine-rich receptor-like protein kinase family protein
Ci.v01.chr01G09520	5.17686	4.27248	4.07223	4.68981	4.88951	5.36293	5.18405	5.22146	4.88163	4.87023	4.65873	4.83976	MAP kinase kinase 5
Ci.v01.chr01G09530	0.0208501	0	0	0	0.0467819	0.0192171	0.016094	0	0	0.0159071	0.0163651	0.0139296	Glucose-methanol-choline (GMC) oxidoreductase family protein
Ci.v01.chr01G09540	6.43095	2.09852	0.963581	0.0848275	4.12314	5.20182	6.71545	6.84745	4.81854	6.1271	5.18832	6.52868	D-3-phosphoglycerate dehydrogenase
Ci.v01.chr01G09550	5.36928	4.39539	3.34047	4.42534	5.47256	5.66095	5.61608	5.37019	5.48062	5.57764	5.55324	5.40452	unknown protein
Ci.v01.chr01G09560	5.86156	5.03659	4.81294	5.50286	4.69159	4.75385	5.61576	5.64037	5.89478	5.45947	5.81835	6.02371	3'-5'-exoribonuclease family protein
Ci.v01.chr01G09570	3.93235	2.93786	2.34145	2.06716	2.72486	3.29505	3.51391	3.70453	3.52756	3.56531	3.39365	2.4499	Protein of unknown function, DUF547
Ci.v01.chr01G09580	0	3.39182	2.97312	3.07789	2.47509	3.0159	1.58262	1.9853	5.53639	3.61843	4.0747	1.09368	HXXXD-type acyl-transferase family protein
Ci.v01.chr01G09590	0	0.151244	0.0395845	0.123994	2.43276	0.262483	0.351981	0.423507	0	0.279216	0.163519	0.101151	lipid-binding serum glycoprotein family protein
Ci.v01.chr01G09600	3.07166	4.35103	4.40315	5.93037	2.73843	3.15916	3.84736	3.53759	3.8247	3.68615	3.60471	2.19964	pumilio 5
Ci.v01.chr01G09610	7.07232	6.70202	5.70318	6.07041	5.78108	6.02626	6.99215	6.90331	6.58489	6.87864	6.68353	6.70204	Reticulon family protein
Ci.v01.chr01G09620	4.41431	3.40264	2.9392	4.71047	3.16625	3.25671	4.62606	4.01538	4.71459	4.59306	4.87639	5.098	Mitochondrial substrate carrier family protein
Ci.v01.chr01G09630	4.21668	3.15668	2.4888	2.95923	3.17104	3.14365	4.41474	4.52262	4.5654	4.49885	4.58184	3.95913	P-loop containing nucleoside triphosphate hydrolases superfamily protein
Ci.v01.chr01G09640	0	0	0	0	0	5.54295	0.150075	0.47464	0	0.269383	0	0	SAUR-like auxin-responsive protein family
Ci.v01.chr01G09650	0	0	0	0	0	0	0	0	0	0	0	0	SAUR-like auxin-responsive protein family
Ci.v01.chr01G09660	1.79511	0.556684	1.29959	0.406512	0.672124	1.11987	2.5265	3.15682	2.42566	2.88625	2.72126	2.17476	P-loop containing nucleoside triphosphate hydrolases superfamily protein
Ci.v01.chr01G09670	4.05158	3.44649	3.01887	3.43451	5.10567	3.48739	3.73144	3.75347	4.10788	3.74867	3.9969	3.85144	Tetratricopeptide repeat (TPR)-like superfamily protein
Ci.v01.chr01G09680	3.43251	2.95999	2.55196	3.16617	3.35219	3.24067	5.7507	5.64206	6.68232	6.0534	6.53606	5.05455	F-box family protein
Ci.v01.chr01G09690	5.91806	5.28571	4.28217	4.95449	5.41131	5.61446	5.62861	5.15323	5.36827	5.23396	5.23682	6.37946	ribosomal protein-related
Ci.v01.chr01G09700	5.44895	4.14653	3.79138	2.87542	4.11331	4.86116	6.11646	5.97109	5.45922	5.81552	5.57559	4.80586	vacuolar H+-pyrophosphatase 2
Ci.v01.chr01G09710	0.376744	0.470076	0.883049	3.23343	0.289904	1.72299	0.278935	0.280406	0.243219	0.177243	0.30121	0.284332	Leucine-rich receptor-like protein kinase family protein
Ci.v01.chr01G09720	3.28267	3.43561	2.43168	3.75223	3.3852	2.17965	3.9597	3.60456	4.20153	3.34185	3.91546	4.73889	Mitochondrial transcription termination factor family protein
Ci.v01.chr01G09730	2.81331	7.06393	7.61097	8.14412	0.188803	0.0355348	1.66	1.73695	7.21467	2.78646	6.51591	0.877418	unknown protein
Ci.v01.chr01G09740	5.0722	2.80723	1.21019	3.29292	0.569058	3.04171	4.13085	4.18264	0.936589	3.03357	1.50658	4.44051	Protein kinase family protein with ARM repeat domain
Ci.v01.chr01G09750	2.55268	2.71153	2.6289	1.96252	1.56616	1.64388	2.60689	2.71971	3.13822	2.89883	3.26822	1.74018	Protein kinase protein with adenine nucleotide alpha hydrolases-like domain
Ci.v01.chr01G09760	1.93055	0.0616153	0	0	0	0	0.0418654	0.109815	0	0.0136881	0	0.0305112	Leucine-rich repeat protein kinase family protein
Ci.v01.chr01G09770	5.23355	2.77197	0.895312	0.722207	0.0715223	0.853965	0.830695	0.972065	1.41334	0.702725	0.594323	1.93409	Pectin lyase-like superfamily protein
Ci.v01.chr01G09780	0.342191	0.30498	0.171469	0.183076	0.221963	4.77768	0.180005	0.145929	0.1242	0.331132	0.177878	0.0945671	glutathione S-transferase TAU 1
Ci.v01.chr01G09790	6.89309	7.97589	6.78353	5.57701	4.27443	5.93324	6.23391	6.53921	6.88749	6.87933	7.20778	4.8119	F-box family protein
Ci.v01.chr01G09800	6.64491	7.30135	6.04947	5.67722	6.13305	7.23498	6.19835	5.96711	5.65367	6.11443	5.85774	6.48765	GRIM-19 protein
Ci.v01.chr01G09810	6.3616	6.65344	5.40909	6.57148	5.1007	5.84605	5.98334	5.33505	5.77261	5.29154	5.57922	6.98142	heat shock protein 60
Ci.v01.chr01G09820	5.95102	5.36139	5.13214	4.69102	5.44075	5.38374	5.80067	5.64262	5.79847	5.69591	5.63854	5.26062	clone eighty-four
Ci.v01.chr01G09830	2.53615	0.473156	0.333733	0.143959	1.10242	4.21771	1.88263	2.04463	1.52412	1.89219	2.04367	2.24946	Serinc-domain containing serine and sphingolipid biosynthesis protein
Ci.v01.chr01G09840	5.23545	3.79377	2.70605	2.13039	4.40102	5.57279	4.77086	4.92746	4.28772	4.97763	4.67395	4.74446	hydroxyethylthiazole kinase family protein
Ci.v01.chr01G09850	4.55392	3.66063	2.85909	3.05023	4.01547	4.83614	4.70991	4.78778	4.28316	4.77363	4.40992	4.44204	Core-2/I-branching beta-1,6-N-acetylglucosaminyltransferase family protein
Ci.v01.chr01G09860	5.62222	6.31092	6.1036	6.43505	6.25766	5.09795	5.96654	5.69886	6.24373	5.87572	6.2733	5.78375	Uncharacterized protein family (UPF0016)
Ci.v01.chr01G09870	6.69537	4.22183	2.7582	2.88682	6.03833	6.2276	6.83356	7.04512	6.9548	6.93684	6.93264	6.76473	GATA transcription factor 1
Ci.v01.chr01G09880	4.17006	1.48116	1.22005	2.59177	4.27269	4.63515	4.52134	4.83841	4.66914	4.74774	4.83575	3.25407	Leucine-rich repeat receptor-like protein kinase family protein
Ci.v01.chr01G09890	10.7249	1.43337	0	0	0	0	0	0	0	0	0	0	Plant self-incompatibility protein S1 family
Ci.v01.chr01G09900	4.24768	2.8349	3.15984	3.76011	3.83497	3.75428	4.10707	4.08684	3.92624	3.74452	3.627	4.16096	arginine-rich cyclin 1
Ci.v01.chr01G09910	0	0	0	0	0	0	0	0.125477	0.0720482	0	0	0	Bifunctional inhibitor/lipid-transfer protein/seed storage 2S albumin superfamily protein
Ci.v01.chr01G09920	3.21297	0.314019	0	0	0.180056	0	0.622016	0.524368	1.96917	0.888109	1.64619	0.078588	Plant self-incompatibility protein S1 family
Ci.v01.chr01G09930	1.17426	0.545731	0.821663	0.286661	1.20932	0.41518	0.64029	0.435646	0.423553	0.30031	0.5418	0.601515	light-mediated development protein 1 / deetiolated1 (DET1)
Ci.v01.chr01G09940	6.21604	6.02986	5.21919	5.7647	5.59895	5.80844	6.25652	5.95771	6.05603	5.91083	5.98956	7.32005	RNA-binding (RRM/RBD/RNP motifs) family protein
Ci.v01.chr01G09950	0.496006	0.75496	0.244884	0.332958	0.00632832	3.91153	0.0243764	0.0158829	0.0512162	0.105906	0.123438	0.0333885	Leucine-rich repeat receptor-like protein kinase family protein
Ci.v01.chr01G09960	3.12477	0.651525	0.682792	0.438539	0.124545	0.828981	1.75488	1.86806	0.255023	1.02338	0.619124	1.70193	unknown protein
Ci.v01.chr01G09970	4.29818	2.94851	2.6741	1.61656	0.0373488	4.10196	0.646375	0.566234	0.136429	0.485218	0.156851	0.875219	methylenetetrahydrofolate reductase 2
Ci.v01.chr01G09980	2.3604	1.23406	0.108541	0.0537727	0.0772617	1.04481	0.452429	0.700173	0.0547971	0.327057	0.0912489	0.590084	histone-lysine N-methyltransferase ASHH3
Ci.v01.chr01G09990	0.0727233	0.499132	0.632276	1.78193	0.531211	0.753508	0.0193674	0.0397687	0.181938	0.0377125	0.112281	0	Galactose oxidase/kelch repeat superfamily protein
Ci.v01.chr01G10000	1.9494	0.708459	0.41399	0.164082	0.310194	0.929296	2.76561	2.8087	0.535201	1.7214	0.906159	2.62711	unknown protein
Ci.v01.chr01G10010	3.13841	1.97529	1.16412	1.98534	1.63006	4.88452	5.4201	5.27999	3.5426	4.92003	4.35037	5.44067	methylenetetrahydrofolate reductase 2
Ci.v01.chr01G10020	3.87701	3.1785	1.86159	0.86766	1.88208	2.70785	4.59367	4.54341	3.38538	4.0611	3.8408	4.79445	histone-lysine N-methyltransferase ASHH3
Ci.v01.chr01G10030	0.0488172	2.02618	1.35704	3.58482	2.60689	2.42205	1.24193	1.12395	2.71305	1.39398	2.2415	0.345962	Galactose oxidase/kelch repeat superfamily protein
Ci.v01.chr01G10040	0	0	0	0.12278	0	0	0.0556274	0.0553331	0.117158	0	0.287765	0	GRAS family transcription factor
Ci.v01.chr01G10050	3.22474	0.148821	0.0207752	0.0622658	0.977832	1.89853	1.11289	1.01863	1.01554	1.17475	1.43101	1.06318	Seven transmembrane MLO family protein
Ci.v01.chr01G10060	5.21907	4.58726	4.52717	5.73327	4.26684	4.74425	5.41179	5.09338	5.57019	5.19128	5.52674	5.79034	protein serine/threonine kinases;ATP binding;catalytics
Ci.v01.chr01G10070	8.09112	7.99241	7.57437	7.62554	7.65216	8.47207	7.70936	7.54304	7.45284	7.7115	7.60372	7.68251	guanosine nucleotide diphosphate dissociation inhibitor 1
Ci.v01.chr01G10080	5.68875	5.35238	4.61599	4.46984	4.90349	4.91078	5.16061	5.39187	5.90461	5.52614	5.80102	4.35403	Ankyrin repeat family protein
Ci.v01.chr01G10090	3.78034	5.84858	5.9806	7.71574	8.28805	6.22007	6.85239	5.896	6.15485	6.18584	5.81329	5.20515	ARGOS-like
Ci.v01.chr01G10100	8.062	7.51945	7.27301	7.82323	7.68732	7.84988	7.68914	7.57297	7.92178	7.93256	8.25339	7.16658	Late embryogenesis abundant protein, group 2
Ci.v01.chr01G10110	1.89431	0.71364	0.65562	0.501487	0.945503	1.22685	1.79592	1.8282	1.62533	1.56989	1.66147	2.02813	ADP-glucose pyrophosphorylase small subunit 2
Ci.v01.chr01G10120	5.11339	5.43429	5.17953	5.03502	5.25961	5.81205	5.21737	4.94381	4.77632	4.91521	4.72241	6.31178	6,7-dimethyl-8-ribityllumazine synthase / DMRL synthase / lumazine synthase / riboflavin synthase
Ci.v01.chr01G10130	5.84933	6.04037	5.05155	4.75013	4.71769	4.88094	5.62702	5.21536	5.12009	5.07563	5.2563	6.86441	Dihydrodipicolinate reductase, bacterial/plant
Ci.v01.chr01G10140	3.92165	3.95633	2.88113	3.38669	4.11794	2.90195	3.59093	3.38019	3.88256	3.58874	3.77821	3.48985	poly(ADP-ribose) glycohydrolase 2
Ci.v01.chr01G10150	5.19785	1.94201	1.25937	0.999521	4.95928	5.89008	5.6527	5.6776	4.74142	5.40625	4.62792	4.43414	unknown protein
Ci.v01.chr01G10160	2.66304	1.14706	0.507833	0.202797	0.478756	2.03855	3.05109	3.15789	2.31267	3.02424	2.63595	3.16523	unknown protein
Ci.v01.chr01G10170	6.20366	5.75597	5.57485	5.69474	6.4375	6.12207	5.70034	5.38156	6.07177	5.64017	5.84822	5.90293	uridine-ribohydrolase 2
Ci.v01.chr01G10180	5.80964	4.07548	3.713	2.87849	4.26679	5.58028	5.72365	5.75424	6.14078	5.98203	6.14909	5.09261	RNA-binding protein
Ci.v01.chr01G10190	5.53671	4.93584	5.64147	7.22428	6.78617	4.82049	5.09464	5.16925	5.34755	5.16372	5.17528	4.4419	chloroplast outer envelope protein 37
Ci.v01.chr01G10200	3.63245	3.45018	3.53845	4.03303	4.6823	3.37086	4.85971	4.86586	4.91843	4.79595	5.01583	4.80789	unknown protein
Ci.v01.chr01G10210	4.66003	3.8719	3.41965	3.57848	3.80013	3.36095	4.08164	4.09245	4.65319	4.37956	4.63562	4.16234	Transcription factor IIIC, subunit 5
Ci.v01.chr01G10220	3.92378	3.03501	3.02131	3.05234	3.73426	3.45281	3.8237	3.95717	4.44859	4.26744	4.37918	3.49001	Transcription factor IIIC, subunit 5
Ci.v01.chr01G10230	5.21504	4.40801	3.7539	4.69724	5.06943	4.95502	5.27122	5.06049	5.31395	5.2295	5.26372	4.88339	S-adenosyl-L-methionine-dependent methyltransferases superfamily protein
Ci.v01.chr01G10240	1.39079	1.62355	2.05247	1.56471	0.874027	0.390819	0.683679	0.567763	0.86242	0.411473	0.819065	0.773851	Endonuclease/exonuclease/phosphatase family protein
Ci.v01.chr01G10250	3.35549	2.45226	2.14211	1.33594	3.48616	3.57405	3.42352	3.60186	4.06901	3.89356	3.71968	2.90136	Pectin lyase-like superfamily protein
Ci.v01.chr01G10260	0	0	0	0	0	1.74743	0	0	0	0	0	0	Pectin lyase-like superfamily protein
Ci.v01.chr01G10270	0.311223	3.96004	0	0.0805697	0	3.52576	0	0	0.617651	0	0	0	Pectin lyase-like superfamily protein
Ci.v01.chr01G10280	5.93025	10.2196	11.2808	9.68349	0.968371	8.6398	2.13124	1.75307	2.3909	2.0058	2.18233	1.30363	Zinc-binding dehydrogenase family protein
Ci.v01.chr01G10290	6.06209	5.0474	3.95796	2.43319	3.54251	2.81756	5.11961	5.2454	5.53316	5.0301	5.43803	4.47263	Zinc-binding dehydrogenase family protein
Ci.v01.chr01G10300	4.81461	0.825871	0.0600281	0.601759	0.261055	0.0890038	2.27687	2.6303	3.70116	2.36222	2.80964	0.234698	Zinc-binding dehydrogenase family protein
Ci.v01.chr01G10310	0.55974	1.22934	0.441702	1.87048	3.48694	5.15672	2.59047	1.95601	2.84781	1.60674	2.12841	0.23775	Zinc-binding dehydrogenase family protein
Ci.v01.chr01G10320	4.18336	3.41264	2.91931	4.66824	2.44808	4.52764	4.50943	4.66509	4.79594	4.51419	4.69358	4.29278	Zinc-binding dehydrogenase family protein
Ci.v01.chr01G10330	4.3751	4.44564	4.35958	5.2294	5.35521	5.80439	5.33734	5.69647	5.81886	5.92561	6.25838	4.76529	Chitinase family protein
Ci.v01.chr01G10340	4.08118	1.13791	0.177369	2.06568	6.03733	0.821671	5.61713	5.79089	4.85701	5.0612	5.14249	4.74644	Zinc-binding dehydrogenase family protein
Ci.v01.chr01G10350	7.28625	6.58263	5.50854	5.90235	7.24803	6.5564	6.00047	5.75877	6.24886	6.4632	6.29025	5.75196	ACT domain-containing small subunit of acetolactate synthase protein
Ci.v01.chr01G10360	5.81394	3.15777	2.32095	2.8089	6.77749	7.49288	5.5299	5.32244	6.1993	6.02764	5.94179	5.00023	Integrin-linked protein kinase family
Ci.v01.chr01G10370	3.88559	3.38648	2.68624	4.39442	2.81735	2.99946	3.49669	3.02939	3.25294	3.06386	3.1783	4.37906	LETM1-like protein
Ci.v01.chr01G10380	2.89136	1.92778	2.02908	3.53975	6.19467	5.20527	5.05876	4.86598	4.89487	4.74046	4.41437	3.17991	Uridine diphosphate glycosyltransferase 74E2
Ci.v01.chr01G10390	5.34607	1.13807	0.927193	0.831031	9.15514	9.33749	6.96097	6.84993	5.58042	6.57255	4.91035	6.25471	UDP-Glycosyltransferase superfamily protein
Ci.v01.chr01G10400	4.71528	3.64767	3.31796	3.55686	3.49691	3.80551	4.89134	4.81735	4.8042	4.61646	4.72446	4.36207	Formin Homology 14
Ci.v01.chr01G10410	3.47997	3.5067	3.73979	3.83896	3.61729	4.5746	4.70084	4.77832	6.15612	4.65451	5.73417	3.76792	BTB and TAZ domain protein 3
Ci.v01.chr01G10420	7.28032	7.59413	6.73961	7.53141	6.67653	7.15223	7.71115	7.28333	7.44883	7.48343	7.61847	8.46187	Small nuclear ribonucleoprotein family protein
Ci.v01.chr01G10430	4.34655	3.99201	3.87451	3.64001	4.49874	3.93977	4.46767	4.28988	4.76553	4.59182	4.72518	3.05563	Thioesterase/thiol ester dehydrase-isomerase superfamily protein
Ci.v01.chr01G10440	5.2259	5.54488	5.69608	4.62653	1.54064	4.81016	6.88492	7.05533	7.22756	7.11933	7.5237	5.71134	formin homology 1
Ci.v01.chr01G10450	4.42896	4.81509	3.97148	4.4648	4.27595	5.48779	5.89263	5.89643	5.66456	5.7895	5.64594	5.30902	MAP kinase 6
Ci.v01.chr01G10460	6.24243	8.31034	8.39927	8.26044	6.17154	6.19363	6.42048	6.23617	6.72806	6.42908	6.79185	6.19256	Plant stearoyl-acyl-carrier-protein desaturase family protein
Ci.v01.chr01G10470	0.0522945	0.0434631	0.188417	0.189638	1.06988	4.63447	2.06335	1.92573	5.31685	3.43621	4.15431	0.661234	Bifunctional inhibitor/lipid-transfer protein/seed storage 2S albumin superfamily protein
Ci.v01.chr01G10480	1.4823	0.681378	0.344991	0.557424	0.83178	1.30316	2.37216	2.47628	0.963922	1.63304	0.878044	2.36496	Bifunctional inhibitor/lipid-transfer protein/seed storage 2S albumin superfamily protein
Ci.v01.chr01G10490	5.51627	4.06496	3.18574	2.56646	3.76144	4.37163	5.24589	5.23514	4.72854	5.29411	4.96403	4.77574	P-loop containing nucleoside triphosphate hydrolases superfamily protein
Ci.v01.chr01G10500	7.84529	8.0392	6.95824	5.6841	6.90111	7.82585	7.63802	7.4353	6.56752	7.17201	6.60188	8.07884	20S proteasome beta subunit D1
Ci.v01.chr01G10510	2.86574	12.102	14.7214	15.8303	0	0	0	0.011404	0	0	0.0114527	0.00731464	cupin family protein
Ci.v01.chr01G10520	0	0	0	0.563729	0	0	0.1685	0	0.100407	0.0852873	0.0443955	0.30663	Protein of unknown function (DUF581)
Ci.v01.chr01G10530	2.69496	2.12279	1.20168	0.879283	1.12675	1.74445	2.97203	3.35917	2.47392	3.1821	2.94821	2.8821	CVP2 like 1
Ci.v01.chr01G10540	4.48204	3.28747	3.03724	3.82819	4.22255	3.50917	4.20682	4.29546	4.85865	4.24205	4.60658	4.1099	ATP-dependent RNA helicase, mitochondrial (SUV3)
Ci.v01.chr01G10550	2.71218	1.70874	1.40449	1.60344	2.14198	1.80146	2.49771	2.48594	1.82441	2.27191	2.0251	2.59041	Pentatricopeptide repeat (PPR) superfamily protein
Ci.v01.chr01G10560	2.59724	2.60413	2.08333	2.62381	1.85186	1.52803	2.20601	2.01355	2.33229	2.0708	2.40448	2.22748	unknown protein
Ci.v01.chr01G10570	3.95744	2.02385	2.14002	8.77535	3.19103	7.74786	1.90201	2.2392	4.42217	2.53111	2.98545	1.87143	homocysteine S-methyltransferase 3
Ci.v01.chr01G10580	6.14186	4.55156	3.98888	4.56303	5.67987	5.79411	6.38975	6.64763	5.38738	5.88457	5.18982	7.08427	Protein kinase superfamily protein
Ci.v01.chr01G10590	6.52622	5.59099	4.73349	4.32801	4.869	4.40008	5.76707	6.05403	5.72277	5.73556	5.53834	5.86545	TESMIN/TSO1-like CXC 2
Ci.v01.chr01G10600	5.21759	3.88374	3.41859	2.8916	4.7563	5.42517	6.91328	6.85051	6.0046	6.74113	6.1523	5.82402	Kinase interacting (KIP1-like) family protein
Ci.v01.chr01G10610	6.3724	6.07695	5.34958	5.49062	5.39149	5.78403	6.48181	6.24035	5.94817	6.11285	6.07021	7.37057	sulfate transporter 3;1
Ci.v01.chr01G10620	0.985244	0.0819441	0.0227403	0	0.199771	4.76853	1.15337	1.19208	0.443978	0.872637	0.767434	1.29156	IQ-domain 19
Ci.v01.chr01G10630	0.21471	0	0	0	0.0793208	0.591386	0.603987	1.05274	0.981383	1.6436	1.17459	1.28029	Plant stearoyl-acyl-carrier-protein desaturase family protein
Ci.v01.chr01G10640	0.86553	0.127185	0	0.100941	0.49347	2.94117	2.49483	3.0623	1.96305	3.49839	2.44969	2.36218	Plant stearoyl-acyl-carrier-protein desaturase family protein
Ci.v01.chr01G10650	0	0	0	0	0.0175053	0.755007	4.64693	5.27793	2.33078	5.03693	2.96921	0.141034	Plant stearoyl-acyl-carrier-protein desaturase family protein
Ci.v01.chr01G10660	5.90473	6.38732	6.77916	8.58511	5.65561	4.16762	7.13371	6.99511	7.83306	7.60826	7.971	5.78166	unknown protein
Ci.v01.chr01G10670	2.7977	0.737654	0.299739	0.218832	2.16057	2.028	1.98497	2.16144	0.745854	2.1333	1.47919	0.603679	Plant protein of unknown function (DUF828) with plant pleckstrin homology-like region
Ci.v01.chr01G10680	0	0	0	0	0	0.0317627	0.0535215	0.106147	0.0303488	0.0525314	0	0.057503	chlorophyllase 2
Ci.v01.chr01G10690	4.57281	4.10734	2.37195	2.82828	3.78776	3.90609	4.41709	4.51434	4.14308	4.12165	3.5075	4.11768	RNA polymerase II, Rpb4, core protein
Ci.v01.chr01G10700	0	0	0	0	0	0	0.645767	0.332025	0.855051	0.634628	0.498215	0.382901	unknown protein
Ci.v01.chr01G10710	0.826379	0.573395	0.423815	0.20426	0.713167	0.197815	3.58763	3.54796	3.10327	3.50149	3.22737	2.67476	TIFY domain/Divergent CCT motif family protein
Ci.v01.chr01G10720	8.14354	8.27016	7.81857	8.23885	8.04081	7.5868	7.41602	7.33344	8.1086	8.22995	8.13138	6.38932	RmlC-like cupins superfamily protein
Ci.v01.chr01G10730	0.710482	0.167425	0.148693	0.66409	3.95805	1.77834	0.517767	0.26828	2.4661	0.741008	0.984839	0.0672312	heat shock transcription factor A6B
Ci.v01.chr01G10740	2.56677	3.2701	2.6463	4.21147	4.33011	4.19033	4.43537	4.24942	4.86762	4.6869	4.78112	3.89497	unknown protein
Ci.v01.chr01G10750	2.76483	2.48106	3.01854	3.50796	2.97333	3.54529	3.09558	2.6483	3.59043	3.49353	3.86096	1.84817	NAD(P)-linked oxidoreductase superfamily protein
Ci.v01.chr01G10760	1.03899	2.04169	1.27379	1.37	0.685222	1.97642	1.05729	0.658329	1.02555	0.878923	0.752574	0.667814	emp24/gp25L/p24 family/GOLD family protein
Ci.v01.chr01G10770	0	0	0	0	0	0	0	0	0	0	0	0	Aluminium induced protein with YGL and LRDR motifs
Ci.v01.chr01G10780	3.53353	2.86024	2.55756	3.06205	3.07061	2.25048	4.09413	4.15877	3.78291	3.78067	3.66269	4.04191	Leucine-rich repeat protein kinase family protein
Ci.v01.chr01G10790	0.295029	0.108524	0.306504	0.252724	0.178428	1.05997	1.27353	1.6501	0.855553	0.922464	0.798569	0.559597	Stabilizer of iron transporter SufD / Polynucleotidyl transferase
Ci.v01.chr01G10800	1.00615	3.3886	0.481461	1.00949	0.539721	1.82978	1.01129	1.9424	1.20072	2.6655	3.83583	0.260984	ATP sulfurylase 1
Ci.v01.chr01G10810	0.273689	0.00920789	0.0100857	0.0226993	0.0870024	0.216691	0.286137	0.540721	0.0494203	0.0509182	0	0.115286	ATPase E1-E2 type family protein / haloacid dehalogenase-like hydrolase family protein
Ci.v01.chr01G10820	0	0.0100253	0	0	0	0	0	0	0	0	0	0	ATPase E1-E2 type family protein / haloacid dehalogenase-like hydrolase family protein
Ci.v01.chr01G10830	0	0	0	0.0109833	0.10604	0.0517524	0.0262094	0	0.163907	0.0599505	0.0177124	0.00800778	ATPase E1-E2 type family protein / haloacid dehalogenase-like hydrolase family protein
Ci.v01.chr01G10840	0.920529	0.238618	0.0491639	0	0.0460516	0.734976	0.399704	0.305033	0.454618	0.542773	0.620249	0.157297	XH/XS domain-containing protein
Ci.v01.chr01G10850	0.546047	0	0.129947	0.0734096	0.257099	2.61191	0.497784	1.91897	0.594077	0.305972	0.263325	1.87701	calmodulin 8
Ci.v01.chr01G10860	2.35374	2.11206	2.20105	1.1431	0.686081	0.515397	1.08046	1.05865	1.46119	1.29797	1.49095	0.726911	unknown protein
Ci.v01.chr01G10870	4.98013	4.50578	3.78946	4.37705	4.18111	4.62151	4.626	4.61854	4.99394	4.52149	4.82473	4.25147	Ggamma-subunit 1
Ci.v01.chr01G10880	0	0.115528	0	0.061606	0	0	0.107053	0.0525954	0	0	0	0	ADP-ribosylation factor C1
Ci.v01.chr01G10890	5.11688	4.76065	3.63829	5.61179	4.24932	6.47436	4.77801	5.1238	5.47625	5.52671	5.52199	3.17668	Protein of unknown function (DUF506)
Ci.v01.chr01G10900	3.30254	2.65823	2.82173	4.21157	3.59123	4.0734	3.47141	3.59739	4.37045	3.77466	4.18481	3.48142	GDP-D-mannose 3',5'-epimerase
Ci.v01.chr01G10910	4.68024	4.17721	3.88877	4.26647	4.35474	4.07195	4.81867	4.9861	4.82181	4.77596	4.79842	4.33911	ARM repeat superfamily protein
Ci.v01.chr01G10920	4.28796	2.98416	1.14075	3.74648	2.12781	3.66671	2.33794	2.51872	5.78668	3.2423	5.07873	1.99208	3-ketoacyl-CoA synthase 11
Ci.v01.chr01G10930	5.94923	7.96598	7.9958	9.17102	6.39247	6.32702	6.62582	6.39709	6.83155	6.4528	6.71178	5.58303	unknown protein
Ci.v01.chr01G10940	4.03889	3.62625	3.164	4.78098	3.21422	3.92733	2.62001	2.66577	2.91271	2.8458	3.27369	2.90997	CBL-interacting protein kinase 7
Ci.v01.chr01G10950	1.97729	1.56763	1.68426	1.47487	1.97252	1.13109	1.85573	1.50552	2.27351	1.84153	1.92398	1.91779	Tetratricopeptide repeat (TPR)-like superfamily protein
Ci.v01.chr01G10960	6.27098	5.45906	4.96049	3.55041	6.51289	5.62907	5.9831	6.4516	5.86482	5.91329	5.88569	5.40547	acylaminoacyl-peptidase-related
Ci.v01.chr01G10970	4.18931	2.87264	2.58127	2.90439	6.8426	3.11032	4.90186	4.80452	3.69395	4.10428	3.72308	5.11427	NAD(P)H dehydrogenase 18
Ci.v01.chr01G10980	1.37087	0.503354	0.801911	2.25691	4.73042	4.46092	2.20034	2.29412	4.38587	3.23788	3.62739	1.30391	Leucine-rich repeat receptor-like protein kinase family protein
Ci.v01.chr01G10990	3.25978	0.732073	0.0538967	0.103544	2.31975	6.32608	5.17106	6.17105	5.85076	6.60486	6.53788	5.56887	AUX/IAA transcriptional regulator family protein
Ci.v01.chr01G11000	2.6619	0.109871	0	0	4.92024	7.70019	4.32178	5.0179	3.4894	3.98602	3.23456	3.83533	indole-3-acetic acid inducible 14
Ci.v01.chr01G11010	3.67649	4.52355	3.95237	2.13179	0.184482	1.33318	1.67768	2.03249	0.936392	1.20831	0.924177	1.36293	magnesium transporter 9
Ci.v01.chr01G11020	0.49835	0	0	0	0	1.10205	0.154994	0.292738	0	0.211446	0	0.316968	unknown protein
Ci.v01.chr01G11030	0.042001	0	0	0	0	0.0396434	0	0.0323802	0	0	0	0.0557149	unknown protein
Ci.v01.chr01G11040	0	0	0	0	0	0	0	0	0	0	0	0	unknown protein
Ci.v01.chr01G11050	0.0382684	0	0	0	5.25461	0	0	0.0153077	0.0333518	0.0297299	0.103139	0	unknown protein
Ci.v01.chr01G11060	0	0	0	0	0	0	0	0	0	0	0	0	DREB2A-interacting protein 2
Ci.v01.chr01G11070	0	0	0	0	2.65633	0	0	0	0	0.0663703	0	0	Copper transport protein family
Ci.v01.chr01G11080	0	0	0	0	0.12397	0	1.46223	1.45957	1.05785	1.70052	0.392302	0.278202	Copper transport protein family
Ci.v01.chr01G11090	0	0	0	0	0	0	0	0	0	0	0	0	unknown protein
Ci.v01.chr01G11100	0.0356116	0	0	0	3.37153	0	0	0	0.0740354	0.241645	0.359296	0	unknown protein
Ci.v01.chr01G11110	0.0170761	0	0	0	4.29329	0	0.0266768	0	0.540474	0.372448	1.34293	0	unknown protein
Ci.v01.chr01G11120	0.3865	0	0	0	0.564572	3.9162	9.17995	8.7992	7.1205	8.12968	7.34634	8.39152	unknown protein
Ci.v01.chr01G11130	1.29651	0	0	0	0	1.26626	0.964491	0.791452	0.0657336	0.658893	0.374187	0.240992	unknown protein
Ci.v01.chr01G11140	0.332944	0.0148691	0	0	2.91133	3.38479	4.79046	5.50389	6.61834	5.63297	6.40728	2.83347	unknown protein
Ci.v01.chr01G11150	3.46341	0	0	0	3.0107	4.11573	8.7414	8.21295	6.95414	7.60267	6.97276	6.82505	unknown protein
Ci.v01.chr01G11160	1.55126	0.991375	0.42165	0.260609	3.73617	5.45473	6.98429	6.75136	7.84755	6.64884	7.13598	5.84596	unknown protein
Ci.v01.chr01G11170	0	0	0	0	0	0	0	0	0	0	0	0	Glycosyl hydrolase family 47 protein
Ci.v01.chr01G11180	0	0	0	0	0	0	0	0	0	0	0	0	HXXXD-type acyl-transferase family protein
Ci.v01.chr01G11190	0	0	0	0	0	0	0	0	0	0	0	0	Protein kinase superfamily protein
Ci.v01.chr01G11200	0	0	0	0	0.206679	0	0.0262094	0.0395104	0	0.0636313	0	0.291679	unknown protein
Ci.v01.chr01G11210	1.04638	2.70202	2.17124	1.70562	3.11366	0.917194	4.6626	4.63777	4.29113	4.34935	4.13348	3.67584	unknown protein
Ci.v01.chr01G11220	0.285177	0.0426809	0.0466986	0.0500845	0	0	0.0411995	0.0205826	0.0206906	0.115997	0.080378	0.121271	Ankyrin repeat family protein
Ci.v01.chr01G11230	0	0	0	0	0	0	0	0	0	0	0	0	cytochrome P450, family 79, subfamily C, polypeptide 1
Ci.v01.chr01G11240	0	0	0	0	0.712966	0.91769	0.449863	2.39846	0.839865	0.490125	0.301879	0.0625998	basic helix-loop-helix (bHLH) DNA-binding superfamily protein
Ci.v01.chr01G11250	8.75291	8.9522	7.93181	8.45285	7.6173	8.52804	8.67852	8.17121	8.13339	8.34373	8.17899	10.0003	Ribosomal protein S19 family protein
Ci.v01.chr01G11260	4.52736	3.90513	4.31007	4.76908	5.91604	4.51343	5.39974	5.46791	5.52293	4.96394	5.13576	4.03451	Polyketide cyclase/dehydrase and lipid transport superfamily protein
Ci.v01.chr01G11270	6.92491	7.34097	7.89647	6.44501	3.97815	6.23603	6.49759	6.81978	6.20431	6.93562	6.93121	6.13644	TPX2 (targeting protein for Xklp2) protein family
Ci.v01.chr01G11280	2.9843	0.461361	0.272263	1.23527	0.195748	2.13489	3.18225	3.22591	0.522055	2.20198	1.36421	3.23986	Alba DNA/RNA-binding protein
Ci.v01.chr01G11290	5.97872	5.35474	4.73235	5.35703	5.42916	6.94664	5.88572	5.84679	5.74896	5.83331	5.7541	5.87282	ureidoglycolate amidohydrolase
Ci.v01.chr01G11300	4.83918	3.86875	2.70863	3.2136	4.27764	4.66841	5.4831	5.48899	5.73708	5.5356	5.6814	4.97209	homolog of human DNA ligase iv-binding protein XRCC4
Ci.v01.chr01G11310	1.56078	1.22772	0.935575	1.16624	1.72538	0.822231	1.5996	1.5032	1.43499	1.46463	1.40109	1.62491	Tetratricopeptide repeat (TPR)-like superfamily protein
Ci.v01.chr01G11320	0.217777	0.063557	0	1.8994	4.97988	6.67148	8.05899	7.05435	5.8724	6.69481	4.55314	0.803979	Serine protease inhibitor, potato inhibitor I-type family protein
Ci.v01.chr01G11330	0	0	0	0	0	5.28954	0.125884	0.119948	0	0.119703	0.120721	0	Serine protease inhibitor, potato inhibitor I-type family protein
Ci.v01.chr01G11340	6.16245	6.01146	5.34314	5.79721	6.13182	5.23364	5.39896	5.4799	6.11055	5.70693	5.97421	4.67644	TRAF-like superfamily protein
Ci.v01.chr01G11350	4.19324	3.09603	0.504254	0	0.26129	2.76898	4.41216	4.33754	0.958901	3.55723	1.80659	5.10211	SMAD/FHA domain-containing protein
Ci.v01.chr01G11360	0	0	0.0166395	2.15061	7.24512	3.30151	5.38586	5.48244	5.28776	5.31702	5.06661	3.15715	cellulose synthase like G1
Ci.v01.chr01G11370	0.291368	0.0673977	0.0429195	0.0465493	4.74664	0.0141557	1.87883	1.80793	0.905699	2.22038	1.23456	1.02783	cellulose synthase A4
Ci.v01.chr01G11380	0.413134	0.845222	0.945378	1.41549	5.93358	1.50224	4.87854	4.39496	6.236	5.55943	6.38035	2.18883	cellulose synthase like G2
Ci.v01.chr01G11390	0.282811	0.048622	0	0.0394167	1.52852	0.0549243	0.163095	0.290219	0.143605	0.380093	0.33966	0.178353	Protein kinase superfamily protein
Ci.v01.chr01G11400	0.0482827	0	0	0	0	0.5308	0	0	0	0	0	0	C2H2 and C2HC zinc fingers superfamily protein
Ci.v01.chr01G11410	0	0	0	0	0	0.762199	0	0	0	0	0	0	C2H2 and C2HC zinc fingers superfamily protein
Ci.v01.chr01G11420	4.8662	3.66224	3.76313	4.32388	4.34362	4.22892	5.77249	5.27674	5.15953	5.47461	4.77726	4.12966	Signal transduction histidine kinase, hybrid-type, ethylene sensor
Ci.v01.chr01G11430	0.0814995	2.76288	2.15021	3.32226	0.175835	6.53081	0.0338099	0	0.0330529	0	0.0964886	0	AT-hook motif nuclear-localized protein 20
Ci.v01.chr01G11440	4.69526	4.23513	3.27062	3.219	3.63426	3.78808	4.66708	4.48841	4.46082	4.61756	4.42636	4.27306	Protein of unknown function (DUF668)
Ci.v01.chr01G11450	3.28815	4.45458	4.20522	3.56101	3.63075	5.10149	5.2944	5.81872	4.57069	5.39565	4.79572	4.62762	unknown protein
Ci.v01.chr01G11460	6.78488	7.32038	5.71811	5.26296	6.20803	8.43024	7.09306	6.98626	6.08072	6.67788	6.07828	8.37088	HR-like lesion-inducing protein-related
Ci.v01.chr01G11470	3.12398	1.06486	0.782175	1.06611	2.11721	5.03617	2.79269	2.91409	2.89319	2.63395	2.70789	2.4287	2-oxoglutarate (2OG) and Fe(II)-dependent oxygenase superfamily protein
Ci.v01.chr01G11480	1.72989	0.27265	0	0.0314919	0.140908	1.7435	0.524727	0.348146	0.232937	0.630001	0.24722	0.160013	2-oxoglutarate (2OG) and Fe(II)-dependent oxygenase superfamily protein
Ci.v01.chr01G11490	5.61682	5.63077	5.72087	6.31529	4.59915	6.95501	4.89469	4.78283	5.65269	5.32789	5.49284	4.48126	2-oxoglutarate (2OG) and Fe(II)-dependent oxygenase superfamily protein
Ci.v01.chr01G11500	3.32005	4.00628	4.41482	3.9493	3.25172	4.35798	0.776873	0.986535	3.39408	0.812391	2.31139	0.385104	2-oxoglutarate (2OG) and Fe(II)-dependent oxygenase superfamily protein
Ci.v01.chr01G11510	3.61226	3.33009	2.72769	4.70166	0.310077	2.17381	4.69701	4.52547	5.572	5.04443	5.34942	2.22767	2-oxoglutarate (2OG) and Fe(II)-dependent oxygenase superfamily protein
Ci.v01.chr01G11520	5.09996	4.62639	4.73382	5.20602	4.18244	2.6262	3.32061	3.62857	5.02015	4.38351	4.80606	2.05084	2-oxoglutarate (2OG) and Fe(II)-dependent oxygenase superfamily protein
Ci.v01.chr01G11530	5.40645	5.07969	4.43321	4.069	4.76411	2.42601	3.46013	3.53667	5.05655	4.52447	4.83833	1.91826	2-oxoglutarate (2OG) and Fe(II)-dependent oxygenase superfamily protein
Ci.v01.chr01G11540	1.99801	3.00077	1.78939	1.29816	1.6968	2.53413	2.1839	2.37778	2.21328	2.40794	2.05716	2.23055	nodulin MtN21 /EamA-like transporter family protein
Ci.v01.chr01G11550	5.79429	4.84842	3.89108	3.45419	4.73231	5.34357	4.96995	4.87662	5.01502	4.80712	4.71592	4.51044	basic helix-loop-helix (bHLH) DNA-binding superfamily protein
Ci.v01.chr01G11560	0.294649	0	0.0303263	0.0329031	0.300737	2.47856	2.72931	3.02847	1.71728	2.28231	1.58699	2.6025	RING/U-box superfamily protein
Ci.v01.chr01G11570	0.0817583	0	0	1.19946	4.56204	0.218931	0.309687	0.356604	1.46309	0.5388	0.243821	0	Integrase-type DNA-binding superfamily protein
Ci.v01.chr01G11580	0	0	0	0	0	0.0684016	0	0	0	0.11142	0	0	Integrase-type DNA-binding superfamily protein
Ci.v01.chr01G11590	0.047294	0.0420457	0	2.02491	5.37772	1.28553	2.61356	2.14326	4.49766	3.47489	2.23245	0.85004	ethylene-responsive element binding factor 15
Ci.v01.chr01G11600	0	0	0	0	0.298185	0	0.0853281	0.164394	0.432451	0.0843609	0.0862172	0.0740848	DNA-binding bromodomain-containing protein
Ci.v01.chr01G11610	0.106758	0.606749	0	0	0.0609545	0	0	0	0	0	0	0	unknown protein
Ci.v01.chr01G11620	4.71248	4.55295	4.39045	4.994	5.99469	5.09919	4.97096	4.78876	5.0945	5.21178	4.82197	4.42028	type one serine/threonine protein phosphatase 4
Ci.v01.chr01G11630	0	0	0	0	0.0134996	1.88935	0	0	0	0	0	0.0154134	phosphate transporter 1;5
Ci.v01.chr01G11640	0.1225	0.0185898	0.204979	1.0542	7.80133	6.94947	4.29143	5.10241	5.55726	4.72797	4.36057	3.72933	phosphate transporter 1;4
Ci.v01.chr01G11650	0.379052	0.17844	0.69198	0.677602	5.22022	5.46686	3.5064	4.00859	6.00709	4.33769	5.31015	1.62899	phosphate transporter 1;4
Ci.v01.chr01G11660	6.17531	4.82645	3.75875	3.54666	6.34491	3.82955	6.36773	7.08736	6.63208	6.83548	6.77021	5.68208	phosphate transporter 1;4
Ci.v01.chr01G11670	7.81743	6.13155	6.10675	5.07555	6.35129	6.63519	6.06251	7.09759	7.92918	6.9254	7.89659	4.87246	phosphoenolpyruvate carboxylase kinase 1
Ci.v01.chr01G11680	5.51617	4.98139	4.81157	5.40103	4.58301	5.0185	4.43513	4.63149	5.73778	4.8349	5.42621	4.02222	cryptochrome 2
Ci.v01.chr01G11690	6.64133	6.83531	6.17715	7.16609	5.48611	5.92252	5.94198	5.9762	5.81811	6.05317	5.85546	5.3128	actin depolymerizing factor 6
Ci.v01.chr01G11700	5.89423	5.34695	4.68171	4.97646	5.73268	4.74721	6.04242	6.09658	6.69284	6.07696	6.40283	5.83602	unknown protein
Ci.v01.chr01G11710	0.040822	0	0	0	3.24131	1.50781	1.16749	2.32588	3.50228	2.55012	1.97399	0.536661	myb domain protein 15
Ci.v01.chr01G11720	8.33515	8.92303	8.78898	6.72687	8.65364	9.2883	8.62389	8.58242	7.8383	8.5497	8.03243	9.00994	Lactate/malate dehydrogenase family protein
Ci.v01.chr01G11730	1.13076	0.740747	0.555093	0.0584416	0.602993	3.99248	2.24132	2.40323	1.53251	2.51724	1.50049	3.3753	unknown protein
Ci.v01.chr01G11740	3.01209	12.3447	15.5972	14.1506	0.0465283	0.0716011	0	0	0	0	0	0	cruciferin 3
Ci.v01.chr01G11750	0	4.67277	5.40398	3.83304	0	0	0	0	0	0	0	0	cruciferin 3
Ci.v01.chr01G11760	4.22979	4.97108	3.06973	1.93834	6.14573	2.26897	4.50406	4.29815	4.28919	4.15846	3.99704	5.21672	NAD(P)-linked oxidoreductase superfamily protein
Ci.v01.chr01G11770	0.632496	0.613154	0.779227	1.5083	0.363425	0.209205	0.989929	0.89396	0.300035	0.658785	0.405665	1.33505	Regulator of chromosome condensation (RCC1) family with FYVE zinc finger domain
Ci.v01.chr01G11780	5.8334	4.23259	4.30115	4.63612	6.16569	6.00018	5.50988	5.64626	5.81393	5.81135	5.73083	4.6963	XB3 ortholog 5 in Arabidopsis thaliana
Ci.v01.chr01G11790	0.113456	0	0	0	0.533554	0.0542134	6.05527	6.10866	4.91407	5.45817	4.66732	3.84353	Protein of unknown function (DUF640)
Ci.v01.chr01G11800	5.54618	4.9563	4.55686	5.39677	4.71093	6.71322	6.12435	6.19537	5.17336	6.11827	5.55689	6.54598	S-adenosyl-L-methionine-dependent methyltransferases superfamily protein
Ci.v01.chr01G11810	5.49654	4.76242	4.48765	3.81574	4.33032	5.42703	5.1072	5.35081	5.01268	5.31314	4.81472	4.94807	AGC (cAMP-dependent, cGMP-dependent and protein kinase C) kinase family protein
Ci.v01.chr01G11820	2.21135	1.46727	0.613788	0.795356	1.26596	1.23295	2.84131	2.67261	2.9863	2.71014	2.89655	2.80727	Tetratricopeptide repeat (TPR)-like superfamily protein
Ci.v01.chr01G11830	8.33227	7.09688	6.06191	5.73952	6.0784	7.59724	7.44183	7.51097	8.37083	8.13893	8.25658	6.79983	Splicing factor 3B subunit 5/RDS3 complex subunit 10
Ci.v01.chr01G11840	0	0	0	0	0	0	0.0489699	0	0.0498384	0	0	0	Homeotic gene regulator
Ci.v01.chr01G11850	6.02324	5.84382	5.15851	5.32312	5.56495	6.4152	5.82022	5.82672	5.99552	5.94554	5.99238	5.39402	casein kinase I-like 10
Ci.v01.chr01G11860	0.0974298	0	0	0	0	0	0	0	0	0	0	0	Hydroxyproline-rich glycoprotein family protein
Ci.v01.chr01G11870	0	0	0	0	0	0	0	0	0	0	0	0	ENTH/VHS family protein
Ci.v01.chr01G11880	5.79748	4.62073	4.63486	4.30642	4.69078	4.48068	5.23844	5.58014	5.7894	5.67549	5.74462	4.62098	COP1-interacting protein-related
Ci.v01.chr01G11890	4.23937	0.927231	0.177667	0.516979	1.23377	1.45881	2.26218	2.76716	1.90914	3.96811	3.09922	1.42917	Protein phosphatase 2C family protein
Ci.v01.chr01G11900	8.32052	9.48208	8.53153	8.32793	7.88436	8.90967	8.64919	8.14235	8.01951	8.38007	8.35959	10.1734	Ribosomal protein L14
Ci.v01.chr01G11910	6.36756	1.00484	0.63697	0	2.43018	4.33652	0.278835	0.393441	0	0	0.334592	0.97391	unknown protein
Ci.v01.chr01G11920	6.65163	6.42339	6.15891	5.88561	5.98588	7.32101	6.15282	6.20545	5.96474	6.27469	6.16357	6.15329	glycolipid transfer protein 1
Ci.v01.chr01G11930	0.11936	0.0498597	0	0	0	0.164307	0.268082	0.0467243	0	0	0	0.231289	ROP-interactive CRIB motif-containing protein 5
Ci.v01.chr01G11940	4.10448	3.10568	1.05789	0.206427	0.401692	3.27878	4.37805	4.06778	0.694648	3.15132	1.30054	5.49485	P-loop containing nucleoside triphosphate hydrolases superfamily protein
Ci.v01.chr01G11950	5.37438	4.38568	2.12995	2.86434	7.12129	4.47043	5.11794	4.77131	5.15365	4.72122	4.81019	4.50517	Plastid-lipid associated protein PAP / fibrillin family protein
Ci.v01.chr01G11960	0	0	0	0	0	0.0649599	0	0	0	0	0	0	Matrixin family protein
Ci.v01.chr01G11970	2.66735	1.31774	0.525114	0.237222	0.260069	1.9385	3.3953	3.34685	0.932428	2.43433	1.1691	3.89015	Transducin/WD40 repeat-like superfamily protein
Ci.v01.chr01G11980	1.56433	2.81244	0.240225	0.0433881	0.0506699	2.37814	0	0	0	0	0	0	EXS (ERD1/XPR1/SYG1) family protein
Ci.v01.chr01G11990	0	0	0	0	0	0	0	0	0	0	0	0	alpha/beta-Hydrolases superfamily protein
Ci.v01.chr01G12000	1.25024	1.51778	0.553063	1.51565	1.38474	1.38009	2.15508	2.15803	2.6677	2.08063	2.50094	2.30664	Transducin/WD40 repeat-like superfamily protein
Ci.v01.chr01G12010	0	0.190923	0.0136531	0	0.625164	4.10096	0.203977	0.110117	0	0.0655833	0	0.00731464	EXS (ERD1/XPR1/SYG1) family protein
Ci.v01.chr01G12020	0	0	0	0	0	0	0	0	0	0.116445	0	0	PLANT CADMIUM RESISTANCE 11
Ci.v01.chr01G12030	3.26518	1.42532	0.711878	1.58439	3.18165	3.35362	4.01671	3.79699	3.20434	3.50252	3.42344	3.2861	unknown protein
Ci.v01.chr01G12040	3.78523	2.61727	1.14249	0.895976	3.21554	4.56409	5.94038	5.90878	4.65914	5.71949	5.22015	4.45776	no pollen germination related 2
Ci.v01.chr01G12050	3.8999	2.97096	2.75171	3.30817	3.44203	3.24614	4.1087	4.11525	4.41143	4.12643	4.41639	4.01131	RNA-binding (RRM/RBD/RNP motifs) family protein
Ci.v01.chr01G12060	8.02433	7.92122	6.36265	6.98281	8.22335	7.28955	8.17846	7.73591	8.18889	7.80046	7.97504	8.27078	plastid developmental protein DAG, putative
Ci.v01.chr01G12070	6.84053	7.65124	7.69079	8.87222	7.51586	7.71899	6.69738	6.75916	6.77629	6.82964	6.8433	6.97454	cyanase
Ci.v01.chr01G12080	0	0	0	0	0.0603384	0.0885851	0	0	0	0	0	0	peptide transporter 3
Ci.v01.chr01G12090	2.44975	0.26207	0.120589	2.36161	2.47523	1.83287	2.02795	1.98273	1.64208	2.06203	1.57446	1.74586	peptide transporter 3
Ci.v01.chr01G12100	0.963106	1.44882	1.75697	1.24115	0.0526797	0.253514	0.104711	0.273376	0.0104003	0.186804	0.0264616	0.0438834	Protein of unknown function (DUF810)
Ci.v01.chr01G12110	1.88082	0	0.172138	0.411072	1.02396	0.325019	0	0	0	0	0	0	ubiquitin-specific protease 12
Ci.v01.chr01G12120	2.93783	0.111868	0.331297	0.38571	4.59661	2.02325	4.83174	4.78658	3.84927	3.89032	3.8249	4.32062	Cyclopropane-fatty-acyl-phospholipid synthase
Ci.v01.chr01G12130	0.580968	0.3325	0	0.379323	0	0.358359	0.560902	0.315149	0.635383	0.386384	0	0.160079	O-Glycosyl hydrolases family 17 protein
Ci.v01.chr01G12140	0.139152	0	0	0	0.0100463	0.297202	3.18667	4.601	0.650362	2.93276	1.38758	0.0114727	Cyclopropane-fatty-acyl-phospholipid synthase
Ci.v01.chr01G12150	0	0	0	0	0	0	0	0	0	0	0	0	Signal transduction histidine kinase
Ci.v01.chr01G12160	0.241223	0.0234884	0	0	0	0.0486445	4.5363	5.48194	0.270842	3.67536	1.71511	0	Cyclopropane-fatty-acyl-phospholipid synthase
Ci.v01.chr01G12170	1.57681	0	0	0	1.12241	6.78493	0.517482	1.22657	0.211923	0.460713	0.244305	0.0122168	Cyclopropane-fatty-acyl-phospholipid synthase
Ci.v01.chr01G12180	0	0	0	0	0	4.56147	0.0189218	0	0.102372	0	0	0.0639433	Cyclopropane-fatty-acyl-phospholipid synthase
Ci.v01.chr01G12190	0	0	0	0	0	3.16687	0	0.0190614	0	0	0	0	Cyclopropane-fatty-acyl-phospholipid synthase
Ci.v01.chr01G12200	1.00427	0.7973	0.61623	1.3027	2.2455	1.45011	1.86006	1.2933	1.56464	1.34903	1.44157	0.980952	Cyclopropane-fatty-acyl-phospholipid synthase
Ci.v01.chr01G12210	6.33303	5.54594	5.32238	5.78371	6.38329	6.53066	6.5699	6.89794	6.99593	6.64647	6.94749	6.60428	RNA-binding (RRM/RBD/RNP motifs) family protein
Ci.v01.chr01G12220	3.46915	4.14061	1.88504	0	0.964667	4.86196	3.55203	3.82174	0.911255	3.38652	1.50009	5.66581	unknown protein
Ci.v01.chr01G12230	3.51517	2.68615	2.14401	2.84646	4.66323	5.29358	4.85226	4.65814	3.93209	4.24562	3.95304	4.13962	unknown protein
Ci.v01.chr01G12240	2.00263	0.698025	0.135028	0	2.33618	2.33925	0.857675	1.22151	2.5773	1.7968	3.06846	1.29215	actin-related protein C2B
Ci.v01.chr01G12250	1.61154	0.21096	0.233585	1.59375	9.6396	0.94636	5.85243	6.15779	5.03121	4.76657	4.51499	4.92072	proton gradient regulation 5
Ci.v01.chr01G12260	6.57344	6.39138	5.61748	6.46046	6.21017	6.34968	6.17321	5.92744	6.2331	6.21555	6.19319	6.5699	Eukaryotic initiation factor 4E protein
Ci.v01.chr01G12270	6.80017	11.1686	11.8638	12.1058	3.26295	2.50268	3.02118	3.29264	4.36508	3.63887	4.25513	2.01553	seed gene 1
Ci.v01.chr01G12280	8.264	8.31486	6.90697	6.99264	7.88119	8.21177	8.5096	8.0827	8.07021	8.11392	8.16722	9.71863	Ribosomal protein L14p/L23e family protein
Ci.v01.chr01G12290	3.96443	3.44583	3.69565	3.576	5.49807	3.9217	3.79933	4.01689	4.83092	4.40767	4.41024	3.08981	Protein of unknown function (DUF3527)
Ci.v01.chr01G12300	0.107747	0	0	0	0	0	0.37762	0.790795	1.1082	0.235336	0.309271	0.149072	Calcium-binding tetratricopeptide family protein
Ci.v01.chr01G12310	3.16776	1.57345	0.742449	0.647665	0.332013	0.986723	0.495433	0.6027	1.33804	0.599699	0.689774	0.327043	CCT motif family protein
Ci.v01.chr01G12320	5.9783	5.19387	4.65006	5.00169	5.35543	5.98171	6.23448	6.12009	5.90457	6.07326	6.08277	6.21088	MOS4-associated complex 3B
Ci.v01.chr01G12330	2.43723	1.94723	1.8218	1.60608	1.82158	3.00689	4.02033	4.16164	3.307	4.0895	3.82085	3.78428	TLD-domain containing nucleolar protein
Ci.v01.chr01G12340	6.57433	6.45517	6.15224	5.91067	3.40467	4.72864	5.99147	6.10936	5.75628	6.26873	6.07843	6.6121	plasmodesmata-located protein 2
Ci.v01.chr01G12350	2.93417	3.59991	3.18094	3.53364	1.59213	1.52621	2.44556	2.18352	2.42369	2.2291	2.3402	2.98784	pentatricopeptide (PPR) repeat-containing protein
Ci.v01.chr01G12360	7.92726	6.73311	5.77449	6.59735	6.80728	7.63504	7.30025	7.06749	6.49524	6.88968	6.59859	8.36816	translocase of outer membrane 22-V
Ci.v01.chr01G12370	1.96554	1.07797	0.779038	1.36687	2.10741	1.0539	1.74156	1.59174	1.67232	1.64139	1.62238	2.08169	Tetratricopeptide repeat (TPR)-like superfamily protein
Ci.v01.chr01G12380	4.43029	4.29756	3.54008	3.51102	6.3218	3.31604	5.76173	5.66391	4.99062	4.97066	4.64756	5.6216	Nuclear transport factor 2 (NTF2) family protein with RNA binding (RRM-RBD-RNP motifs) domain
Ci.v01.chr01G12390	6.45542	5.47016	5.19753	4.77921	7.46987	5.71978	5.89681	5.96354	6.4034	6.19651	6.16546	5.33551	Tetratricopeptide repeat (TPR)-like superfamily protein
Ci.v01.chr01G12400	0.418863	1.01499	1.23912	1.56927	0.0438972	0.0891556	0.133691	0.105501	0.0170254	0.142353	0.116833	0.0259615	Calcium-dependent lipid-binding (CaLB domain) family protein
Ci.v01.chr01G12410	5.9689	3.16956	1.53716	0.601246	2.44502	5.49745	3.73721	4.11998	4.19305	4.34402	4.72897	4.20652	indole-3-acetic acid inducible 11
Ci.v01.chr01G12420	4.46876	3.29008	2.34978	2.8143	4.40941	4.32516	4.51341	3.70268	4.88315	4.59616	4.43436	3.71155	isopropyl malate isomerase large subunit 1
Ci.v01.chr01G12430	0.795291	0	0.0980027	0.210491	5.61886	2.4015	1.84551	1.61573	2.12451	2.40126	2.3736	0	Calcium-binding EF-hand family protein
Ci.v01.chr01G12440	4.45104	3.83888	3.00841	3.64199	3.5612	3.32535	4.37393	4.39481	4.21777	4.21191	4.18894	3.95222	MUTL protein homolog 1
Ci.v01.chr01G12450	0.0587602	0	0	0	0.0363811	0.107685	0	0.215077	0.053762	0	0.132439	0.234007	Adenine nucleotide alpha hydrolases-like superfamily protein
Ci.v01.chr01G12460	4.86614	4.15584	3.9608	4.50395	6.40667	4.27887	5.38518	5.26196	4.9804	5.12074	5	5.64656	GLU-ADT subunit B
Ci.v01.chr01G12470	6.7937	6.1195	5.31635	6.30109	8.49113	7.08967	6.32405	6.52528	7.04173	6.76128	7.02704	5.29224	unknown protein
Ci.v01.chr01G12480	4.32646	4.46683	3.95194	3.45232	3.15895	4.5877	4.40392	4.46408	4.41703	4.43281	4.39119	3.78266	SU(VAR)3-9 homolog 9
Ci.v01.chr01G12490	4.37871	7.93088	9.53882	12.7215	3.90043	4.0189	3.42154	3.83591	8.39483	4.9882	7.69061	0.93547	AWPM-19-like family protein
Ci.v01.chr01G12500	5.36843	5.12365	4.69041	3.90916	5.60425	5.11848	5.73237	5.45899	5.34844	5.63748	5.4903	6.27179	Surfeit locus protein 6
Ci.v01.chr01G12510	0	0	0	0	0	0	0	0	0	0	0	0	unknown protein
Ci.v01.chr01G12520	0	0	0	0.399344	0	3.2598	0.387817	0.522271	1.35898	0.492661	0.647294	0.153977	myb domain protein 305
Ci.v01.chr01G12530	1.17292	0.983026	0.432055	0.82772	0.964414	0.62223	1.09247	0.605574	0.693609	0.574673	0.727865	1.27811	Pentatricopeptide repeat (PPR) superfamily protein
Ci.v01.chr01G12540	3.65694	2.16913	1.79147	2.0673	0.547154	2.30203	2.69229	2.74646	3.29979	2.79567	3.42403	2.88546	Major facilitator superfamily protein
Ci.v01.chr01G12550	5.70438	5.32916	4.58435	3.97219	3.96438	4.84597	5.04819	4.73788	3.92243	4.54739	4.10333	5.26698	Haloacid dehalogenase-like hydrolase (HAD) superfamily protein
Ci.v01.chr01G12560	4.07315	3.35234	3.68923	3.97629	3.84472	3.76734	4.62628	4.61651	4.46755	4.46939	4.43556	5.24714	P-loop containing nucleoside triphosphate hydrolases superfamily protein
Ci.v01.chr01G12570	3.36506	0.756621	0.305614	1.21497	7.21134	6.5133	5.70996	5.90483	5.95529	5.79823	4.98003	4.5462	ammonium transporter 1;1
Ci.v01.chr01G12580	3.65569	3.23928	2.13828	3.31704	4.40237	2.13773	3.7503	3.82268	3.3578	3.43037	3.29156	3.87699	Peptidase S41 family protein
Ci.v01.chr01G12590	3.97723	2.85887	0.884781	2.39006	5.25043	2.05025	4.36698	4.25853	3.6707	3.79847	3.50471	3.81425	unknown protein
Ci.v01.chr01G12600	9.41016	8.95308	7.79946	8.52785	8.58018	8.5175	8.62192	8.61609	8.75512	8.92158	8.89561	8.91313	small acidic protein 1
Ci.v01.chr01G12610	5.8098	5.06042	4.62317	5.21855	4.34212	3.41143	4.62842	4.99637	5.86549	4.83602	5.58409	3.53087	triglyceride lipases;triglyceride lipases
Ci.v01.chr01G12620	0	0.719247	0.584885	0.505338	0.26084	0	0.418584	0.500945	0	0	0	0	Late embryogenesis abundant protein (LEA) family protein
Ci.v01.chr01G12630	5.34819	4.87235	5.45668	7.45489	5.36626	4.22462	6.25795	6.33521	7.03657	4.95985	6.04963	4.77861	beta-amylase 1
Ci.v01.chr01G12640	3.30589	2.68833	2.40501	2.65047	0.602812	1.10844	2.5089	2.79753	3.22675	2.73916	3.36585	1.56065	Transducin family protein / WD-40 repeat family protein
Ci.v01.chr01G12650	2.42302	3.25759	2.88967	0.148167	1.36111	3.76475	6.35729	6.54643	4.86493	6.57358	5.59521	5.54138	unknown protein
Ci.v01.chr01G12660	4.17449	3.06769	2.84687	2.68891	1.80392	2.45132	4.31476	4.552	4.10529	4.37823	4.41651	3.91477	myosin XI A
Ci.v01.chr01G12670	0.266698	2.15234	2.13202	0	0	0.248312	0.0608194	0	0.0243353	0	0	0.0266131	YUCCA 3
Ci.v01.chr01G12680	4.45823	4.57498	4.00446	3.74056	3.47385	4.07299	4.05261	4.07962	4.22318	4.18862	4.17517	3.83865	BLISTER
Ci.v01.chr01G12690	1.94065	1.21365	0.913139	0.0930601	0.464652	0.265257	1.43452	1.86199	2.32956	1.87899	1.78177	1.85371	glutathione S-transferase THETA 3
Ci.v01.chr01G12700	4.90358	0.449311	0.0869576	0.0891165	0	5.99786	3.81443	3.70532	0.135871	2.25874	1.03003	3.68369	serine carboxypeptidase-like 1
Ci.v01.chr01G12710	3.34866	2.79293	3.0568	3.52171	3.99311	2.87199	3.16377	3.20711	4.50716	3.31394	3.90746	1.71168	Plant regulator RWP-RK family protein
Ci.v01.chr01G12720	6.79066	7.71513	8.25667	7.75043	6.86333	7.09398	6.36879	6.29154	6.86769	6.60421	6.83895	5.99055	peroxin 13
Ci.v01.chr01G12730	3.56906	2.47082	1.76415	2.19583	1.90206	1.97548	3.01624	2.85448	2.77835	2.83155	3.01078	2.99055	unknown protein
Ci.v01.chr01G12740	0.167283	0	0	0	1.45834	1.34378	0.132711	0.366569	2.20223	0.25066	0.78772	0.12136	Anion-transporting ATPase
Ci.v01.chr01G12750	0	0	0	0	1.63578	1.83206	0	0	0.88825	0.218055	0.73543	0.202821	unknown protein
Ci.v01.chr01G12760	1.93839	0.377577	0.207129	2.62219	2.60534	0.858616	0.0672739	0.287271	8.9231	1.17444	0.639733	0.0409513	homolog of carrot EP3-3 chitinase
Ci.v01.chr01G12770	0	0	0	0	0	0	0	0	0	0	0	0	homolog of carrot EP3-3 chitinase
Ci.v01.chr01G12780	0.264674	0	0.0760705	0.308171	7.32261	5.21715	6.05586	5.11789	2.45177	2.61122	1.92252	1.76535	homolog of carrot EP3-3 chitinase
Ci.v01.chr01G12790	4.88831	5.28275	4.42731	4.66549	4.47958	4.56788	4.42509	4.14378	4.45416	4.42938	4.43311	4.64283	Signal recognition particle, SRP9/SRP14 subunit
Ci.v01.chr01G12800	1.42458	0.788815	0.555779	0.246949	4.72253	1.55218	3.36956	2.84281	2.48478	2.35247	2.16163	4.72788	unknown protein
Ci.v01.chr01G12810	4.62586	3.76446	3.4276	3.72837	4.619	3.95153	4.56405	4.50237	4.45079	4.37706	4.43365	4.60556	5'-3' exonuclease family protein
Ci.v01.chr01G12820	0.141396	0.537176	0	0	0	4.89263	5.33575	5.74175	1.0138	2.52046	1.83229	2.47551	unknown protein
Ci.v01.chr01G12830	8.47932	6.44499	5.51045	4.29603	5.33029	7.76239	6.14657	6.85722	6.6021	6.873	6.8086	6.38347	basic helix-loop-helix (bHLH) DNA-binding superfamily protein
Ci.v01.chr01G12840	4.69364	4.07139	3.10596	3.85361	5.01628	5.49573	4.62118	4.38547	4.46745	4.49145	4.32707	4.77837	selenoprotein family protein
Ci.v01.chr01G12850	0	0	0	0	0	0	0	0	0.0378503	0	0	0	NAC domain containing protein 45
Ci.v01.chr01G12860	5.09495	4.60773	3.04451	0.295892	2.91249	3.53436	3.17125	3.44281	1.79986	3.30734	2.64049	3.90621	Major facilitator superfamily protein
Ci.v01.chr01G12870	4.14369	3.69611	3.15857	3.19932	3.12984	3.64587	4.08945	4.33527	4.38411	4.01561	4.43329	3.54201	C2 domain-containing protein / GRAM domain-containing protein
Ci.v01.chr01G12880	2.33591	2.18537	0.762459	0.276723	0.970932	2.86079	3.98487	3.58682	2.72658	3.07016	3.04323	5.36995	unknown protein
Ci.v01.chr01G12890	3.21783	0.863705	0.459331	0	0.274687	2.54396	1.76202	1.7288	0.487483	1.55472	0.960555	3.62002	unknown protein
Ci.v01.chr01G12900	5.86843	5.49702	5.77412	5.61301	6.58046	6.47555	5.93364	6.53036	6.59131	6.26656	6.5567	6.39236	IQ-domain 13
Ci.v01.chr01G12910	1.73926	0.755413	0.621464	2.00136	2.35486	2.41391	2.71729	2.63507	1.94193	1.81488	2.31157	3.4049	Haloacid dehalogenase-like hydrolase (HAD) superfamily protein
Ci.v01.chr01G12920	0.780633	0	0	0	3.57726	0.221964	2.88957	2.62026	1.83999	2.69589	2.61987	3.63585	unknown protein
Ci.v01.chr01G12930	5.35692	6.09347	5.60072	5.69711	5.9471	6.29765	7.02293	6.40669	5.88245	6.32412	5.78488	7.77721	ribosomal protein L5 B
Ci.v01.chr01G12940	1.25071	0.342703	0	0.581891	3.22969	2.53656	0.763708	0.70787	0.993595	0.622249	0.803708	0.510908	2-oxoglutarate (2OG) and Fe(II)-dependent oxygenase superfamily protein
Ci.v01.chr01G12950	3.98172	3.84976	3.94466	3.7388	4.32622	4.98746	3.92899	4.45109	4.62756	3.99678	4.59755	4.07297	IQ-domain 13
Ci.v01.chr01G12960	0.940562	0.19474	0.436339	0.755596	1.51709	0.771369	0.383147	0.657228	0.662262	0.755419	0.531919	0.5413	Haloacid dehalogenase-like hydrolase (HAD) superfamily protein
Ci.v01.chr01G12970	0.83154	0	0	0	0.242506	0	0.066329	0.0661236	0.0777639	0	0	0.193396	unknown protein
Ci.v01.chr01G12980	5.2129	4.95961	4.15351	4.27316	1.63934	1.79672	2.42703	1.3334	1.11446	1.32726	1.09891	3.03871	ribosomal protein L5 B
Ci.v01.chr01G12990	0.462009	0	0	0.328939	0.496957	0.0977699	0.0300041	0	0.122936	0	0.0283909	0.0433109	2-oxoglutarate (2OG) and Fe(II)-dependent oxygenase superfamily protein
Ci.v01.chr01G13000	0.267029	0	0	0	0.107688	2.21872	0.0296267	0.114491	0.157548	0.0823865	0.189058	0	2-oxoglutarate (2OG) and Fe(II)-dependent oxygenase superfamily protein
Ci.v01.chr01G13010	4.45168	3.96742	3.74842	3.99812	4.58149	4.47956	4.38737	4.26677	4.64164	4.45205	4.43725	3.76519	sacI homology domain-containing protein / WW domain-containing protein
Ci.v01.chr01G13020	3.68567	3.08071	2.47353	2.2165	6.17283	3.23463	4.39468	4.30814	4.09257	3.73283	3.74821	3.91168	Rhodanese/Cell cycle control phosphatase superfamily protein
Ci.v01.chr01G13030	4.54204	2.77386	2.21047	1.7434	2.94277	3.89514	3.03313	3.19677	3.8186	3.07245	3.67442	1.61207	unknown protein
Ci.v01.chr01G13040	0	0	0	0	0	0	0	0	0	0	0	0	global transcription factor group A2
Ci.v01.chr01G13050	3.99451	2.82226	1.99897	2.08951	2.84272	2.12203	3.999	3.46445	4.68251	3.81385	4.41047	3.64473	Transducin/WD40 repeat-like superfamily protein
Ci.v01.chr01G13060	4.94477	3.71842	1.67111	0	1.1574	4.51579	3.67472	3.64725	0.904561	3.11159	1.48058	4.33905	NAD(P)-binding Rossmann-fold superfamily protein
Ci.v01.chr01G13070	7.09743	7.28082	6.30437	7.13892	6.79445	6.90947	6.95845	6.86566	6.75762	7.21658	7.07325	7.43155	unknown protein
Ci.v01.chr01G13080	4.39436	3.56014	2.9364	3.83815	3.94614	3.95056	4.28484	3.9358	3.53213	3.57252	3.59056	6.29701	Eukaryotic protein of unknown function (DUF842)
Ci.v01.chr01G13090	4.83448	4.42554	4.15197	3.8767	5.19542	5.17074	4.47535	4.35092	4.30846	4.42383	4.10958	4.35255	Calcineurin-like metallo-phosphoesterase superfamily protein
Ci.v01.chr01G13100	1.38548	0.631591	1.56957	1.25768	1.97158	3.33708	2.72019	3.00847	5.81403	4.02171	5.2219	4.95564	Bifunctional inhibitor/lipid-transfer protein/seed storage 2S albumin superfamily protein
Ci.v01.chr01G13110	2.47672	2.14199	1.65782	1.12634	1.12941	3.48808	3.2763	2.86584	4.15118	2.83482	3.633	1.35326	Bifunctional inhibitor/lipid-transfer protein/seed storage 2S albumin superfamily protein
Ci.v01.chr01G13120	5.70106	4.62676	4.34819	4.69442	5.06961	5.26848	5.84369	5.88713	5.91256	5.83793	5.78998	5.35663	PLANT HOMOLOGOUS TO PARAFIBROMIN
Ci.v01.chr01G13130	2.35811	0.826637	0.388483	0.321657	1.62699	3.29798	3.7306	4.00802	2.9422	3.99083	3.48011	2.77852	Acyl-CoA N-acyltransferases (NAT) superfamily protein
Ci.v01.chr01G13140	3.05397	2.42251	1.88993	1.19505	5.27302	4.22134	3.16702	3.1732	3.25419	3.62184	3.33066	2.88331	Acyl-CoA N-acyltransferases (NAT) superfamily protein
Ci.v01.chr01G13150	6.14905	5.63281	5.19468	5.30204	5.65331	5.12001	6.33109	6.09206	6.50455	6.13353	6.36859	5.86216	Ribosomal protein L14p/L23e family protein
Ci.v01.chr01G13160	0	0	0	0	0.129132	0	0	0.133329	0	0.249519	0	0	early nodulin-like protein 12
Ci.v01.chr01G13170	4.32997	4.56522	3.85348	5.59386	5.47307	7.17937	6.96279	7.24245	7.75697	6.95998	7.43749	6.16648	Protein of unknown function (DUF581)
Ci.v01.chr01G13180	3.94512	3.78646	2.80935	2.46072	4.37237	4.19715	3.84229	3.7676	3.64066	3.59643	3.57261	3.59137	Major facilitator superfamily protein
Ci.v01.chr01G13190	1.40354	0.801637	0.387876	0.178276	2.02101	5.29467	3.63742	3.68068	2.6434	2.74997	2.88146	1.86318	Protein of unknown function (DUF1677)
Ci.v01.chr01G13200	1.68104	1.70591	0.751877	0.906201	1.98438	0.883857	1.72712	1.62285	1.63006	1.54716	1.66106	1.6722	Pentatricopeptide repeat (PPR) superfamily protein
Ci.v01.chr01G13210	5.84079	5.04739	4.1313	4.01221	4.64212	5.33256	5.58	5.49795	5.6967	5.58254	5.67929	5.72203	unknown protein
Ci.v01.chr01G13220	4.22626	3.67406	3.47612	3.47461	3.41937	3.72788	4.23243	4.12016	4.17532	4.1359	4.01388	4.09912	Protein of unknown function (DUF1423)
Ci.v01.chr01G13230	0	0	1.00816	2.96326	0	0	0.0630846	0	0	0	0	0	Pre-rRNA-processing protein TSR2, conserved region
Ci.v01.chr01G13240	4.20704	3.82318	2.70974	3.35164	4.97148	2.90212	4.27711	4.09093	4.74908	4.23645	4.68977	3.5776	Pentatricopeptide repeat (PPR) superfamily protein
Ci.v01.chr01G13250	0.205441	0.80997	2.80715	10.6135	0	0.121358	4.94065	5.16107	6.50724	4.61566	6.4137	0.888137	Seed maturation protein
Ci.v01.chr01G13260	1.13119	0.192851	0.0875644	2.44903	0	1.11695	2.77438	2.78542	1.19148	1.99253	1.24716	0.24264	ovate family protein 11
Ci.v01.chr01G13270	4.60236	4.52468	3.83244	3.95863	4.96452	3.16949	4.69263	4.29521	3.57314	4.24729	3.87452	4.7937	secE/sec61-gamma protein transport protein
Ci.v01.chr01G13280	6.30723	5.97244	5.50099	5.62912	5.68524	6.3637	5.7063	5.48789	5.48467	5.89098	5.55325	6.40461	prefoldin 2
Ci.v01.chr01G13290	7.50891	5.8304	6.01818	4.68857	5.86207	7.11693	5.62302	5.65483	5.53996	5.44266	5.04581	5.83337	O-acetylserine (thiol) lyase (OAS-TL) isoform A1
Ci.v01.chr01G13300	2.04618	0.680114	0.95753	0.600035	6.44981	0.920145	4.42753	4.10708	3.42652	3.48301	3.08205	4.79389	2Fe-2S ferredoxin-like superfamily protein
Ci.v01.chr01G13310	1.9398	1.6883	1.04743	1.67303	2.10115	1.33193	1.6531	1.32861	1.84651	1.77198	1.8348	2.31999	Ribosomal L18p/L5e family protein
Ci.v01.chr01G13320	9.24449	8.74992	8.8019	8.20018	8.67777	8.73873	10.1851	10.4698	10.6692	10.2843	10.574	9.10435	FRIGIDA-like protein
Ci.v01.chr01G13330	5.61036	5.32635	5.03597	5.52427	5.50639	5.53777	5.73272	5.97462	5.99648	5.86621	6.01046	5.11183	unknown protein
Ci.v01.chr01G13340	7.20571	7.97762	6.92688	6.30775	6.16975	7.26512	6.80684	6.2901	5.87293	6.32608	5.88462	8.73549	S18 ribosomal protein
Ci.v01.chr01G13350	5.5041	4.22011	2.16437	2.92734	6.46961	4.21652	6.09374	6.03378	6.26321	6.43274	6.35267	5.32076	photosystem II 11 kDa protein-related
Ci.v01.chr01G13360	4.62524	4.60975	3.98542	4.39697	5.42094	4.35022	4.92488	4.85191	4.64288	4.74901	4.57983	5.55263	imidazoleglycerol-phosphate dehydratase
Ci.v01.chr01G13370	4.87486	3.90822	3.69827	3.00771	3.78975	3.76846	4.59971	4.67547	4.83408	4.68647	4.80646	3.77756	Acyl-CoA N-acyltransferase with RING/FYVE/PHD-type zinc finger protein
Ci.v01.chr01G13380	0	0	0	0	0	0	0	0	0	0	0	0	Ribosomal protein S24e family protein
Ci.v01.chr01G13390	4.1778	3.92993	3.39896	1.93412	4.01851	2.45702	5.33332	5.4906	5.86819	5.67241	5.66513	5.42247	with no lysine (K) kinase 1
Ci.v01.chr01G13400	5.8013	5.12175	4.18321	3.80725	5.6695	5.71391	5.50277	5.3977	5.64688	5.71528	5.73866	5.07135	Survival protein SurE-like phosphatase/nucleotidase
Ci.v01.chr01G13410	3.96051	0.688425	0.0944396	0.119057	1.5962	2.65034	3.73112	4.29055	3.60869	4.97974	3.55702	4.67773	Sec14p-like phosphatidylinositol transfer family protein
Ci.v01.chr01G13420	0	0	0	0	0	0	0	0	0	0.0927839	0	0.157553	Glycosyl hydrolase superfamily protein
Ci.v01.chr01G13430	5.95256	6.68253	6.29817	7.70671	4.83724	3.47109	5.28289	4.91205	8.08229	5.39084	7.52859	3.25262	heat-shock protein 70T-2
Ci.v01.chr01G13440	7.65559	4.79858	3.43048	6.46632	0.577338	5.97875	5.24865	5.84786	5.36526	6.01962	5.88599	5.73683	S-adenosyl-L-methionine-dependent methyltransferases superfamily protein
Ci.v01.chr01G13450	1.82987	2.65501	2.5733	3.43395	2.14745	4.22462	1.98987	2.5957	4.80674	3.08072	4.37923	0.408743	Haloacid dehalogenase-like hydrolase (HAD) superfamily protein
Ci.v01.chr01G13460	5.36997	2.52612	1.18471	0.374749	11.1258	4.57493	8.71378	8.2572	7.43578	7.75166	7.1732	8.48113	photosystem I subunit D-1
Ci.v01.chr01G13470	5.10313	3.3087	3.10788	2.95885	4.91989	4.61062	3.9321	4.36391	4.97709	5.23729	5.22209	2.97177	PLAT/LH2 domain-containing lipoxygenase family protein
Ci.v01.chr01G13480	4.76079	4.29982	4.11651	3.77169	4.15161	4.39596	4.95139	4.96107	4.88831	4.77991	4.78933	4.44117	SNARE associated Golgi protein family
Ci.v01.chr01G13490	6.31913	4.83123	4.54293	4.48465	5.91821	5.97189	6.14014	6.21963	6.86435	6.57203	6.60717	4.92094	time for coffee
Ci.v01.chr01G13500	0.105179	0	0	0	0.151005	2.3912	0.397701	0.0502467	0.972157	0.0332757	0.146328	0.014611	Major facilitator superfamily protein
Ci.v01.chr01G13510	2.73592	0.549341	0	0	0.373502	4.00914	1.36389	1.33476	1.31	1.98028	2.19833	1.97328	Cupredoxin superfamily protein
Ci.v01.chr01G13520	2.34956	2.1448	2.07681	2.13348	2.7234	1.98838	2.40346	2.8004	3.0102	2.53831	3.35785	1.88193	chloride channel D
Ci.v01.chr01G13530	2.69208	1.36391	1.10719	2.8018	0.229781	0.36561	0.468542	0.568021	0.426008	0.256274	0.490717	1.01733	long-chain acyl-CoA synthetase 6
Ci.v01.chr01G13540	2.44155	1.55872	1.77064	1.87912	0.984085	0.910047	1.37195	1.40608	1.9772	1.40049	1.66692	1.01109	Cyclin family protein
Ci.v01.chr01G13550	1.05951	0.123537	0	0	0.946343	2.07251	3.86182	4.22691	4.83448	4.2558	4.07335	2.24121	unknown protein
Ci.v01.chr01G13560	0.391302	0	0	0.0408818	0.34776	0.17822	0.247085	0.152751	0.333688	0.25384	0.257283	0.144279	Leucine-rich repeat (LRR) family protein
Ci.v01.chr01G13570	4.60306	4.28726	3.62851	3.55059	4.54443	4.37959	4.78789	4.71555	4.94799	4.67111	4.81296	4.13887	ARM repeat protein interacting with ABF2
Ci.v01.chr01G13580	1.76837	0	0	0	0	0	0.122577	0	0	0	0	0	alpha/beta-Hydrolases superfamily protein
Ci.v01.chr01G13590	0.193289	5.62574	6.64394	7.3715	0	0	0.0267562	0	0	0.0262462	0	0	alpha/beta-Hydrolases superfamily protein
Ci.v01.chr01G13600	0	0	0	0	0	0	0	0	0	0	0.0431709	0	Transmembrane amino acid transporter family protein
Ci.v01.chr01G13610	1.95924	1.32983	1.50971	2.44092	0.179605	2.80137	0.953425	0.871027	0.223226	0.581664	0.223379	0.551831	alpha/beta-Hydrolases superfamily protein
Ci.v01.chr01G13620	0.50447	0	0	0	0	4.8717	2.90333	2.48054	0.391551	1.7228	1.37927	2.08928	alpha/beta-Hydrolases superfamily protein
Ci.v01.chr01G13630	8.14852	7.8057	6.97017	7.68281	8.09348	8.13658	7.8068	7.67589	7.33397	7.53015	7.44148	9.11471	Ribosomal protein S5 domain 2-like superfamily protein
Ci.v01.chr01G13640	5.86017	4.01542	3.83006	3.53409	4.62035	5.72495	6.26721	6.16172	4.76484	5.4983	5.10559	6.82684	RAN GTPase activating protein 2
Ci.v01.chr01G13650	3.36752	1.89834	1.89302	2.28779	3.29945	3.61367	3.90387	3.97804	4.14845	3.85231	4.07323	3.74982	Homeotic gene regulator
Ci.v01.chr01G13660	0.095423	0.0812245	0.727736	0.0950018	3.25871	2.77287	1.13919	1.94259	0.868371	1.60602	1.96417	2.42349	Protein of unknown function (DUF3049)
Ci.v01.chr01G13670	5.56005	3.58747	3.21291	2.82067	2.31856	2.86815	5.33884	5.46163	4.22292	4.83779	4.76689	5.76678	NPK1-related protein kinase 3
Ci.v01.chr01G13680	5.71534	5.95042	5.69069	6.47257	5.14136	5.37261	4.6642	4.34181	4.81441	4.72295	4.74605	4.47244	peroxisomal adenine nucleotide carrier 1
Ci.v01.chr01G13690	4.58654	2.31623	1.43991	3.56696	4.72185	1.97619	3.00686	3.09289	3.98341	3.54415	3.82154	1.80502	Amino acid dehydrogenase family protein
Ci.v01.chr01G13700	6.18657	4.32449	3.6717	2.27649	5.13584	6.67096	5.83636	5.80094	5.29095	5.82942	5.41366	5.16161	Glycoprotein membrane precursor GPI-anchored
Ci.v01.chr01G13710	0.986828	0.360312	0.186152	0.119696	7.16362	0.189148	1.10208	0.339643	0.0886654	0.216951	0.160137	1.21331	ADPGLC-PPase large subunit
Ci.v01.chr01G13720	4.68511	4.11922	3.63996	2.98006	4.06517	2.72893	4.28419	4.29894	4.70755	4.35438	4.75572	4.45196	P-loop containing nucleoside triphosphate hydrolases superfamily protein
Ci.v01.chr01G13730	5.11108	3.85466	2.87597	3.29728	4.36138	4.0968	4.95168	5.18299	5.14789	4.84435	5.07728	4.31463	RING-H2 group F1A
Ci.v01.chr01G13740	5.48088	4.6277	4.57579	4.87453	5.19516	5.31721	5.41741	5.26536	5.07535	5.24884	5.14185	5.60807	unknown protein
Ci.v01.chr01G13750	6.24649	7.38012	7.16605	6.55547	6.30394	6.38561	5.94266	5.77991	6.34702	6.11916	6.30173	6.03753	peroxiredoxin IIF
Ci.v01.chr01G13760	6.31665	4.83922	3.23737	4.33008	5.07634	5.34633	5.34911	5.4831	5.46839	5.54926	5.47294	5.23154	NAD(P)-binding Rossmann-fold superfamily protein
Ci.v01.chr01G13770	4.60742	0.645835	1.0672	0.465243	5.75516	4.58389	4.92754	5.83292	1.68736	4.51813	2.14316	6.68784	unknown protein
Ci.v01.chr01G13780	5.56433	5.52082	5.11492	4.8504	5.22406	5.37076	5.2714	5.04238	5.10738	5.19809	5.05048	5.57939	E1 C-terminal related 1
Ci.v01.chr01G13790	4.82321	4.00121	2.68009	2.07431	6.28208	6.25234	0.795203	0.713414	2.42263	0.892416	1.29828	0.889349	Plant protein of unknown function (DUF828)
Ci.v01.chr01G13800	5.7986	5.90661	5.67447	5.0167	4.96357	5.20108	5.06801	4.59612	5.06567	5.3724	5.20385	5.46555	unknown protein
Ci.v01.chr01G13810	6.72011	5.9483	5.68202	5.19048	7.35081	6.75579	7.09345	7.18147	7.50746	7.44488	7.46558	6.36847	nuclear factor Y, subunit C9
Ci.v01.chr01G13820	8.16702	9.85835	9.82873	9.50249	9.27996	9.07728	8.11342	8.29124	9.69306	8.99105	9.55129	6.64238	Aluminium induced protein with YGL and LRDR motifs
Ci.v01.chr01G13830	0	0	0	0	0	0	0	0	0	0	0	0	NOD26-like intrinsic protein 7;1
Ci.v01.chr01G13840	0	0	0	0	0	0.147239	0	0	0	0	0	0	Eukaryotic aspartyl protease family protein
Ci.v01.chr01G13850	2.32115	0.881815	0.531698	2.24293	1.23728	3.50421	5.58347	5.15245	5.08484	4.65464	4.65584	4.18027	Eukaryotic aspartyl protease family protein
Ci.v01.chr01G13860	6.27759	5.89068	5.50002	5.64128	6.32551	6.08004	5.69861	5.63965	6.59549	6.10268	6.58969	4.98476	dual specificity protein phosphatase 1
Ci.v01.chr01G13870	0	0.14711	0	0	0	0.24324	0.131671	0.393452	1.21825	0.717633	1.35609	0.669723	basic helix-loop-helix (bHLH) DNA-binding superfamily protein
Ci.v01.chr01G13880	7.39487	5.79617	5.35549	3.14191	1.32166	5.67349	7.34093	7.66896	5.34291	7.19862	6.4812	6.73345	Heavy metal transport/detoxification superfamily protein
Ci.v01.chr01G13890	4.15591	3.20683	3.2948	3.67702	4.2974	4.55366	4.22967	4.32396	4.75252	4.30217	4.43477	3.37857	RING/U-box superfamily protein
Ci.v01.chr01G13900	4.6501	1.41911	0.232713	0.88823	2.7738	3.14023	2.32095	2.97045	3.63492	3.71335	4.65581	3.62864	unknown protein
Ci.v01.chr01G13910	5.44204	4.49179	4.34575	4.6219	5.47727	5.63175	5.29186	5.3591	5.49365	5.25478	5.288	4.19441	SNARE associated Golgi protein family
Ci.v01.chr01G13920	2.88089	3.3727	3.73215	4.15552	1.88204	3.70515	4.16941	4.54881	4.23344	4.3917	4.43716	3.90083	unknown protein
Ci.v01.chr01G13930	0	0	0	0	0.122806	0	0.192728	0.183706	0.0755518	0	0.125539	0.694319	phosphatidylinositol-4-phosphate 5-kinase 1
Ci.v01.chr01G13940	4.29883	4.23147	3.66963	3.92594	4.30274	4.58602	4.34303	4.49487	4.07683	4.29596	4.18925	4.71216	alpha/beta-Hydrolases superfamily protein
Ci.v01.chr01G13950	0	0	0	0	0.459509	0.87444	0	0	0	0.0201373	0	0	isopentenyltransferase 7
Ci.v01.chr01G13960	0	0	0	0	0	0	0	0	0	0	0	0	plant intracellular ras group-related LRR 1
Ci.v01.chr01G13970	2.53231	2.14449	1.43578	1.22471	0.416775	3.68567	2.96726	2.87814	3.29097	3.155	2.93434	2.77698	CBS domain-containing protein with a domain of unknown function (DUF21)
Ci.v01.chr01G13980	2.98224	2.67156	2.20786	2.31963	3.2766	3.9129	3.9476	3.82004	3.47903	3.41698	3.24973	4.37622	Ribosomal protein L34e superfamily protein
Ci.v01.chr01G13990	1.57086	0.750537	0.503178	0.198976	0.873768	2.95137	1.47616	1.87935	2.48904	1.88376	2.47804	1.49905	REF4-related 1
Ci.v01.chr01G14000	3.62062	3.20627	2.87252	3.25853	4.98638	3.82098	4.73316	4.95586	4.99993	4.62366	4.97458	4.71947	alpha/beta-Hydrolases superfamily protein
Ci.v01.chr01G14010	3.18983	3.0031	2.63632	4.72665	2.58599	1.79405	4.4083	4.66708	4.42129	4.27156	4.3089	4.00884	alpha/beta-Hydrolases superfamily protein
Ci.v01.chr01G14020	4.90541	4.35605	3.33887	4.49514	7.16059	4.49405	5.57943	5.66864	6.26173	5.9873	6.83568	5.45498	alpha/beta-Hydrolases superfamily protein
Ci.v01.chr01G14030	0	0	0	0	0	0	0	0	0	0	0	0	isopentenyltransferase 5
Ci.v01.chr01G14040	0	0	0	0	0	0	0	0	0	0	0	0	isopentenyltransferase 7
Ci.v01.chr01G14050	3.54909	2.75798	1.75491	2.81582	4.19715	2.87715	3.05545	2.99279	3.24367	3.06854	3.11215	2.62609	CBS domain-containing protein with a domain of unknown function (DUF21)
Ci.v01.chr01G14060	2.82488	2.43472	1.8271	2.02613	0.90936	0.224623	0.0812537	0.193815	0.0410888	0	0.117267	0.21485	Ribosomal protein L34e superfamily protein
Ci.v01.chr01G14070	1.02085	0.553632	0.436925	0.121533	0.108342	0.13074	0.0473318	0.0668029	0.158422	0.115153	0.0534645	0.0562561	REF4-related 1
Ci.v01.chr01G14080	2.21036	1.25898	0.727452	1.17599	3.26991	2.41942	2.12555	2.3109	1.96248	1.75031	1.89908	1.56197	alpha/beta-Hydrolases superfamily protein
Ci.v01.chr01G14090	3.12727	2.54881	1.5054	3.77242	2.94759	3.84869	3.77296	4.29591	3.80106	3.56019	3.21516	3.18169	alpha/beta-Hydrolases superfamily protein
Ci.v01.chr01G14100	5.4777	4.50017	3.75245	4.52133	5.33716	4.0804	4.30658	4.56285	5.20792	4.49069	4.8014	4.23012	alpha/beta-Hydrolases superfamily protein
Ci.v01.chr01G14110	0	0	0	0	1.10443	3.21229	0	0	0.185688	0.100271	0.451087	0	alpha/beta-Hydrolases superfamily protein
Ci.v01.chr01G14120	1.43265	0.121068	0.0426723	0	3.57549	7.28671	2.04861	3.25282	3.67237	4.0697	3.4585	0.167385	alpha/beta-Hydrolases superfamily protein
Ci.v01.chr01G14130	4.93692	3.64118	4.4503	4.42053	5.92885	5.29104	5.05484	5.5775	4.85014	4.68826	4.5222	4.86969	mitogen-activated protein kinase 16
Ci.v01.chr01G14140	5.7458	4.96793	4.50128	5.02256	4.30619	4.77954	5.14216	4.89185	5.12262	5.08652	5.03085	5.17796	BTB-POZ and MATH domain 2
Ci.v01.chr01G14150	4.62506	4.46022	3.81803	3.837	4.29061	3.74642	4.7726	4.66523	4.58512	4.7881	4.51743	5.02579	P-loop containing nucleoside triphosphate hydrolases superfamily protein
Ci.v01.chr01G14160	0.567077	1.18639	0.204522	0.139864	0.819516	2.32086	1.15633	1.38588	2.05914	1.07225	1.3999	0.658269	ARM repeat superfamily protein
Ci.v01.chr01G14170	5.14262	4.18612	3.59924	3.99862	4.85068	4.30806	4.54475	4.5696	5.35995	4.89294	5.07734	4.3591	alpha/beta-Hydrolases superfamily protein
Ci.v01.chr01G14180	5.72734	4.02213	2.27029	2.5179	7.96487	4.15521	6.86084	6.57569	4.90907	5.78373	4.95819	6.57792	glutamine synthetase 2
Ci.v01.chr01G14190	4.13924	2.96993	2.93651	4.42174	3.54984	2.84961	3.12146	2.99329	3.10048	3.14687	2.93218	3.28785	BSD domain-containing protein
Ci.v01.chr01G14200	4.48646	3.47075	2.65048	2.50612	2.74327	2.43472	3.07611	3.00054	2.69248	3.12786	2.89023	3.23824	Tetratricopeptide repeat (TPR)-like superfamily protein
Ci.v01.chr01G14210	8.15425	7.08449	6.56564	7.58932	8.79222	8.58773	8.16798	8.20167	8.68399	8.61395	8.61925	7.57387	Bax inhibitor-1 family protein
Ci.v01.chr01G14220	5.86008	5.2639	4.79593	4.34289	4.79099	5.06469	5.6401	5.60979	5.71683	5.74288	5.73855	5.10473	Mo25 family protein
Ci.v01.chr01G14230	4.94983	4.34731	4.38781	5.37025	4.59771	4.19365	4.72722	4.88987	5.33356	4.77416	5.18919	4.37737	F-box/RNI-like superfamily protein
Ci.v01.chr01G14240	0	0	0	0	0	0	0	0.122111	0	0	0	0	galacturonosyltransferase-like 4
Ci.v01.chr01G14250	2.5036	0.785916	0.353727	0.0920741	1.23918	0.678009	1.56282	2.18978	1.43627	1.90501	1.4808	1.12203	Adenosylmethionine decarboxylase family protein
Ci.v01.chr01G14260	3.95398	3.9783	3.42413	3.4231	2.85284	3.47131	4.21535	4.43216	4.26722	4.11117	4.24225	4.16785	Protein phosphatase 2C family protein
Ci.v01.chr01G14270	4.28199	2.69745	1.56351	2.69271	3.45449	3.15786	3.97434	3.57211	3.69411	3.71464	3.69267	4.4442	DEA(D/H)-box RNA helicase family protein
Ci.v01.chr01G14280	7.05436	7.43945	7.31099	8.36924	4.50404	5.99893	6.5189	6.13389	7.03132	7.52232	7.61629	5.70997	methionine sulfoxide reductase B 2
Ci.v01.chr01G14290	4.91248	4.44159	3.79781	3.65217	3.88624	3.81852	2.91831	2.74692	3.03686	3.26457	3.01654	2.28047	RING/U-box superfamily protein
Ci.v01.chr01G14300	3.27397	1.45307	1.54836	2.88147	6.24678	1.14645	1.64131	1.9817	2.04358	1.49624	1.56141	0.54667	pyruvate orthophosphate dikinase
Ci.v01.chr01G14310	4.33484	3.81075	3.66354	3.44225	3.05072	3.06812	3.8279	4.01056	4.11447	3.84922	4.05475	3.92468	tRNA/rRNA methyltransferase (SpoU) family protein
Ci.v01.chr01G14320	0.736213	0.721997	0.555431	0.61473	0.96258	3.64215	2.31662	2.77153	3.54217	2.71324	2.65604	0.951559	DNAse I-like superfamily protein
Ci.v01.chr01G14330	4.92898	2.55273	0.47722	0	4.32297	5.07074	2.65494	2.9503	5.4113	3.46707	5.14332	2.75331	DUF679 domain membrane protein 1
Ci.v01.chr01G14340	0	0	0	0	0	0	0	0	0	0	0	0	DNA-binding bromodomain-containing protein
Ci.v01.chr01G14350	0.425991	0	0	0	0	0	0	0	0	0	0	0	unknown protein
Ci.v01.chr01G14360	6.62771	8.04728	6.93273	6.30777	6.10806	8.26123	8.28955	8.53694	8.32746	8.5415	8.48016	6.78846	unknown protein
Ci.v01.chr01G14370	6.30325	5.64661	3.47261	3.29754	7.22722	5.84913	6.40183	6.37148	6.42373	6.51138	6.23291	5.72695	unknown protein
Ci.v01.chr01G14380	0.498651	0.0404083	0.0462415	0.0226591	4.16332	0.940914	2.22518	2.58014	0.0808418	0.790539	0.019181	1.47272	Protein kinase superfamily protein
Ci.v01.chr01G14390	9.13029	7.16312	6.95369	5.2787	1.22064	2.33783	5.12978	5.00507	4.19642	4.49986	4.89352	5.06119	histidine-containing phosphotransmitter 1
Ci.v01.chr01G14400	0.570382	0.0757715	0.0121577	0	0.175148	0.495131	0.137321	0.236633	0.0221718	0.0865922	0.0884225	0.0987658	inosine-uridine preferring nucleoside hydrolase family protein
Ci.v01.chr01G14410	5.98864	7.46469	6.83979	7.01346	4.13311	6.06872	6.46106	6.33025	7.51457	6.75122	7.58145	5.02495	unknown protein
Ci.v01.chr01G14420	5.99333	4.16684	3.22373	2.01233	1.44229	4.79518	1.32554	0.79771	0.757185	0.646272	0.401238	1.25506	Major facilitator superfamily protein
Ci.v01.chr01G14430	4.36203	3.1977	3.35867	3.99989	4.6017	5.05654	5.28643	5.66452	5.87531	5.30766	5.53963	4.21299	squamosa promoter binding protein-like 7
Ci.v01.chr01G14440	7.21327	6.3837	5.44347	5.40025	6.21984	6.08582	7.56835	7.77464	7.70799	7.46062	7.80094	7.40312	SC35-like splicing factor 28
Ci.v01.chr01G14450	6.80154	6.2431	5.27868	4.75393	6.00958	7.19888	6.58864	6.4292	5.52072	6.29975	5.77051	7.23721	Cox19-like CHCH family protein
Ci.v01.chr01G14460	6.496	5.85808	5.00862	5.67931	6.11932	7.41559	7.08833	6.72853	5.71915	6.41604	6.20482	8.04594	Ribosomal protein L33 family protein
Ci.v01.chr01G14470	3.57425	0.634363	0.416206	0.587195	6.02108	5.61946	6.69704	6.76112	6.94859	6.10886	6.67361	5.85235	Deoxyxylulose-5-phosphate synthase
Ci.v01.chr01G14480	0	0	0	0	0	0	0	0	0	0	0	0	Heavy metal transport/detoxification superfamily protein
Ci.v01.chr01G14490	0.215097	0.128011	0.0713062	0	0.219735	0.0722977	0.175647	0.178833	2.27892	0.771837	2.22131	0	Plant invertase/pectin methylesterase inhibitor superfamily protein
Ci.v01.chr01G14500	4.08177	4.01556	3.62374	3.89475	4.2077	4.45547	4.74984	4.75846	5.24974	5.04623	5.22309	3.9092	RING/U-box superfamily protein
Ci.v01.chr01G14510	5.15243	4.31731	4.14309	4.28321	4.64014	4.61083	5.43496	5.32338	5.36139	5.23315	5.2095	4.99377	DNAJ heat shock N-terminal domain-containing protein
Ci.v01.chr01G14520	2.47728	1.58907	0.997139	1.08738	1.61575	1.37913	2.03668	1.73846	2.10966	1.78823	1.92594	2.20655	Tetratricopeptide repeat (TPR)-like superfamily protein
Ci.v01.chr01G14530	5.5066	3.56488	2.69889	2.50902	4.90082	5.78342	5.26097	5.36437	4.81355	4.99755	4.91291	5.42867	dehydroquinate dehydratase, putative / shikimate dehydrogenase, putative
Ci.v01.chr01G14540	5.19385	4.11617	4.31497	4.03821	4.32769	3.56679	4.90824	5.04277	5.66714	5.14867	5.54908	3.83459	BRCT domain-containing DNA repair protein
Ci.v01.chr01G14550	3.9449	3.1386	3.00436	3.25589	3.21112	2.7409	3.92409	3.87154	4.10476	3.90189	4.02021	3.09565	DNAJ heat shock N-terminal domain-containing protein
Ci.v01.chr01G14560	4.35695	2.3425	1.00165	0.040235	0.289813	3.61642	4.56484	4.55042	1.12313	3.09362	1.56291	5.23038	Protein kinase family protein with ARM repeat domain
Ci.v01.chr01G14570	9.33607	11.9923	10.873	9.51962	7.81367	8.82438	8.57154	8.33151	8.03207	8.20973	8.19094	8.9988	acyl carrier protein 5
Ci.v01.chr01G14580	5.07573	3.20305	2.82897	1.49884	2.20237	3.20269	4.71252	4.77984	4.42862	4.59536	4.71183	4.40668	vamp/synaptobrevin-associated protein 27-2
Ci.v01.chr01G14590	2.7808	1.31277	1.80571	1.78394	1.89367	3.2026	2.17049	2.18396	1.89869	2.48279	2.84285	3.32043	Na+/H+ exchanger 1
Ci.v01.chr01G14600	6.41811	6.8408	6.57134	4.99626	5.30038	5.82811	5.36569	5.55493	6.08187	5.9349	6.09579	4.20847	tubby like protein 7
Ci.v01.chr01G14610	6.60496	5.21347	4.20358	6.43622	8.1791	8.7352	6.59352	6.87578	8.0964	6.38136	7.52894	6.15548	beta-amylase 3
Ci.v01.chr01G14620	4.94081	3.78756	2.98281	3.2555	3.48537	4.73848	5.12205	5.21228	4.89384	5.15051	5.04377	5.09323	Protein kinase superfamily protein
Ci.v01.chr01G14630	4.63849	3.75379	2.89966	1.64267	5.22403	3.02235	5.46207	5.07956	5.56204	5.52176	5.72633	5.26194	NAD(P)-binding Rossmann-fold superfamily protein
Ci.v01.chr01G14640	0.627192	0.47442	0.276674	0	0	0.0379115	0.0628816	0.0671527	0.259963	0.0922277	0.266057	0.0206935	NAD(P)-binding Rossmann-fold superfamily protein
Ci.v01.chr01G14650	0.310144	2.73909	4.27213	4.74128	0	0.0522964	0	0	0.471695	0	0	0	Uncharacterised protein family (UPF0497)
Ci.v01.chr01G14660	4.34034	3.57208	3.34401	4.44593	4.37947	5.63068	4.36577	4.6654	5.3069	4.57451	4.76778	3.71353	CHY-type/CTCHY-type/RING-type Zinc finger protein
Ci.v01.chr01G14670	0	0	0	0	0	0	0	0	0	0	0	0	unknown protein
Ci.v01.chr01G14680	4.97662	4.55246	4.04734	5.45116	4.64944	4.63808	5.1378	5.2338	4.95395	5.13453	4.96631	4.49978	alpha/beta-Hydrolases superfamily protein
Ci.v01.chr01G14690	6.28045	5.49565	5.40708	5.20122	5.49221	5.13621	6.47481	6.44777	6.27137	6.24444	6.27869	6.14956	chromatin-remodeling protein 11
Ci.v01.chr01G14700	5.25638	3.89713	3.50544	3.38881	4.05716	4.41842	4.3508	4.41117	4.80058	4.75573	4.83544	3.42461	Protein kinase superfamily protein
Ci.v01.chr01G14710	0.471383	0	0.776123	0.307058	1.71766	2.57172	0.327669	0.0902193	0.644352	0.161372	0.0854043	0.0731484	Glutaredoxin family protein
Ci.v01.chr01G14720	1.24886	0.489574	0.100981	0	5.28047	0.992529	0.0871166	0	0.772512	0.160803	0.568774	0.333957	Thioredoxin superfamily protein
Ci.v01.chr01G14730	5.45267	6.13832	5.28016	2.92242	3.51962	4.0255	6.55265	6.63074	5.33842	6.31076	5.83309	6.13388	Galactose oxidase/kelch repeat superfamily protein
Ci.v01.chr01G14740	5.70452	4.12963	3.06011	3.40686	3.54185	4.63846	4.96715	4.97276	4.80027	4.7891	4.72647	5.13007	tetratricopeptide repeat (TPR)-containing protein
Ci.v01.chr01G14750	4.44011	5.94553	5.09755	2.68509	1.43585	4.41877	4.61717	4.60831	3.69123	4.93336	4.24416	4.96647	Protein kinase superfamily protein
Ci.v01.chr01G14760	4.09093	3.01098	2.90677	3.50836	3.03564	2.8255	4.26931	4.10835	4.40466	4.05059	4.54491	3.7145	CDC27 family protein
Ci.v01.chr01G14770	4.21908	4.32126	3.47504	4.42336	5.18442	3.25346	4.99051	4.62845	4.92375	4.45751	4.74612	4.72794	GTP1/OBG family protein
Ci.v01.chr01G14780	0	0	0	0	0	2.86802	0.919464	1.2366	0	0.206916	0	0.35458	Integrase-type DNA-binding superfamily protein
Ci.v01.chr01G14790	4.73706	3.72438	3.16553	2.66011	3.37287	3.85004	4.66033	4.85939	4.49158	4.99792	4.58225	3.4905	Zinc finger C-x8-C-x5-C-x3-H type family protein
Ci.v01.chr01G14800	2.73474	1.90174	2.05844	2.84106	3.19543	3.28052	3.74497	3.62425	3.54731	3.56744	3.43942	3.25341	DNA binding
Ci.v01.chr01G14810	5.3527	4.42441	3.56201	3.95121	4.31107	4.22688	5.69821	5.81921	5.22543	5.45241	5.3399	6.08986	unknown protein
Ci.v01.chr01G14820	4.61631	4.33517	3.75234	3.86093	4.18064	3.67346	4.46517	4.08777	4.77849	4.31115	4.05809	3.65526	homolog of yeast sucrose nonfermenting 4
Ci.v01.chr01G14830	2.24161	1.77754	1.48852	1.40664	1.7735	1.89977	1.8957	2.10482	2.76974	2.08514	2.39044	1.33135	CW-type Zinc Finger
Ci.v01.chr01G14840	0.0322278	0	0	0.115514	0.0198839	0	0.126735	0.099007	0.0826849	0.118983	0.0734734	0.0596349	2-oxoglutarate (2OG) and Fe(II)-dependent oxygenase superfamily protein
Ci.v01.chr01G14850	8.85996	8.55307	8.39202	9.59468	8.21106	9.1096	7.28885	7.94851	8.15436	8.2135	8.27212	6.73486	rapid alkalinization factor 23
Ci.v01.chr01G14860	0	0	0	0	0	0	0	0	0	0	0	0	cellulose synthase like D4
Ci.v01.chr01G14870	8.94752	9.16258	8.03098	8.38149	8.02215	8.61812	8.87571	8.67388	8.55352	8.8005	8.81113	9.78728	Ribosomal protein S21e
Ci.v01.chr01G14880	0.406521	0.400197	0.161303	0	0	0.643109	3.86181	4.21702	1.95278	3.86501	3.09889	3.96895	Heavy metal transport/detoxification superfamily protein
Ci.v01.chr01G14890	5.20575	5.36823	3.65854	4.57154	2.40415	2.98146	4.66473	4.73338	3.54918	4.15522	3.50876	4.77962	unknown protein
Ci.v01.chr01G14900	1.93757	2.63741	2.82282	2.01816	1.62263	1.22769	2.37002	2.02997	2.33722	1.82448	2.30281	2.12884	vesicle-associated membrane protein 725
Ci.v01.chr01G14910	0	0	0	0	0	0.0918579	0	0.0775178	0.165009	0.1497	0	0	FPF1-like protein 1
Ci.v01.chr01G14920	4.58989	4.06831	3.18434	3.13734	3.27671	3.50338	3.12688	3.00594	3.14561	3.22481	3.28377	3.91259	RNA binding
Ci.v01.chr01G14930	0.0487328	0	0	0	0	0	0	0	0	0	0	0	Glutathione S-transferase family protein
Ci.v01.chr01G14940	0	0	0	0	2.59726	5.28565	0.16703	0.519327	0.217018	0.405881	0.191769	0	soybean gene regulated by cold-2
Ci.v01.chr01G14950	3.70671	2.9009	2.38302	2.21895	0.529803	3.75933	0.460281	0.315748	0.789025	0.511979	0.66222	0.263257	Mitochondrial substrate carrier family protein
Ci.v01.chr01G14960	3.3612	3.9886	3.32367	2.42308	1.0345	1.85263	1.11877	0.854968	1.65813	0.978573	0.894393	0.351054	unknown protein
Ci.v01.chr01G14970	2.27444	1.56856	1.73031	1.15708	0.480319	2.18896	0.185991	0.234127	0.297778	0.367311	0.388474	0.256351	unknown protein
Ci.v01.chr01G14980	0	0	0	0	0	0	0	0	0	0	0	0	HXXXD-type acyl-transferase family protein
Ci.v01.chr01G14990	0	0	0	0	0	0	0	0	0	0	0	0	nuclear factor Y, subunit B5
Ci.v01.chr01G15000	0.179081	0.160918	0	0	0.0564147	2.41753	1.51208	1.97875	0.679047	1.72204	1.29593	1.39513	unknown protein
Ci.v01.chr01G15010	2.97705	2.66372	1.9694	1.75809	3.25846	3.40162	3.05335	3.23413	3.25821	3.52898	3.15182	3.06019	Heat shock protein DnaJ, N-terminal with domain of unknown function (DUF1977)
Ci.v01.chr01G15020	2.60482	1.01806	0.458973	0.157009	0.158644	1.92831	1.77831	1.69636	0.360626	0.923476	0.395611	2.29364	binding
Ci.v01.chr01G15030	4.91515	4.11045	3.06002	3.23127	2.95437	5.10894	3.95483	3.6752	3.4882	4.0009	3.3996	4.07981	P-loop containing nucleoside triphosphate hydrolases superfamily protein
Ci.v01.chr01G15040	3.3192	3.02135	2.07683	2.07656	1.76753	2.53237	2.91242	2.6292	2.86397	2.69357	3.06745	2.43395	UB-like protease 1A
Ci.v01.chr01G15050	2.85965	2.52136	2.46726	2.16118	1.92104	2.10823	2.1429	2.03695	2.38676	2.21974	2.45704	1.48494	BTB/POZ domain-containing protein
Ci.v01.chr01G15060	0.384448	0.0705511	0.0991668	0.225102	0.246152	0.0999511	0.370921	0.392356	0.63664	0.304253	0.640685	0.293094	Tetratricopeptide repeat (TPR)-like superfamily protein
Ci.v01.chr01G15070	0	0	0	0	0	0	0	0	0	0	0	0	nuclear factor Y, subunit B5
Ci.v01.chr01G15080	6.12643	5.51768	5.85808	5.92697	5.49279	6.50708	6.12108	6.14461	5.83527	6.00966	5.90538	5.77338	cullin 1
Ci.v01.chr01G15090	1.74658	0.588591	2.38415	1.53015	0.155588	1.71221	4.47488	4.45207	3.57304	4.61865	2.57556	4.04865	2-oxoglutarate (2OG) and Fe(II)-dependent oxygenase superfamily protein
Ci.v01.chr01G15100	1.17341	1.0594	0.740326	0.437822	0.698193	0.548887	0.85309	1.01417	1.37623	0.948331	1.19315	0.641832	CW-type Zinc Finger
Ci.v01.chr01G15110	2.41848	1.76709	1.80542	1.67702	0.43109	1.27627	0.127867	0.127547	0.266186	0.287854	0.265248	0.111891	homolog of yeast sucrose nonfermenting 4
Ci.v01.chr01G15120	5.16944	5.26261	5.27874	6.0623	4.15326	6.20799	5.78876	6.01784	6.44953	6.19075	6.34799	5.47378	UDP-xylosyltransferase 2
Ci.v01.chr01G15130	4.94301	4.4919	5.21919	5.89346	4.35346	4.88562	5.43056	5.29592	5.02122	5.05357	5.06063	5.82542	protein arginine methyltransferase 4B
Ci.v01.chr01G15140	3.73788	2.56415	2.24596	2.8743	4.5781	3.23102	3.85509	3.67442	3.7688	3.30167	3.53905	4.44782	tRNA synthetase class I (I, L, M and V) family protein
Ci.v01.chr01G15150	2.16633	1.90575	2.06191	2.01922	2.43528	2.13745	2.6782	2.81694	2.76917	2.91905	2.78042	1.97597	translocon at the outer envelope membrane of chloroplasts 159
Ci.v01.chr01G15160	3.74262	3.12106	2.81448	3.17747	3.81642	2.73848	3.64879	3.44176	3.41726	3.40093	3.36431	4.00075	unknown protein
Ci.v01.chr01G15170	2.82599	1.93002	1.55547	2.12797	2.54739	1.86111	2.6089	2.47113	3.28267	2.6676	3.27909	2.63829	Tetratricopeptide repeat (TPR)-like superfamily protein
Ci.v01.chr01G15180	3.68602	3.7579	3.33488	3.46926	3.8415	3.55495	3.55247	3.5414	4.01573	3.61483	3.76823	3.09182	BTB/POZ domain-containing protein
Ci.v01.chr01G15190	4.09298	3.33658	2.91351	2.89703	3.06899	2.59036	4.18485	3.96872	4.33365	3.99872	3.99329	3.72555	UB-like protease 1A
Ci.v01.chr01G15200	5.01987	3.92649	3.38582	3.75839	3.9287	3.38365	4.70804	4.65492	4.29923	4.50591	4.29755	5.02682	P-loop containing nucleoside triphosphate hydrolases superfamily protein
Ci.v01.chr01G15210	2.27994	1.19801	0.564528	0.143855	0.214952	1.70722	2.78035	2.69411	0.910873	1.95603	1.27013	3.39064	binding
Ci.v01.chr01G15220	2.41583	1.41996	1.32548	1.87651	1.36752	0.0310148	0.0522072	0.0766398	0.0258467	0.0736667	0.0252273	0.066103	Heat shock protein DnaJ, N-terminal with domain of unknown function (DUF1977)
Ci.v01.chr01G15230	5.99214	5.7118	5.02848	5.46913	5.61553	5.4449	5.73532	5.75103	5.79517	5.74674	5.88813	6.01496	pleiotropic regulatory locus 1
Ci.v01.chr01G15240	4.99548	3.25113	1.85113	0.139377	1.69715	3.95898	5.59475	5.56923	4.12174	5.46854	5.03469	5.21054	NAD(P)-binding Rossmann-fold superfamily protein
Ci.v01.chr01G15250	6.79601	6.82667	6.6713	6.35853	5.78253	6.34019	6.48381	6.33377	5.87669	6.19325	5.97724	6.89393	eukaryotic translation initiation factor 2 gamma subunit
Ci.v01.chr01G15260	0.0752263	0.280982	0	0.122049	0.0383385	0.0697217	0.45137	0.4509	0.0684397	0.0389067	0.115792	0.310422	3-ketoacyl-CoA synthase 21
Ci.v01.chr01G15270	2.94448	5.23378	4.25009	2.63186	0.429707	5.23947	6.66935	6.68958	6.53088	6.82358	6.72822	5.95401	unknown protein
Ci.v01.chr01G15280	6.64568	6.49705	6.62027	9.3276	6.84427	6.94511	6.81147	6.75239	6.99448	6.82824	6.83428	5.92761	multifunctional protein 2
Ci.v01.chr01G15290	4.51435	3.23254	2.80335	3.47283	6.48041	3.9079	2.28261	3.21752	5.19718	4.14382	4.56188	2.16318	multifunctional protein 2
Ci.v01.chr01G15300	4.56997	2.6684	2.16753	1.02989	1.1359	2.90585	3.66525	3.93582	3.68223	3.77237	3.67411	2.75076	Dynein light chain type 1 family protein
Ci.v01.chr01G15310	2.83012	7.40508	7.49536	3.88251	1.64396	2.10964	6.99375	7.35982	8.33325	7.64758	8.26627	4.03749	Protein of unknown function (DUF581)
Ci.v01.chr01G15320	0	0	0	0	0.0665114	0.0213812	0.0910715	0.234082	0.390901	0.262373	0.557204	0	MATE efflux family protein
Ci.v01.chr01G15330	4.15092	4.27702	4.06924	4.39067	4.25462	6.31382	4.03232	3.87885	4.20143	4.01935	4.01909	3.46952	2-oxoacid dehydrogenases acyltransferase family protein
Ci.v01.chr01G15340	6.18237	6.39529	5.71996	4.65403	6.92524	6.19164	5.4906	5.60478	6.20211	5.91589	5.96968	5.51127	Fumarylacetoacetate (FAA) hydrolase family
Ci.v01.chr01G15350	5.60283	5.20815	3.2863	5.3062	6.16848	7.72601	5.0866	5.45598	5.93009	5.84281	5.85424	5.26487	alpha/beta-Hydrolases superfamily protein
Ci.v01.chr01G15360	0.684806	0.0503894	0.210848	0	0.135793	0	0.14214	0.0935467	0	0	0.048172	0	unknown protein
Ci.v01.chr01G15370	1.87865	0.587286	0.070989	0	1.30464	0.805439	0.65685	1.04482	0.591706	0.850391	0.545426	0.434462	TOXICOS EN LEVADURA 63
Ci.v01.chr01G15380	0	0	0	0	0	0	0	0.0158972	0	0	0	0	Plant invertase/pectin methylesterase inhibitor superfamily
Ci.v01.chr01G15390	2.43937	0.647807	2.5058	2.37318	1.50697	1.04765	2.55329	1.88394	2.01858	0.514307	0.632016	2.4559	acyl-CoA dehydrogenase-related
Ci.v01.chr01G15400	0.251931	0	0	0	0	0.0942859	0	0	0.0584038	0.0261967	0.0535896	0	DNA binding;nucleotide binding;nucleic acid binding;DNA-directed DNA polymerases;DNA-directed DNA polymerases
Ci.v01.chr01G15410	0.288161	0.77538	0	0	0	0.0716192	0.0205598	0.0607765	0	0.0403216	0	0	Pectin lyase-like superfamily protein
Ci.v01.chr01G15420	5.79884	5.07014	4.77168	5.41634	5.32264	5.93132	5.05683	5.10402	5.18246	5.20068	5.04768	5.01899	Tetratricopeptide repeat (TPR)-like superfamily protein
Ci.v01.chr01G15430	9.81504	9.97794	9.37569	9.4802	5.8254	8.84174	7.92488	8.4749	10.4095	9.06956	9.93352	7.33437	ethylene-responsive element binding protein
Ci.v01.chr01G15440	5.37083	5.60359	6.07469	3.71534	5.95866	5.82167	0.218506	0.438739	0.610791	0.628649	0.749841	1.08551	Protein phosphatase 2C family protein
Ci.v01.chr01G15450	5.11397	4.06187	3.11039	2.62393	3.99027	4.16429	4.1721	4.03603	3.58822	4.20545	3.72939	4.64116	unknown protein
Ci.v01.chr01G15460	5.8173	3.48083	3.59614	4.30483	3.85737	5.11679	5.42133	5.93031	5.46771	5.48765	5.58415	4.80179	Mono-/di-acylglycerol lipase, N-terminal;Lipase, class 3
Ci.v01.chr01G15470	5.18607	1.39783	0.0782725	0	0.373753	1.57767	4.53201	4.83951	1.86481	3.75905	2.0914	4.94595	Chaperone DnaJ-domain superfamily protein
Ci.v01.chr01G15480	5.49502	2.82842	1.59948	1.03143	1.07711	3.348	2.70835	2.87338	2.85348	3.39732	3.14087	3.56394	Pectin lyase-like superfamily protein
Ci.v01.chr01G15490	4.88064	4.07951	3.98755	4.03261	4.11097	4.39552	4.95761	5.15642	4.98969	4.8601	5.09187	5.41296	transducin family protein / WD-40 repeat family protein
Ci.v01.chr01G15500	0.760545	0.328929	1.00996	0.666914	1.94612	1.56612	0.74156	0.718167	1.87453	1.31585	1.22327	0.902276	Heavy metal transport/detoxification superfamily protein
Ci.v01.chr01G15510	1.0105	0.420198	0.264093	0	0.961301	1.72039	0.40226	0.760424	0.797856	1.35418	0.757136	0.449037	Polyketide cyclase/dehydrase and lipid transport superfamily protein
Ci.v01.chr01G15520	0.317612	0.0577524	1.35178	0.184688	6.33832	3.70962	0.354715	0.860353	3.1682	1.46279	1.47671	0.442054	PYR1-like 11
Ci.v01.chr01G15530	1.31414	0.171382	0.590291	0.663958	6.49563	5.6823	0.355882	1.05819	2.90288	1.48281	1.64938	0.399103	PYR1-like 11
Ci.v01.chr01G15540	0.107747	0	0	0	0	0.190637	0.887369	0.507367	0	0.0827843	0	0.990622	Glycosyl hydrolase superfamily protein
Ci.v01.chr01G15550	4.36003	4.26909	3.85589	0.907943	2.83908	1.30702	8.6679	7.78326	9.08428	8.45888	9.99637	8.17991	PYR1-like 11
Ci.v01.chr01G15560	6.82559	6.55424	6.33792	6.29179	6.71962	7.31369	6.70987	6.5156	6.2321	6.50986	6.28928	7.15375	Mov34/MPN/PAD-1 family protein
Ci.v01.chr01G15570	0.0706481	0.122537	0.190357	0.312948	8.67464	1.54025	3.41576	4.33866	7.42475	5.28653	7.04857	0.563569	S-locus lectin protein kinase family protein
Ci.v01.chr01G15580	0.19882	0.568026	2.7201	0.774741	8.99236	7.36754	1.57818	0.846472	0.733103	1.90335	0.302834	1.54069	PYR1-like 11
Ci.v01.chr01G15590	0.174522	0	0.055119	0.320658	7.5498	6.46944	0.531333	1.29911	1.45715	1.51434	1.66164	0.757073	PYR1-like 11
Ci.v01.chr01G15600	6.05354	4.5323	4.27999	3.15339	5.52815	4.97186	6.42056	6.94888	6.22226	6.16338	6.07825	6.0419	Drought-responsive family protein
Ci.v01.chr01G15610	5.79364	4.03671	4.43524	3.25549	5.8667	5.19783	6.63621	7.08915	6.36771	6.39053	6.23398	6.04871	Drought-responsive family protein
Ci.v01.chr01G15620	2.43933	2.09315	1.54238	1.70718	2.68165	3.6143	1.87518	2.59542	3.48699	2.22762	2.94921	0.499196	response regulator 2
Ci.v01.chr01G15630	0.152191	0	0	0	0.0404585	0	0	0	0.0495109	0.119092	0	0	Transducin/WD40 repeat-like superfamily protein
Ci.v01.chr01G15640	4.40465	3.12915	3.74503	3.49197	4.17406	5.01498	4.03846	4.39487	4.35332	4.0735	4.13796	3.36228	response regulator 1
Ci.v01.chr01G15650	4.17889	2.67555	2.71652	2.42103	1.78621	4.6553	3.63139	3.84842	2.6263	3.60849	2.86606	3.60362	COBRA-like protein 10 precursor
Ci.v01.chr01G15660	5.83132	5.28378	4.26863	4.37727	3.68818	4.84072	5.52292	5.20391	4.5858	4.91231	4.69396	6.25425	GATA transcription factor 17
Ci.v01.chr01G15670	6.09706	5.88187	5.36186	6.29036	5.66808	6.49243	6.17276	5.98315	6.19866	6.0609	6.01056	6.18576	importin alpha isoform 1
Ci.v01.chr01G15680	2.1065	2.07389	1.88165	1.11513	0.973827	2.4237	1.62154	1.75688	1.7958	2.15409	1.74109	1.83479	Protein of unknown function (DUF1218)
Ci.v01.chr01G15690	2.06702	4.61319	5.18474	6.94018	1.49433	1.21194	2.07622	2.62505	2.88949	2.10985	3.15904	1.03728	Thiolase family protein
Ci.v01.chr01G15700	0.130194	0.108735	0	0	0.0419305	0.0617426	0.424993	0.502702	1.01155	1.13856	2.61136	0.46328	zinc finger protein 6
Ci.v01.chr01G15710	4.69641	3.49675	1.49135	0.354069	0.522511	3.6996	4.84082	4.73065	1.82862	4.10651	2.76526	5.48024	unknown protein
Ci.v01.chr01G15720	0	0	0	0	0	0	0.160081	0.0698163	0.0559356	0.155315	0.158046	0.0563851	myb domain protein 111
Ci.v01.chr01G15730	4.21512	3.24354	2.89386	3.43106	3.45167	3.52456	3.94179	3.89744	4.12615	3.8515	4.09166	3.70168	associated molecule with the SH3 domain of STAM 1
Ci.v01.chr01G15740	0.634311	0.0621842	0	0	0	0	0	0	0.0622917	0	0	0	TRICHOME BIREFRINGENCE-LIKE 4
Ci.v01.chr01G15750	0	0	0	0	1.21175	4.43782	3.978	3.86883	7.67436	4.75277	6.37514	0.411585	Glycine-rich protein family
Ci.v01.chr01G15760	1.4516	0.81263	0.242289	2.38733	1.95734	1.83255	2.51273	2.33823	3.79955	2.62577	2.54174	1.65661	beta-xylosidase 2
Ci.v01.chr01G15770	0	0	0	0	0	0	0	0	0	0	0	0	beta-xylosidase 1
Ci.v01.chr01G15780	0	0	0	0	0	0	0	0	0	0	0	0	beta-xylosidase 1
Ci.v01.chr01G15790	6.87379	6.58241	6.54632	6.73205	7.78895	6.99556	5.1872	4.9385	5.79355	5.61021	5.46403	4.89624	acyl-activating enzyme 7
Ci.v01.chr01G15800	3.99909	1.60529	0.137482	0.257552	0.91877	2.66985	2.96159	3.14478	2.7747	3.29589	2.93769	3.78693	Chitinase family protein
Ci.v01.chr01G15810	3.27891	1.23091	0.518447	0	0.805	2.53559	3.48992	3.4914	2.58208	3.32572	2.91649	3.77641	chitinase-like protein 2
Ci.v01.chr01G15820	5.90626	4.25282	3.02466	3.16107	4.10518	6.2354	5.25305	5.46521	5.02237	5.17748	5.26462	5.8215	Chitinase family protein
Ci.v01.chr01G15830	0.996069	0.563729	0.309837	0.32372	0.596244	0.630585	1.44839	1.35971	0.798254	1.06116	0.930361	2.04957	Tetratricopeptide repeat (TPR)-like superfamily protein
Ci.v01.chr01G15840	5.69975	5.08714	4.63576	4.66566	4.77541	4.87069	5.66267	5.50086	6.0243	5.69399	5.84726	4.59786	calmodulin binding;transcription regulators
Ci.v01.chr01G15850	5.77192	6.83061	6.5432	6.14167	5.92805	5.95423	6.25786	6.00086	5.84133	6.17732	5.84644	5.36386	secretion-associated RAS super family 2
Ci.v01.chr01G15860	4.32738	3.76661	2.6076	4.01854	2.5012	5.4663	4.36085	4.00462	3.27735	3.97214	3.6764	5.43376	secretion-associated RAS super family 2
Ci.v01.chr01G15870	8.38486	8.47408	7.28224	7.59016	7.65978	8.59126	8.4887	8.30692	7.75894	8.07689	7.97756	9.65711	Ribosomal L29e protein family
Ci.v01.chr01G15880	9.21175	9.51196	8.95219	8.29813	8.45216	9.0613	9.47568	9.29797	8.42214	9.11705	8.85166	10.9567	Ribosomal L29e protein family
Ci.v01.chr01G15890	6.87807	8.73666	8.05359	6.56515	5.6266	5.55958	5.68141	5.28067	5.40899	5.35509	5.33292	6.01789	lipoamide dehydrogenase 1
Ci.v01.chr01G15900	1.37889	0.892274	0.667192	0.772753	0.740939	1.54514	1.5229	1.87973	0.635746	0.567432	0.617777	1.2786	histone H2A 12
Ci.v01.chr01G15910	6.1103	7.99357	8.22034	9.06762	5.04131	4.65697	5.78407	5.98983	5.68357	5.7021	5.71845	5.28762	binding
Ci.v01.chr01G15920	6.23805	5.72146	5.55042	5.99412	5.61496	6.37277	6.36309	6.36465	6.31322	6.2997	6.35198	6.15325	zinc knuckle (CCHC-type) family protein
Ci.v01.chr01G15930	6.18812	6.33832	5.35965	5.26026	4.87433	5.62347	5.92566	6.00519	5.40568	5.73937	5.62941	6.10004	RNA polymerases M/15 Kd subunit
Ci.v01.chr01G15940	4.86304	6.23062	6.45989	5.9961	4.36199	3.56672	4.66775	4.89799	5.09801	4.90491	5.10557	3.80864	WD40/YVTN repeat-like-containing domain;Bromodomain
Ci.v01.chr01G15950	0	0	0	0	0	0	0	0	0	0	0	0	RGA-like protein 3
Ci.v01.chr01G15960	6.34936	7.20912	7.12345	8.00946	6.25719	6.51694	6.84072	6.51798	6.98244	7.10256	7.28303	6.34693	ubiquitin-conjugating enzyme 32
Ci.v01.chr01G15970	4.99542	3.87786	3.75202	3.31996	9.08212	10.3227	7.93324	7.96104	6.88814	7.57273	7.1198	6.41394	Adenine nucleotide alpha hydrolases-like superfamily protein
Ci.v01.chr01G15980	0	0.0464495	0	0	0	0	0.457095	1.05591	0.346369	1.3422	1.34396	1.29123	Acyl-CoA N-acyltransferases (NAT) superfamily protein
Ci.v01.chr01G15990	2.15153	0.369742	0.291218	0.190689	0	0.0628411	3.60351	3.81667	2.6313	4.25846	3.73695	2.81007	unknown protein
Ci.v01.chr01G16000	0	0	0	0	0	0	0.188671	0.0659969	0	0	0.120294	0	Kinesin motor family protein
Ci.v01.chr01G16010	0	0	0.087667	0	0	0	0	0	0	0	0	0	glycine-rich protein
Ci.v01.chr01G16020	3.53665	3.69435	2.90219	3.74631	4.87318	1.92263	2.56233	2.25794	2.96079	2.24423	2.94746	3.74875	unknown protein
Ci.v01.chr01G16030	6.96789	6.98031	6.48888	4.88087	8.38979	8.54743	8.09723	8.14451	7.56937	8.09641	7.15396	7.49119	ATP-citrate lyase B-1
Ci.v01.chr01G16040	4.30827	3.31665	3.00504	2.50914	4.9826	3.1142	5.23752	5.17305	4.76667	4.86612	4.69103	4.03287	phytochrome B
Ci.v01.chr01G16050	3.98254	1.67447	1.68391	1.83479	3.81601	3.643	2.8561	3.07208	1.65309	2.77813	1.84019	3.22438	PAS domain-containing protein tyrosine kinase family protein
Ci.v01.chr01G16060	6.91337	6.36398	5.88101	5.73024	6.17809	5.618	6.63168	6.52562	6.86737	6.79263	6.91388	6.73957	DNA-binding enhancer protein-related
Ci.v01.chr01G16070	0.333608	0	0	0	0	0	0	0.026191	0.0627766	0	0.0262689	0	Pectin lyase-like superfamily protein
Ci.v01.chr01G16080	5.68768	0.0759364	0	0	0	0	0	0	0	0	0.0336027	0	Peroxidase family protein
Ci.v01.chr01G16090	0	0	0	0	0	0	0	0	0	0	0	0	GDSL-like Lipase/Acylhydrolase superfamily protein
Ci.v01.chr01G16100	4.98097	4.97959	6.01316	6.48104	4.67119	6.08964	5.49135	5.24087	4.81023	5.14641	4.55461	5.02347	enoyl-CoA hydratase/isomerase A
Ci.v01.chr01G16110	1.14455	0.212206	0.401053	2.82274	0.412372	1.1611	3.51848	3.14835	5.84868	4.05042	5.73032	3.48455	ubiquitin-conjugating enzyme 25
Ci.v01.chr01G16120	3.11111	3.01661	1.7004	2.38149	2.85514	2.77801	2.22176	2.14178	2.97317	2.72397	2.7014	1.99415	Ubiquitin-conjugating enzyme family protein
Ci.v01.chr01G16130	0.719243	0.413186	0.248049	0.161218	0.406586	0.728111	0.647288	0.439704	0.61013	0.531392	0.469371	0.707757	Raffinose synthase family protein
Ci.v01.chr01G16140	5.52854	5.44473	4.99821	4.96688	4.80403	5.06199	5.57519	5.45529	5.5568	5.43398	5.56342	5.5042	unknown protein
Ci.v01.chr01G16150	5.88961	5.81297	6.55735	6.45003	5.74042	7.17708	6.55227	7.49031	5.48237	6.3168	5.43547	6.4689	Ca2+-binding protein 1
Ci.v01.chr01G16160	0	0	0	0	0	0	0	0	0	0	0	0	terpene synthase 03
Ci.v01.chr01G16170	5.40704	3.30734	3.52223	5.56161	6.83959	6.90232	3.9558	4.21272	5.95102	5.16119	5.63418	2.84667	sequence-specific DNA binding transcription factors
Ci.v01.chr01G16180	5.8915	5.53124	5.14492	5.29456	5.33002	5.80727	5.83054	5.82773	5.77232	5.86245	5.90111	5.75772	prefoldin 3
Ci.v01.chr01G16190	1.39248	1.59236	2.86449	2.93421	4.35135	5.0191	3.94851	4.35295	5.11963	3.98815	4.06646	2.64546	WRKY DNA-binding protein 71
Ci.v01.chr01G16200	0.034523	0.05944	0.124593	0.62311	0	0.487715	0.0539496	0.0530613	0.0271526	0.0263681	0.0265026	0.148843	Peroxidase superfamily protein
Ci.v01.chr01G16210	2.0507	0.0450076	0	0	0	0	0.490861	0.521167	0	0.187057	0	0.443941	Polynucleotidyl transferase, ribonuclease H-like superfamily protein
Ci.v01.chr01G16220	4.54199	3.55421	3.24853	3.63533	0	1.89703	1.04357	0.736483	0	0.47503	0.0230154	0.4759	P-loop containing nucleoside triphosphate hydrolases superfamily protein
Ci.v01.chr01G16230	5.09662	5.49951	4.45985	4.49546	3.32851	5.28429	5.32851	5.01464	4.66274	4.93494	4.78119	4.78348	Mevalonate/galactokinase family protein
Ci.v01.chr01G16240	5.50463	5.96677	5.80174	6.08165	3.67165	5.12456	4.85212	4.62028	4.38448	5.06532	4.9586	4.8108	unknown protein
Ci.v01.chr01G16250	3.4861	4.81637	4.04869	0.452638	2.95415	3.13437	2.66094	2.50381	3.40233	3.63911	3.43331	1.87056	Plant invertase/pectin methylesterase inhibitor superfamily protein
Ci.v01.chr01G16260	7.4505	4.35628	0	0	0	0	0	0	0	0	0	0	cell wall / vacuolar inhibitor of fructosidase 1
Ci.v01.chr01G16270	0.109043	0	0	0	0	0.854208	3.15762	3.06456	3.10126	2.99678	3.49544	2.90312	CLP protease regulatory subunit X
Ci.v01.chr01G16280	3.68068	3.47279	1.08352	4.069	0.990869	3.81168	0.241902	0.319891	2.51836	0.790509	0.767851	0	cell wall / vacuolar inhibitor of fructosidase 1
Ci.v01.chr01G16290	6.0552	2.63321	3.70163	3.35276	3.786	5.82075	0.577772	0.0601955	2.40405	1.17424	1.67429	0.604177	cell wall / vacuolar inhibitor of fructosidase 1
Ci.v01.chr01G16300	3.96889	4.8061	4.94205	3.67847	1.28915	1.94255	2.79788	2.61205	3.03931	2.17287	2.89687	2.94615	poly(A) polymerase 3
Ci.v01.chr01G16310	3.46512	5.54943	4.43087	5.12359	5.25908	4.90997	5.75712	5.73951	7.35781	6.40709	7.23664	4.42169	unknown protein
Ci.v01.chr01G16320	4.97462	3.97107	4.09884	4.52048	4.5509	5.20687	5.03723	5.30965	5.24045	5.16725	5.4816	4.49372	O-acetyltransferase family protein
Ci.v01.chr01G16330	7.39364	6.86753	6.50696	6.46386	6.99721	7.22376	7.37025	7.30886	6.97194	7.22406	7.09906	7.54136	Rab5-interacting family protein
Ci.v01.chr01G16340	1.64373	1.07208	0.814347	1.06116	1.01316	0.808257	1.60042	1.36865	1.80657	1.30635	1.69355	1.9746	Pentatricopeptide repeat (PPR) superfamily protein
Ci.v01.chr01G16350	7.60741	5.05295	2.12217	1.62623	0.152846	0.0223272	0	0.0741533	0.141175	0.125774	0.0557801	0	unknown protein
Ci.v01.chr01G16360	5.52529	3.92593	2.92592	3.85707	4.90764	3.208	3.83956	3.84125	3.62391	3.64256	3.60832	4.88677	Translation elongation factor EF1B/ribosomal protein S6 family protein
Ci.v01.chr01G16370	3.02828	2.62075	2.70363	3.0199	2.71089	2.55109	3.06798	3.22802	3.14345	3.17587	3.21665	2.50642	F-box family protein
Ci.v01.chr01G16380	1.2659	0.916651	0.388634	4.01659	0.712378	0.603188	0.39219	0.291204	2.696	0.644565	2.18889	0.210935	Protein of unknown function, DUF538
Ci.v01.chr01G16390	4.43955	1.3066	0.0435257	0	4.5608	0.0425354	4.21491	4.09268	4.1285	5.12676	4.47553	4.18538	serine carboxypeptidase-like 33
Ci.v01.chr01G16400	4.27574	3.86999	4.13817	5.42492	4.76175	4.21425	5.8253	5.87752	6.41747	5.72963	6.23914	4.71265	Glycosyl hydrolase superfamily protein
Ci.v01.chr01G16410	3.39156	0.707319	0.396542	0.596818	0.0614355	1.19352	3.03999	3.15635	3.21713	3.29068	3.32125	0.905149	gibberellin 2-oxidase 6
Ci.v01.chr01G16420	4.7707	3.65376	2.92646	3.58666	3.94298	4.81292	5.92422	5.90882	5.47402	5.28506	5.08725	5.43378	Plant neutral invertase family protein
Ci.v01.chr01G16430	0.511878	0.234883	0.750622	0.581827	2.68351	1.70594	0.954751	1.05491	5.12163	3.59726	1.85486	0.518482	myb domain protein 78
Ci.v01.chr01G16440	5.17063	4.12006	3.97468	4.40622	4.86298	4.91644	5.05678	5.157	5.31449	5.1567	5.18645	4.39092	ubiquitin protein ligase 6
Ci.v01.chr01G16450	5.41272	5.67785	4.51821	4.07461	5.72505	4.59422	5.41549	5.40934	5.4375	5.4059	5.45645	5.20471	ribosomal protein S1
Ci.v01.chr01G16460	0.0984079	0	0	0	3.01344	0	0	0	0.146023	0	0	0.0890764	galactinol synthase 2
Ci.v01.chr01G16470	6.03021	6.54546	5.76865	4.92794	3.18832	4.50091	3.35593	3.63543	1.7159	3.20879	2.26636	3.09535	heat stable protein 1
Ci.v01.chr01G16480	5.65369	4.95118	4.41052	5.06005	5.39247	5.56737	6.12717	6.03923	5.65519	5.94002	5.81873	6.59388	unknown protein
Ci.v01.chr01G16490	5.82564	5.34173	5.27562	6.1306	7.02387	6.74665	5.59605	5.42234	5.35468	5.40174	5.17545	6.06492	mitochondrial lipoamide dehydrogenase 1
Ci.v01.chr01G16500	4.37483	4.14762	4.2994	4.01773	4.03548	4.32624	3.84235	3.58786	4.68383	4.17801	4.56616	2.50207	Protein phosphatase 2C family protein
Ci.v01.chr01G16510	4.45285	4.20543	3.37978	2.67135	2.63466	3.45503	4.2763	4.25919	4.60353	4.30483	4.4737	3.66675	Galactosyltransferase family protein
Ci.v01.chr01G16520	5.03655	4.30671	4.47542	4.77847	3.99493	4.06417	4.37173	4.2729	4.83375	4.69889	4.75108	3.05779	calcium-dependent lipid-binding family protein
Ci.v01.chr01G16530	8.0449	5.30665	4.08648	0.238958	0	1.14566	0.646651	0.660394	0.159253	0.376268	0.439122	0.43507	Pectin lyase-like superfamily protein
Ci.v01.chr01G16540	5.49749	4.8455	3.74674	3.67222	4.01915	3.97004	4.97245	4.85437	4.93189	4.80404	4.88671	4.64764	S-adenosyl-L-methionine-dependent methyltransferases superfamily protein
Ci.v01.chr01G16550	5.05249	4.23436	4.19478	4.75215	5.09649	5.32431	5.24535	5.18401	4.97636	5.17207	5.03004	5.11222	evolutionarily conserved C-terminal region 6
Ci.v01.chr01G16560	4.11386	2.61271	1.81184	2.42099	2.8414	2.65759	3.54151	3.86971	4.30342	3.80888	3.99242	2.96357	DNAJ heat shock N-terminal domain-containing protein
Ci.v01.chr01G16570	4.17097	2.50218	2.22115	2.8281	3.94078	2.98061	5.20512	5.55683	5.24176	4.92414	5.2005	4.66197	Mitochondrial substrate carrier family protein
Ci.v01.chr01G16580	3.52245	2.77611	2.6276	2.87275	2.97174	3.08076	3.00611	2.8964	3.42576	3.04401	3.22539	2.69229	DEAD box RNA helicase family protein
Ci.v01.chr01G16590	0.823091	0.267011	0.589483	1.75203	0.657266	0.0297979	0.0754669	0.0253421	0.428453	0.0967125	0.527264	0.0802592	Mitochondrial substrate carrier family protein
Ci.v01.chr01G16600	6.1215	6.0398	5.37486	5.81334	4.11394	7.06589	5.9123	5.92114	4.38197	5.76018	4.96187	6.81075	ADP-ribosylation factor A1B
Ci.v01.chr01G16610	3.6118	1.44061	1.06385	1.89593	2.53771	2.40317	3.98175	4.09451	3.17929	3.42425	3.32423	4.15039	ARM repeat superfamily protein
Ci.v01.chr01G16620	3.66952	1.86786	0.578069	0.311695	0.991371	3.61152	4.41519	4.38845	1.3963	3.23413	1.96243	5.16839	phragmoplast orienting kinesin 1
Ci.v01.chr01G16630	3.71453	2.172	2.12527	2.49942	2.3601	3.14238	3.06902	3.56967	3.08899	3.41183	2.95354	2.26319	signal responsive 1
Ci.v01.chr01G16640	6.12259	6.11004	4.83614	4.93607	5.77079	5.84343	6.02158	5.77924	5.76654	5.8712	5.65551	5.91744	S-adenosyl-L-methionine-dependent methyltransferases superfamily protein
Ci.v01.chr01G16650	7.10062	7.19069	6.37455	6.48055	6.03952	6.83254	6.75683	6.66917	6.47432	6.6562	6.62968	6.96499	signal recognition particle 19 kDa protein, putative / SRP19, putative
Ci.v01.chr01G16660	7.24165	8.30163	10.65	10.3139	7.04352	9.19086	8.22096	8.15927	7.71915	8.13624	7.83063	8.97798	S-adenosylmethionine synthetase 1
Ci.v01.chr01G16670	0.178656	0.282425	0.0368863	0.0940316	0.590847	3.40135	0.566456	0.747327	0.213568	0.508801	0.331977	0.463042	pleiotropic drug resistance 9
Ci.v01.chr01G16680	5.16574	5.14056	4.61239	3.29798	4.21225	5.06179	4.88991	4.99443	4.59903	4.89097	4.68782	4.19763	squamosa promoter binding protein-like 1
Ci.v01.chr01G16690	0	0	0.725805	0.27976	0	0	0.0238756	0	0	0	0	0	Protein kinase superfamily protein
Ci.v01.chr01G16700	2.99284	1.63597	1.15017	0.950518	2.7941	3.50789	1.84474	2.21596	2.76751	2.09297	2.93029	2.89988	Protein kinase superfamily protein
Ci.v01.chr01G16710	5.19097	3.14454	2.23974	1.23671	5.16716	5.10061	6.22622	6.2727	4.78319	5.7808	5.18792	6.37432	Nucleotide-sugar transporter family protein
Ci.v01.chr01G16720	6.2436	6.33431	5.3389	5.32295	5.88932	6.62187	5.92625	6.08431	6.07972	6.27111	6.19329	5.54581	novel plant snare 13
Ci.v01.chr01G16730	5.84355	5.81089	5.69655	4.72248	6.27611	3.26136	4.04211	4.64325	4.58722	4.40051	4.44252	3.72058	pyruvate dehydrogenase kinase
Ci.v01.chr01G16740	0	0	0	0	0	0	0	0	0	0	0	0	cell division cycle 5
Ci.v01.chr01G16750	2.64885	1.7988	1.46322	2.22323	2.70456	1.76976	3.19004	2.80624	2.4165	2.57047	2.2416	3.69054	unknown protein
Ci.v01.chr01G16760	4.52412	4.2777	3.76749	4.05787	5.71499	3.80728	5.26837	4.82049	4.23987	4.52495	4.3014	6.16381	hydroxymethylbilane synthase
Ci.v01.chr01G16770	5.17807	4.92368	3.6989	4.0571	4.3098	4.68051	4.98647	4.59541	4.56967	4.84311	4.82158	6.01444	ribosomal protein L3 plastid
Ci.v01.chr01G16780	5.53185	4.3817	3.58263	4.54663	6.21893	4.22652	5.37458	5.52986	6.18105	5.64459	5.92688	4.30636	Ca2+-activated RelA/spot homolog
Ci.v01.chr01G16790	3.03513	6.00105	5.53571	5.46711	3.73617	4.04143	2.68157	3.36945	4.07033	3.93227	3.65662	2.30077	CBL-interacting protein kinase 1
Ci.v01.chr01G16800	4.34579	3.42881	2.91174	2.61883	4.09005	3.08176	5.01389	5.14095	5.09475	5.11689	5.25988	4.61901	Mitochondrial transcription termination factor family protein
Ci.v01.chr01G16810	4.22824	3.63325	2.80793	2.33947	2.9567	3.0211	3.82784	3.8328	3.74133	3.66079	3.76638	4.38846	Pseudouridine synthase family protein
Ci.v01.chr01G16820	1.92279	1.05651	1.48962	2.02235	1.96777	0.951054	1.96243	2.07223	1.9415	1.40414	1.7297	2.45143	pigment defective 320
Ci.v01.chr01G16830	4.98682	3.97682	2.34308	2.91924	4.21388	3.26852	5.79223	5.33974	5.81497	5.79425	6.11951	5.45879	HAD-superfamily hydrolase, subfamily IG, 5'-nucleotidase
Ci.v01.chr01G16840	1.13723	0.258641	0.565391	0.728884	0.884747	1.76745	0.366747	0.540562	0.683819	0.521165	0.820623	0.662113	P-glycoprotein 11
Ci.v01.chr01G16850	1.34437	0.0718552	0.0875325	0.00988855	0.084093	0.0801746	1.42796	1.86114	1.28166	1.52929	1.5571	0.645668	ATP binding cassette subfamily B4
Ci.v01.chr01G16860	4.15111	3.80509	4.60808	4.5406	4.33398	5.19838	4.46276	4.64299	5.09024	4.68235	4.89197	3.94952	hydroxyproline-rich glycoprotein family protein
Ci.v01.chr01G16870	5.38596	5.02637	4.99484	4.60828	5.75802	4.93725	5.0947	5.38783	5.14735	5.11541	5.01095	4.49216	unknown protein
Ci.v01.chr01G16880	3.87305	2.65883	2.20228	2.53379	2.29676	2.86605	3.98928	4.2033	3.85531	3.87567	3.95997	3.6909	chromatin remodeling factor18
Ci.v01.chr01G16890	2.18619	1.45502	0.779468	1.44215	2.31688	1.04858	5.88738	5.91661	4.27919	5.8663	5.02431	2.07236	Saposin-like aspartyl protease family protein
Ci.v01.chr01G16900	0.40638	0.304615	0.811649	3.36589	4.47541	1.31778	3.67587	4.43002	4.60092	3.93259	3.90866	2.33997	WRKY family transcription factor
Ci.v01.chr01G16910	6.70308	6.68382	6.0072	6.4501	7.0447	7.72799	7.31484	7.38396	6.52332	6.87775	6.49991	7.51574	Cytidine/deoxycytidylate deaminase family protein
Ci.v01.chr01G16920	3.14744	2.51951	1.5177	1.99536	4.28853	2.95054	3.53106	3.59876	3.77445	3.78522	3.04554	2.46259	DNA glycosylase superfamily protein
Ci.v01.chr01G16930	6.18733	5.48496	4.01351	4.23577	7.97861	8.67042	7.97671	8.62457	8.02923	8.53506	7.62832	6.28211	Thioesterase superfamily protein
Ci.v01.chr01G16940	3.54419	2.7816	4.78608	1.01815	0	2.89776	0.504496	0.274747	1.55942	1.70274	0.949492	1.29115	unknown protein
Ci.v01.chr01G16950	3.36706	3.51957	2.03088	3.6962	2.51678	5.12736	6.70817	6.36797	3.62617	5.7888	4.38153	5.17937	unknown protein
Ci.v01.chr01G16960	5.07686	4.98582	4.17886	4.63699	5.30904	4.69145	5.29365	5.04527	5.06889	5.24392	5.06082	5.21198	transcription regulatory protein SNF5, putative (BSH)
Ci.v01.chr01G16970	0.107086	0.408086	0.192514	0.196945	5.81414	0	5.47947	5.20146	4.27785	4.56947	3.94845	3.82074	HY5-homolog
Ci.v01.chr01G16980	0	0	0	0	0.885077	0	0.754413	0.77579	0.209779	0.166164	0.115332	0.374343	Major facilitator superfamily protein
Ci.v01.chr01G16990	4.52714	3.3434	2.84836	3.06204	4.16701	3.99388	4.75169	4.84472	4.60338	4.73117	4.59641	4.335	Galactose oxidase/kelch repeat superfamily protein
Ci.v01.chr01G17000	0	0.383889	0.0125143	0	0	0	0.0116116	0.114551	0	0.0319132	0	0	cation/H+ exchanger 19
Ci.v01.chr01G17010	5.31937	5.46026	4.22585	3.9591	4.68964	4.39227	5.16309	4.7293	4.50595	4.699	4.63751	5.66915	Inosine triphosphate pyrophosphatase family protein
Ci.v01.chr01G17020	3.85939	2.69224	0.763502	0.101883	1.01187	5.3812	6.51816	7.05363	4.40929	6.20047	5.28923	4.64622	Pectin lyase-like superfamily protein
Ci.v01.chr01G17030	3.32451	1.44729	0.593495	0.386103	1.86069	0.221642	3.8007	3.8532	3.86013	3.9259	3.89393	2.8706	purple acid phosphatase 23
Ci.v01.chr01G17040	0.229868	0	0	0	0	6.12956	0.0286286	0.493386	0.0329923	0.297018	0.107692	0	potassium channel beta subunit 1
Ci.v01.chr01G17050	6.68516	5.44862	4.82293	4.08127	4.48434	7.07857	6.09346	6.36118	5.3418	6.74081	5.7941	6.35388	potassium channel beta subunit 1
Ci.v01.chr01G17060	0	0.519324	0.0415596	0.044832	2.20766	0	2.19766	2.40264	3.09056	1.90176	2.71002	1.33663	unknown protein
Ci.v01.chr01G17070	1.79681	0.396545	0.120638	0	3.77179	0	4.22348	4.90761	5.21953	5.48637	5.18029	3.40931	Plant protein of unknown function (DUF247)
Ci.v01.chr01G17080	0	0	0	0	0	0	0	0	0	0	0	0	hAT transposon superfamily protein
Ci.v01.chr01G17090	0.896046	1.03248	1.68232	0	2.19914	0	4.23309	4.41787	3.98395	4.46188	4.04709	4.08641	Plant protein of unknown function (DUF247)
Ci.v01.chr01G17100	0.197673	0.119634	0	0	0	0	0	0	0	0	0	0.0470874	Plant protein of unknown function (DUF247)
Ci.v01.chr01G17110	0.306173	0.103013	0.166707	0	0.0553806	0	0.0720756	0.118063	0	0.221986	0	0.0777174	Plant protein of unknown function (DUF247)
Ci.v01.chr01G17120	0.0372892	0	0	0	0.0780729	0	0	0.142756	0	0	0	0.0187581	Plant protein of unknown function (DUF247)
Ci.v01.chr01G17130	2.67078	0.111694	0	0	5.16462	0	4.92459	5.39665	3.49153	5.15684	4.0967	5.02012	Plant protein of unknown function (DUF247)
Ci.v01.chr01G17140	0	0	0	0	0	0	0	0	0	0	0	0	unknown protein
Ci.v01.chr01G17150	0	0	0	0	0	0	0	0	0	0	0	0	Plant protein of unknown function (DUF247)
Ci.v01.chr01G17160	1.5332	0.46446	0.264381	0	3.30665	0.164774	3.50383	3.76174	4.00123	3.90368	3.95219	2.73368	Plant protein of unknown function (DUF247)
Ci.v01.chr01G17170	1.64356	0.224556	0.0375433	0	0.103329	0	2.58568	2.48034	2.3557	3.02896	2.29725	2.02093	Plant protein of unknown function (DUF247)
Ci.v01.chr01G17180	1.81248	0.132843	0	0	0.0906566	0.143038	2.38872	2.61785	2.1771	2.91725	2.19193	1.52285	Plant protein of unknown function (DUF247)
Ci.v01.chr01G17190	0.656771	0	0.0948175	0	0	0	1.42736	1.43882	0.964518	1.68232	1.39507	0.707074	Inositol 1,3,4-trisphosphate 5/6-kinase family protein
Ci.v01.chr01G17200	0	0	0	0	0.0256107	0.556163	0	0	0	0	0	0	Plant protein of unknown function (DUF247)
Ci.v01.chr01G17210	2.16351	0.812925	0.421585	0.269783	0.551063	0.384448	1.39537	1.57065	1.94908	1.84324	2.04685	0.756613	unknown protein
Ci.v01.chr01G17220	5.73263	8.93918	8.62526	7.74696	0.0220467	0.0854596	0.0578509	0.0575348	1.65965	0.286588	1.66245	0	nine-cis-epoxycarotenoid dioxygenase 6
Ci.v01.chr01G17230	6.58672	6.84685	6.612	7.98538	6.60894	6.65061	5.42726	5.12368	6.28337	6.01344	6.23447	4.73855	peroxisomal 3-ketoacyl-CoA thiolase 3
Ci.v01.chr01G17240	3.03405	5.27812	4.68631	2.7704	3.90573	1.17382	2.62321	2.33911	3.3393	2.06679	2.72111	2.02454	dehydratase family
Ci.v01.chr01G17250	8.33153	5.71456	4.3089	3.46451	10.7818	10.6466	10.3811	11.496	8.54395	11.232	9.08355	7.9066	Chalcone and stilbene synthase family protein
Ci.v01.chr01G17260	4.57917	3.35685	3.19082	3.91204	4.49694	4.15292	4.49414	4.55334	4.47774	4.37838	4.29868	4.48342	Ankyrin repeat family protein
Ci.v01.chr01G17270	3.90142	1.61242	0.856212	0.109033	2.7966	4.50758	4.64407	4.86576	4.51304	4.6703	4.84295	4.40749	unknown protein
Ci.v01.chr01G17280	2.8993	0.840032	0.39567	0.151221	1.05326	2.89679	3.59292	3.76152	3.18668	3.64968	3.32452	3.17478	ARM repeat superfamily protein
Ci.v01.chr01G17290	5.04485	4.60888	5.0283	5.08899	6.67125	4.32007	6.33567	6.4204	5.94228	5.74612	5.79589	5.30995	Protein kinase superfamily protein
Ci.v01.chr01G17300	4.54411	4.10929	5.885	6.51581	2.17881	4.4209	3.73069	3.685	4.35948	4.87227	4.69137	4.25048	Tetratricopeptide repeat (TPR)-like superfamily protein
Ci.v01.chr01G17310	7.22822	6.45627	6.01855	6.05349	5.8152	6.66092	6.93085	6.95364	6.48864	6.92418	6.70334	6.97633	synaptobrevin-related protein 1
Ci.v01.chr01G17320	3.90018	1.74504	1.46617	1.87414	0.932721	2.37263	3.73248	3.59952	1.74812	2.7664	2.21451	3.76329	P-loop containing nucleoside triphosphate hydrolases superfamily protein
Ci.v01.chr01G17330	1.10334	0.152629	0.0299045	0.0211441	0.108279	0.0200846	0.242401	0.441527	0.333313	0.211513	0.336258	0.393624	cellulose synthase-like D1
Ci.v01.chr01G17340	6.30245	4.04526	1.74682	0.403084	0.750309	0	3.87922	4.05909	0.910769	2.25364	1.17219	2.52648	phloem protein 2-B1
Ci.v01.chr01G17350	0	0	0	0	0.480898	0.523049	1.24024	1.73907	0.665071	1.40409	0.492093	0.737712	phloem protein 2-B11
Ci.v01.chr01G17360	3.82193	1.11856	0.391284	0.0866832	0	0	0.130943	0.0338184	0	0.0330529	0	0.229967	F-box family protein
Ci.v01.chr01G17370	0.0823469	0	0	0.0807535	0.169524	0	0.280879	0.357115	0.103717	0.269158	0.301425	0.125168	phloem protein 2-B1
Ci.v01.chr01G17380	0	0	0	0	0	0	0	0	0	0	0	0	Plastid-lipid associated protein PAP / fibrillin family protein
Ci.v01.chr01G17390	0	0.0778081	0	0.177073	0.0382735	5.07001	0.0991511	0.39506	3.66031	0.516113	1.67112	0.0997167	Peroxidase superfamily protein
Ci.v01.chr01G17400	2.44149	3.81778	3.42483	2.96037	4.09372	3.90424	4.66681	4.95823	4.61093	4.52755	4.58156	3.98158	phloem protein 2-B1
Ci.v01.chr01G17410	4.01993	2.92941	2.24995	1.93779	3.62744	4.01952	3.76239	4.55026	3.8508	3.96185	3.66899	2.90603	phloem protein 2-B1
Ci.v01.chr01G17420	2.41074	3.75759	2.92367	1.58372	3.35017	1.62276	4.06163	5.07459	4.12079	4.43209	3.67107	3.91331	phloem protein 2-B1
Ci.v01.chr01G17430	0	0	0	0	0	0	0	0	0	0	0	0	Fatty acid hydroxylase superfamily
Ci.v01.chr01G17440	3.79377	1.98841	0.650674	0.752886	0.828097	2.0382	3.87013	3.70999	1.7399	2.93009	1.75329	4.65718	unknown protein
Ci.v01.chr01G17450	3.90568	3.4134	2.97561	4.78782	5.70884	5.26498	6.04067	6.12415	6.69974	6.17966	6.58758	4.73732	Beta-glucosidase, GBA2 type family protein
Ci.v01.chr01G17460	4.34433	4.14029	3.84887	3.31757	5.13232	4.74309	5.26585	5.21207	4.92812	5.08729	4.89209	4.73425	unknown protein
Ci.v01.chr01G17470	0.460446	0	0	0	0	0	0	0	0	0.115675	0	0.0514626	potassium channel beta subunit 1
Ci.v01.chr01G17480	0	0	0	0	1.5522	1.24008	0.0383814	0.00945181	0.0113139	0	0	0	NB-ARC domain-containing disease resistance protein
Ci.v01.chr01G17490	0	0	0	0	0.28031	4.69107	0.0297257	0.0379318	0.120037	0.0458134	0.0281801	0	NB-ARC domain-containing disease resistance protein
Ci.v01.chr01G17500	0	0	0	0	0.245743	0.587441	0.0466559	0.337149	0	0	0	0.0242516	Disease resistance protein (CC-NBS-LRR class) family
Ci.v01.chr01G17510	0	0	0	0	0	0	0	0	0	0	0	0	OCS-element binding factor 5
Ci.v01.chr01G17520	0	0	0	0	0	0	0	0	0	0	0	0	LRR and NB-ARC domains-containing disease resistance protein
Ci.v01.chr01G17530	5.84077	5.41857	4.72291	4.77189	5.70606	5.85321	5.40624	5.30792	5.92604	5.79978	5.99401	5.45374	glutathione-disulfide reductase
Ci.v01.chr01G17540	2.93013	2.23415	1.64501	2.57196	5.45862	1.98713	3.66256	3.60236	3.8435	2.91066	3.37569	3.78544	plastid transcriptionally active 5
Ci.v01.chr01G17550	7.40929	6.70409	6.25004	6.36822	6.67426	6.93297	7.00666	6.86127	6.68629	6.97813	6.77544	6.84264	putative type 1 membrane protein
Ci.v01.chr01G17560	0	0	0	0	0	0	0	0	0	0	0	0	pectin methylesterase PCR fragment F
Ci.v01.chr01G17570	6.12686	4.99096	4.98393	4.36925	5.87798	5.86221	6.58914	6.77863	6.52792	6.56529	6.62701	5.75041	LEUNIG_homolog
Ci.v01.chr01G17580	5.68838	5.62928	5.13915	4.70743	3.46478	5.27615	6.13323	6.27376	6.29552	6.09652	6.27906	5.42327	Cyclin-dependent kinase inhibitor family protein
Ci.v01.chr01G17590	4.88245	4.40668	4.10711	3.88252	4.26556	5.00239	5.16167	5.1949	4.90661	5.07624	5.00666	4.72103	26S proteasome regulatory complex, non-ATPase subcomplex, Rpn2/Psmd1 subunit
Ci.v01.chr01G17600	0	0	0	0	0	0	0	0	0	0	0	0	cytochrome B5 isoform B
Ci.v01.chr01G17610	8.29479	8.37347	6.9898	7.93806	8.0262	8.53098	8.49908	8.00398	7.95057	8.12798	8.04036	9.93593	Ribosomal protein L13 family protein
Ci.v01.chr01G17620	0.0666746	0	0	0	0	0.229389	0.0280004	0.0278505	0	0	0.0515044	0	Pectin lyase-like superfamily protein
Ci.v01.chr01G17630	3.89242	3.31246	3.13835	3.35708	2.2907	2.87999	3.72811	3.72807	3.21767	3.24818	3.41416	4.3545	Protein of unknown function (DUF185)
Ci.v01.chr01G17640	4.96924	4.20786	2.55367	2.45592	5.00921	4.51116	5.1231	5.00158	5.33333	4.91397	5.17335	4.59514	Homeodomain-like superfamily protein
Ci.v01.chr01G17650	3.31273	2.58162	1.98882	1.87406	1.03764	1.39175	1.28617	1.52608	3.2613	2.10521	2.85923	1.36308	Calcium-binding EF-hand family protein
Ci.v01.chr01G17660	3.51531	1.34612	0.981949	1.6916	3.74848	2.43313	1.5217	2.12308	3.41276	2.40547	2.79157	1.59449	protein kinase family protein
Ci.v01.chr01G17670	0	0	0	0	0	0	0	0	0	0	0	0	wall associated kinase-like 2
Ci.v01.chr01G17680	0	0	0	0	0	0	0	0	0	0	0	0	Malectin/receptor-like protein kinase family protein
Ci.v01.chr01G17690	0	0	0	0	0	4.31857	0.221107	0.109583	0.066559	0	0.850672	0	RGPR-related
Ci.v01.chr01G17700	0	0	0	0	0	0	0	0	0	0	0	0	threonyl-tRNA synthetase, putative / threonine--tRNA ligase, putative
Ci.v01.chr01G17710	0.286244	0.7512	0.374704	0.522845	0.237774	0.825478	0.252124	0.171845	0.488937	0.324127	0.32088	0.265564	Protein of unknown function, DUF593
Ci.v01.chr01G17720	0.65075	0	0.161842	0.060701	0	0	0.223545	0.243045	0.079615	0.176401	0	0.208297	HMG (high mobility group) box protein with ARID/BRIGHT DNA-binding domain
Ci.v01.chr01G17730	1.12756	0.304032	0.324131	0.239073	0.924431	4.31631	0.120225	0.212193	0.0433893	0.154088	0.0990635	0.170114	Integrase-type DNA-binding superfamily protein
Ci.v01.chr01G17740	1.67284	1.52676	1.16032	1.23339	1.47881	1.3592	1.4991	1.48831	1.54837	1.63044	1.77742	1.32678	ubiquitin-specific protease 2
Ci.v01.chr01G17750	2.34464	2.34092	1.11066	1.39974	0	0.113195	0.0963334	0.0954438	0.213866	0.183925	0.097333	0.0836804	Major facilitator superfamily protein
Ci.v01.chr01G17760	1.85509	2.4767	0.3412	0.159542	0	0	1.87491	1.55344	1.37695	1.80155	1.46453	2.07513	Carbohydrate-binding X8 domain superfamily protein
Ci.v01.chr01G17770	0.0828527	0.280476	0.0589915	0.020654	0	0	0.0335675	0.202656	0	0.0949143	0.016716	0	purple acid phosphatase 15
Ci.v01.chr01G17780	4.43054	4.53885	3.2937	3.77011	3.94763	3.86433	3.39425	3.46882	3.35799	3.39011	3.54306	3.49124	endoplasmic reticulum retention defective 2B
Ci.v01.chr01G17790	2.66312	2.88808	1.87494	2.47575	2.20773	2.92954	2.18743	2.32617	2.4345	2.09078	2.0622	2.0132	unknown protein
Ci.v01.chr01G17800	5.20226	5.25788	4.54942	4.93108	3.24654	5.24426	4.9287	4.88772	4.69107	5.0449	4.79599	4.83345	ubiquitin-associated (UBA)/TS-N domain-containing protein
Ci.v01.chr01G17810	2.6549	2.64815	2.52529	2.91863	0.731325	2.61612	1.85174	1.69622	2.01037	1.61233	1.80229	1.34442	Tetratricopeptide repeat (TPR)-like superfamily protein
Ci.v01.chr01G17820	3.12341	2.96423	2.0784	1.94271	1.58116	2.61957	2.77626	2.80636	2.94514	2.85006	2.84711	2.61249	cyclophilin 59
Ci.v01.chr01G17830	4.03785	3.44658	2.97789	2.5108	1.93681	2.26094	3.57436	3.75939	4.00202	3.65836	4.09275	3.36447	Ypt/Rab-GAP domain of gyp1p superfamily protein
Ci.v01.chr01G17840	4.58708	3.88743	3.03855	2.97527	2.28069	3.21598	3.70513	3.80066	3.72733	3.69963	3.74116	3.55362	O-fucosyltransferase family protein
Ci.v01.chr01G17850	0	0	0	0	0	0	0.113866	0.0848262	0.0579008	0.0565627	0	0	unknown protein
Ci.v01.chr01G17860	0.460705	0.78687	0.678817	0.885712	0.892969	0.649283	0.785235	0.871091	1.51193	1.066	1.22992	0.77018	Protein of unknown function, DUF593
Ci.v01.chr01G17870	1.16432	0.102876	0.212264	0.060701	0.227194	0.0551727	2.56933	2.71447	1.59993	1.76287	1.76282	2.4815	HMG (high mobility group) box protein with ARID/BRIGHT DNA-binding domain
Ci.v01.chr01G17880	1.16144	0.856441	0.755866	0.71087	0.952866	1.06746	0.968511	0.997026	1.31727	1.03915	1.33105	0.96684	ubiquitin-specific protease 2
Ci.v01.chr01G17890	2.71706	2.93408	1.64891	2.16696	2.27433	2.55848	2.83058	2.92839	3.05607	2.92544	3.01399	2.82783	Major facilitator superfamily protein
Ci.v01.chr01G17900	1.7888	1.93675	0.581554	0.303613	0.257556	2.38123	2.77338	2.83074	2.63912	2.31847	2.71005	3.28822	Carbohydrate-binding X8 domain superfamily protein
Ci.v01.chr01G17910	0.0831935	0.362145	0.019933	0.0610957	0	0	0.0497283	0.0166004	0	0	0	0.0249111	purple acid phosphatase 15
Ci.v01.chr01G17920	3.14708	2.04541	2.12998	2.15563	3.18807	2.96335	2.99567	3.11126	2.97025	3.06705	3.09908	2.91415	unknown protein
Ci.v01.chr01G17930	5.11045	3.84291	4.18521	4.51639	5.46425	5.7351	5.15503	5.24764	5.00856	5.23654	5.06031	5.22633	ubiquitin-associated (UBA)/TS-N domain-containing protein
Ci.v01.chr01G17940	1.89463	1.83115	2.86824	2.9524	1.54614	2.09953	1.84145	2.04617	2.39638	1.95325	1.80717	1.67357	Tetratricopeptide repeat (TPR)-like superfamily protein
Ci.v01.chr01G17950	3.48323	2.27907	2.45484	2.18442	3.08869	2.70595	3.38906	3.35753	2.98429	3.28861	3.23438	3.34042	cyclophilin 59
Ci.v01.chr01G17960	4.59161	3.03459	3.66877	2.97794	2.86435	2.92905	3.91364	4.10236	4.70688	4.01786	4.64744	3.45624	Ypt/Rab-GAP domain of gyp1p superfamily protein
Ci.v01.chr01G17970	4.42029	3.23309	3.3036	2.63495	3.22624	3.4406	3.32794	3.54959	3.32263	3.7138	3.469	3.29996	O-fucosyltransferase family protein
Ci.v01.chr01G17980	0.0455347	0	0	0	0.836085	0.163204	1.25812	1.2484	0.225998	1.08062	0.500758	0	unknown protein
Ci.v01.chr01G17990	1.72607	0.423469	0.349236	0.97475	1.41503	2.18008	1.99024	2.28694	2.29504	2.28459	2.31483	1.55605	Histidine kinase-, DNA gyrase B-, and HSP90-like ATPase family protein
Ci.v01.chr01G18000	2.50254	1.93498	1.60277	2.48345	2.10629	2.52391	2.38678	2.37513	2.65505	2.26026	2.47156	2.15656	Histidine kinase-, DNA gyrase B-, and HSP90-like ATPase family protein
Ci.v01.chr01G18010	6.48509	6.15466	4.77705	4.81719	6.08901	5.01012	5.92786	5.82742	5.71587	5.76813	5.60863	6.40422	unknown protein
Ci.v01.chr01G18020	3.88619	5.86989	5.20939	4.89628	5.40856	0.294117	1.95551	2.69455	1.1104	1.1428	0.990477	1.71127	sucrose phosphate synthase 3F
Ci.v01.chr01G18030	3.91997	3.43512	2.94846	3.63933	4.35439	3.86341	3.55583	3.58636	3.81583	3.58868	3.68652	3.0603	Pentatricopeptide repeat (PPR) superfamily protein
Ci.v01.chr01G18040	4.72973	4.27196	3.97182	4.22564	3.90399	4.30151	5.00991	4.95592	4.85051	4.85434	4.81036	4.87488	S-adenosyl-L-methionine-dependent methyltransferases superfamily protein
Ci.v01.chr01G18050	6.45865	6.79571	6.83064	6.04564	5.04952	5.9371	4.3803	4.5811	5.53998	4.91595	5.40582	3.23343	beta galactosidase 9
Ci.v01.chr01G18060	2.76435	1.27214	0.319672	0.429534	0.0863395	1.11909	2.39936	2.31096	0.329153	1.70796	0.391668	2.90191	Tetratricopeptide repeat (TPR)-like superfamily protein
Ci.v01.chr01G18070	3.80841	1.982	0.738221	0.461708	0.410489	1.8586	2.80829	2.90762	0.605724	1.9664	1.03167	3.50275	unknown protein
Ci.v01.chr01G18080	4.59454	3.95057	3.47821	4.03371	4.15869	3.7118	4.79373	4.63771	4.6432	4.36566	4.5573	4.94832	DNA GYRASE A
Ci.v01.chr01G18090	0	0	0	0	0	0.950418	0.128769	0.0277698	0	0.0995309	0.0769503	0.162831	myb domain protein 106
Ci.v01.chr01G18100	2.96353	0.501084	0.0948525	0.0343029	0.751751	1.254	1.40236	1.26455	0.256291	1.0033	0.45043	1.67132	Protein of unknown function (DUF803)
Ci.v01.chr01G18110	5.68267	4.85331	4.65641	4.64679	5.46245	4.67453	5.67173	5.4976	5.95244	5.72529	5.80297	5.22715	RNA recognition motif (RRM)-containing protein
Ci.v01.chr01G18120	4.28699	3.97533	4.58314	5.11583	9.09443	5.06452	3.32421	3.76568	4.90994	3.91178	4.38023	2.61244	DNAJ-like 20
Ci.v01.chr01G18130	1.12417	0.441978	0.372949	0.165877	3.52965	0.0232582	3.56313	3.55776	5.80589	4.41755	6.15621	4.14202	HXXXD-type acyl-transferase family protein
Ci.v01.chr01G18140	3.71315	3.3437	2.67041	3.08327	3.64242	3.60659	4.16997	4.20651	4.05354	4.1893	4.14137	3.96	unknown protein
Ci.v01.chr01G18150	7.83444	7.73101	6.5687	7.83743	7.46745	8.03081	8.12449	7.5934	7.65396	7.76851	7.79673	9.68365	glycine-rich RNA-binding protein 2
Ci.v01.chr01G18160	5.45062	5.91171	4.32088	5.72392	6.61321	6.52442	6.42059	6.73602	7.17285	7.12088	7.14228	5.58437	UDP-D-glucuronate 4-epimerase 6
Ci.v01.chr01G18170	6.22054	5.52649	5.14648	5.40613	5.22653	5.69695	5.75046	5.77299	5.25085	5.75906	5.52348	5.70067	Werner syndrome-like exonuclease
Ci.v01.chr01G18180	0.709379	0.108378	1.22259	1.225	0	0	0	0	0	0.0476529	0	0	NAC domain containing protein 52
Ci.v01.chr01G18190	0.0867519	0	0	0	0	0	0	0	0	0	0	0	NAC domain containing protein 1
Ci.v01.chr01G18200	0.0522526	0	0	0	0	0	0	0	0	0	0	0	NAC domain containing protein 45
Ci.v01.chr01G18210	0	0	0	0	0	0	0	0	0	0	0	0	NAC domain containing protein 1
Ci.v01.chr01G18220	4.4258	3.68521	2.99523	3.13841	2.47925	3.33959	4.06929	4.05753	4.47999	4.20873	4.44002	3.79607	DNA repair-recombination protein (RAD50)
Ci.v01.chr01G18230	6.73101	7.78141	7.36016	5.60818	8.07113	8.43431	7.23893	7.19421	8.04735	7.41271	7.93849	7.24279	serine hydroxymethyltransferase 4
Ci.v01.chr01G18240	8.11735	8.53245	9.101	7.88585	8.63585	9.99503	8.45798	8.61023	8.9056	8.72215	8.88948	9.14162	S-adenosyl-L-homocysteine hydrolase
Ci.v01.chr01G18250	5.25069	4.13075	3.5996	3.60701	3.91299	5.44487	5.69589	5.84531	4.72813	5.70909	5.21046	5.77957	ralf-like 24
Ci.v01.chr01G18260	2.98436	2.16763	1.88315	2.17923	4.04013	3.2097	4.37124	4.52072	4.3204	4.37081	4.2413	4.27558	winged-helix DNA-binding transcription factor family protein
Ci.v01.chr01G18270	4.84694	2.84323	1.40876	1.02986	3.57274	3.14821	2.48463	2.47265	2.45368	3.09206	2.73031	2.83312	response regulator 1
Ci.v01.chr01G18280	4.27752	2.6468	1.77707	2.19731	2.31966	2.14487	4.11822	4.27878	3.81575	4.66615	4.5786	3.56224	Exostosin family protein
Ci.v01.chr01G18290	5.63169	3.12155	1.85862	0.815542	3.44251	4.95639	2.78876	3.2462	3.48144	4.10178	3.55194	3.19662	ralf-like 32
Ci.v01.chr01G18300	4.02295	0	0	0	0	2.18189	4.60303	4.74327	0.232548	3.85744	2.0935	4.76624	ralf-like 32
Ci.v01.chr01G18310	7.50797	6.12268	6.93034	6.56022	6.1566	7.3528	4.96755	5.41416	6.46714	5.8798	6.3501	4.3834	selenium-binding protein 2
Ci.v01.chr01G18320	2.3131	1.68735	0.913079	1.30048	1.64978	1.47752	2.27508	1.87158	1.52297	1.65336	1.6863	2.73426	Pentatricopeptide repeat (PPR) superfamily protein
Ci.v01.chr01G18330	6.07607	4.35037	3.32236	3.2177	4.44284	2.71127	6.40394	6.27757	6.24747	6.16649	6.39322	5.21577	AMP-dependent synthetase and ligase family protein
Ci.v01.chr01G18340	0.73603	0.021941	0.0447231	0	0.0441887	0.596549	0.33174	0.375455	0.352605	0.827244	0.540427	0.109522	O-Glycosyl hydrolases family 17 protein
Ci.v01.chr01G18350	5.5078	5.09237	4.01921	3.0004	0.751465	4.36896	4.85912	4.8448	3.80358	5.06447	4.47108	4.76925	Leucine-rich repeat protein kinase family protein
Ci.v01.chr01G18360	4.21642	3.4853	3.5053	2.39222	0.529759	3.80169	4.39205	4.41628	3.31239	4.52267	3.7627	3.88442	Leucine-rich repeat protein kinase family protein
Ci.v01.chr01G18370	1.85873	1.25672	0.454859	0.12908	5.98452	0	2.85149	2.80106	3.30461	3.09874	3.1635	2.18553	Nucleotide/sugar transporter family protein
Ci.v01.chr01G18380	0	0	0	0	0	0	0	0	0	0	0	0	phenylalanyl-tRNA synthetase, putative / phenylalanine--tRNA ligase, putative
Ci.v01.chr01G18390	1.70534	0.876487	0.376454	0.21195	0.913604	0	1.2186	1.22217	1.94638	1.42769	1.56789	0.849399	indole-3-acetate beta-D-glucosyltransferase
Ci.v01.chr01G18400	0.269544	0.546173	2.02576	4.99561	4.3235	0.345298	3.27374	3.50332	4.12419	3.24434	3.9845	1.18364	indole-3-acetate beta-D-glucosyltransferase
Ci.v01.chr01G18410	1.57918	0.38473	0.460301	0.462674	2.91899	0.506255	5.25769	5.46104	4.97019	4.79916	4.75972	2.9698	UDP-Glycosyltransferase superfamily protein
Ci.v01.chr01G18420	0.0572187	4.21301	4.84904	4.1909	0.101981	0	0.0922832	0.133199	0.399053	0.208962	0.363991	0.143	UDP-glucosyl transferase 75B2
Ci.v01.chr01G18430	0.0244473	0.0220818	0.211733	0.45029	2.67619	0	2.19122	1.03948	0.243	0.368954	0.0751287	0.0492809	UDP-Glycosyltransferase superfamily protein
Ci.v01.chr01G18440	2.49829	0.750624	0.531986	0.0470244	0.143409	2.12735	4.0125	4.0604	0.79976	2.49051	1.41206	4.70706	unknown protein
Ci.v01.chr01G18450	6.75673	5.38733	4.33487	5.07618	4.33063	8.33716	7.12014	7.27462	7.58045	8.60674	7.78434	7.76525	xyloglucan endotransglucosylase/hydrolase 16
Ci.v01.chr01G18460	5.18809	4.58404	3.76798	4.64816	4.1959	4.11243	5.32038	5.03738	5.0578	4.76244	4.89805	5.6969	Tic22-like family protein
Ci.v01.chr01G18470	5.75578	5.44475	4.53259	3.8799	3.75363	4.9075	5.58708	5.62157	5.55583	5.90486	5.78073	4.70354	Pentatricopeptide repeat (PPR) superfamily protein
Ci.v01.chr01G18480	3.31964	1.44323	0.601033	0.817438	0.53384	1.71354	2.94106	2.7158	1.16117	1.89968	1.34888	3.45626	Nucleic acid-binding proteins superfamily
Ci.v01.chr01G18490	8.5323	8.66613	7.58133	7.09115	7.98623	7.84852	7.53196	7.45584	8.16432	8.08627	8.20393	7.65305	unknown protein
Ci.v01.chr01G18500	4.25892	1.63099	1.29106	0.268819	0.229178	1.88804	3.34095	3.6048	0.603317	2.687	1.32809	3.51084	putative recombination initiation defect 1
Ci.v01.chr01G18510	6.47958	5.82657	5.69338	5.52408	6.27893	6.16843	6.33629	6.12475	6.89528	6.20948	6.55215	5.75358	Sec23/Sec24 protein transport family protein
Ci.v01.chr01G18520	0	0	0	0	0	0	0	0	0	0	0	0	FKBP-type peptidyl-prolyl cis-trans isomerase family protein
Ci.v01.chr01G18530	0	0	0	0	0	0	0	0	0	0	0	0	FAD/NAD(P)-binding oxidoreductase family protein
Ci.v01.chr01G18540	4.75779	4.30113	3.95246	4.77228	4.77071	4.40711	4.97867	4.81682	5.57686	5.13385	5.38971	5.42777	zinc finger (MYND type) family protein / programmed cell death 2 C-terminal domain-containing protein
Ci.v01.chr01G18550	0.804789	4.03038	9.29446	9.87951	1.6477	0	0.970587	1.75074	1.29016	2.16193	2.60822	0.803982	UDP-Glycosyltransferase superfamily protein
Ci.v01.chr01G18560	6.09251	6.27905	5.49895	5.90952	5.39278	6.38334	6.31462	5.96686	5.92591	6.04547	5.97495	7.59885	Ribosomal protein S8e family protein
Ci.v01.chr01G18570	6.59712	5.88023	5.91658	6.22848	5.83628	5.70738	6.45113	6.55736	6.61799	6.42967	6.59942	5.72336	Tetratricopeptide repeat (TPR)-like superfamily protein
Ci.v01.chr01G18580	0.504179	5.08732	9.90116	8.05744	0	0.150092	0.195196	0.0647946	0	0.242478	0.0649849	3.18777	PHYTOCYSTATIN 2
Ci.v01.chr01G18590	5.24182	3.03199	1.52468	1.05207	0.649435	3.87842	4.44474	4.40671	1.00299	3.31676	1.58755	5.54016	phragmoplast-associated kinesin-related protein 1
Ci.v01.chr01G18600	5.77744	2.4772	2.44114	2.91577	3.23694	3.86638	3.86965	3.80432	3.95588	4.47504	3.98143	3.12341	basic helix-loop-helix (bHLH) DNA-binding superfamily protein
Ci.v01.chr01G18610	2.75673	1.04452	1.40556	1.53845	1.14593	1.92406	2.01834	2.00193	1.99266	1.88384	2.00738	1.84035	DNA topoisomerase, type IA, core
Ci.v01.chr01G18620	2.26315	0.926023	1.18349	1.44356	0.743338	1.54853	1.30755	1.44044	1.27773	1.22632	1.66355	1.47762	DNA topoisomerase, type IA, core
Ci.v01.chr01G18630	1.06849	0.896674	0.616225	0.651369	1.22055	0.415848	1.4227	1.43213	2.04595	1.30095	1.46805	1.52504	Sas10/Utp3/C1D family
Ci.v01.chr01G18640	7.25334	6.68012	5.8292	6.45771	6.30542	6.39376	7.19531	7.01704	6.9871	6.834	6.8665	7.30377	Nucleic acid-binding, OB-fold-like protein
Ci.v01.chr01G18650	0	0	0	0	0	0	0	0	0	0	0.121383	0	Inositol 1,3,4-trisphosphate 5/6-kinase family protein
Ci.v01.chr01G18660	0	0	0	0	0	0.557508	0	0	0	0	0	0	cyclic nucleotide gated channel 1
Ci.v01.chr01G18670	0.0536907	0	0.0489942	0.330655	3.32865	0.364165	0	0	0.0237876	0.0105206	0.0107627	0.0187111	cyclic nucleotide gated channel 1
Ci.v01.chr01G18680	0	0	0	0	0	0	0	0	0	0	0	0	Plant protein of unknown function (DUF936)
Ci.v01.chr01G18690	3.51642	3.30238	2.56668	2.61387	6.39494	2.61357	4.37043	4.49708	4.58297	3.96025	4.20685	3.90957	Nucleic acid-binding proteins superfamily
Ci.v01.chr01G18700	5.75772	6.4478	4.58756	3.70241	0.872086	0	2.13627	2.48949	2.78072	2.74479	2.95089	2.91976	unknown protein
Ci.v01.chr01G18710	2.13416	1.98649	1.74101	2.05081	1.74866	1.83997	1.88345	1.75102	1.87443	1.66552	1.8118	2.82398	NHL domain-containing protein
Ci.v01.chr01G18720	0	0	0	0	0	0	0	0	0	0	0	0	Plant protein of unknown function (DUF247)
Ci.v01.chr01G18730	9.84921	10.3233	9.20188	9.42995	9.22279	9.67254	9.6724	9.24644	9.19978	9.40255	9.42538	11.1283	Translation protein SH3-like family protein
Ci.v01.chr01G18740	4.34368	3.73777	3.4544	3.68607	4.01071	4.70224	4.28716	4.46706	4.79144	4.55954	4.58717	3.95495	MAC/Perforin domain-containing protein
Ci.v01.chr01G18750	0.563982	0.401837	0.341643	0	1.23444	4.95964	2.24279	2.61373	3.78543	2.98851	3.34203	2.34004	Immunoglobulin E-set superfamily protein
Ci.v01.chr01G18760	4.87007	4.67716	4.32914	4.20708	5.79499	4.42424	5.08397	4.96737	5.93456	5.33653	5.85327	4.20005	catalytics;carbohydrate kinases;phosphoglucan, water dikinases
Ci.v01.chr01G18770	0.724163	0.844274	0.501021	0.378831	1.40833	0.35601	0.169636	0.0555164	0.229259	0.107269	0.0558981	0.356771	RNA polymerase subunit alpha
Ci.v01.chr01G18780	1.15583	0.601216	0.360149	0.78274	2.17075	0	0.586873	0.674556	0.193691	0.306755	0.309789	0.659432	ribosomal protein S11
Ci.v01.chr01G18790	0	0	0	0	0	0	0	0	0	0	0	0	ATP synthase subunit beta
Ci.v01.chr01G18800	5.77565	5.77962	5.29525	5.22488	6.13055	5.51556	5.4225	5.47025	5.7436	5.55023	5.71555	5.30827	trigalactosyldiacylglycerol 1
Ci.v01.chr01G18810	2.92403	3.12968	2.45288	2.19797	1.33237	2.69689	1.88415	1.67706	1.8735	1.31118	1.17094	2.27958	hapless 8
Ci.v01.chr01G18820	3.61999	1.95548	1.42483	1.57276	1.56875	2.32326	3.73451	3.70838	3.02491	3.19528	3.10245	3.84339	zinc ion binding;nucleic acid binding;hydrolases, acting on acid anhydrides, in phosphorus-containing anhydrides
Ci.v01.chr01G18830	4.56173	3.44204	2.98954	3.45941	5.21293	3.64826	3.96239	3.97856	4.71772	4.256	4.58889	3.32	Ubiquitin carboxyl-terminal hydrolase family protein
Ci.v01.chr01G18840	1.62618	1.1565	0.769065	1.59157	1.45649	0.617286	2.17831	1.48431	2.24513	1.49759	2.30178	1.53638	zinc ion binding;nucleic acid binding;hydrolases, acting on acid anhydrides, in phosphorus-containing anhydrides
Ci.v01.chr01G18850	7.50558	7.36665	7.21869	7.11058	7.29908	7.04159	6.63647	6.69367	7.44453	7.01927	7.35149	5.9412	Transducin/WD40 repeat-like superfamily protein
Ci.v01.chr01G18860	4.93263	5.24116	2.71952	0.1348	1.14092	5.47985	5.08063	5.30991	4.22089	5.54451	5.01721	4.43087	Leucine-rich receptor-like protein kinase family protein
Ci.v01.chr01G18870	6.94671	6.69079	6.23279	6.50075	6.35316	6.63026	7.0749	6.71735	6.23647	6.73049	6.32477	7.80182	translation initiation factor 3 subunit H1
Ci.v01.chr01G18880	1.97946	0.0579068	0	0.571198	3.27372	6.35332	2.16967	1.77938	5.91006	4.82046	6.16973	0.592145	ROP-interactive CRIB motif-containing protein 2
Ci.v01.chr01G18890	0.129934	0	0.0209766	0.0441625	0.199601	0.0408153	0.0358927	0.0360095	0.46247	0.0836151	0.488511	0.0113139	Transmembrane amino acid transporter family protein
Ci.v01.chr01G18900	5.02024	4.36051	3.76208	3.78602	5.40115	5.79837	5.53088	5.52047	5.12448	5.30874	5.15764	4.84133	Protein phosphatase 2C family protein
Ci.v01.chr01G18910	3.81467	3.43708	4.21035	3.5868	4.44923	3.90815	3.91475	4.11384	4.44589	4.03349	4.34928	3.23719	Eukaryotic aspartyl protease family protein
Ci.v01.chr01G18920	0	0	0	0	0	0	0	0	0	0	0	0	unknown protein
Ci.v01.chr01G18930	5.16793	3.42327	3.06354	3.29139	3.83824	3.91082	4.79971	4.67471	4.36373	4.40759	4.39652	5.0099	trithorax-like protein 2
Ci.v01.chr01G18940	0	0	0	0	0	0	0	0	0	0	0	0	Ribonuclease H-like superfamily protein
Ci.v01.chr01G18950	4.49752	4.01519	4.10822	4.56084	4.34845	4.58685	4.71842	4.56735	4.80684	4.44074	4.69456	4.99998	ARM repeat superfamily protein
Ci.v01.chr01G18960	5.43504	4.41046	4.24037	4.74698	4.97446	5.47233	5.57142	5.47729	5.74499	5.62129	5.69985	5.48769	KU70 homolog
Ci.v01.chr01G18970	0	0	0	0	8.18786	7.314	1.08486	0.847728	0.1974	0.132071	0.148524	0.0795413	methylesterase PCR A
Ci.v01.chr01G18980	7.16844	5.30789	4.3332	1.49635	5.68867	4.07023	0	0.215829	0.298689	0.109964	0	0	ILI1 binding bHLH 1
Ci.v01.chr01G18990	2.96396	0.163614	0.0207354	0	2.2117	0	1.1507	1.01355	0	0.648698	0.283748	1.2542	UDP-Glycosyltransferase superfamily protein
Ci.v01.chr01G19000	12.2893	11.3502	9.27829	1.50394	5.82641	9.17019	9.08675	9.89795	8.70495	10.1486	10.0887	8.89905	Bifunctional inhibitor/lipid-transfer protein/seed storage 2S albumin superfamily protein
Ci.v01.chr01G19010	6.13103	5.69554	5.19674	5.40215	5.92688	6.37874	6.04648	6.03499	5.8748	5.9356	5.82113	5.09829	SIGNAL PEPTIDE PEPTIDASE-LIKE 5
Ci.v01.chr01G19020	0	0	0	0	0	0	0	0	0	0	0	0	RNA-binding (RRM/RBD/RNP motifs) family protein
Ci.v01.chr01G19030	4.67784	3.93531	4.24887	2.6669	3.52165	4.37887	4.37728	4.66164	5.03071	4.51319	4.91466	3.93884	P4H isoform 1
Ci.v01.chr01G19040	5.98113	5.39415	4.624	5.00918	5.37347	5.98147	6.11677	5.89335	5.31544	5.55774	5.45843	7.12284	translocase of the outer mitochondrial membrane 40
Ci.v01.chr01G19050	3.68011	2.74185	3.34977	3.94429	0.852559	5.92503	4.98794	6.62598	1.16229	5.52431	2.26428	3.10284	RmlC-like cupins superfamily protein
Ci.v01.chr01G19060	2.24244	0.568622	0.196139	0	1.21086	5.49267	4.3334	5.41396	2.17149	5.15758	3.22372	3.71394	RmlC-like cupins superfamily protein
Ci.v01.chr01G19070	5.73058	4.5287	4.09092	3.01716	4.4784	6.75013	7.40779	7.55438	6.2356	6.846	6.21953	6.43576	RmlC-like cupins superfamily protein
Ci.v01.chr01G19080	0	0	0	0	0	0	0	0	0	0	0	0	Polynucleotidyl transferase, ribonuclease H-like superfamily protein
Ci.v01.chr01G19090	0	0	0	0	0	0	0	0	0	0	0	0	STRUBBELIG-receptor family 2
Ci.v01.chr01G19100	4.71805	5.00323	4.561	5.32854	5.73328	6.38133	5.9688	5.82647	5.86054	5.91492	5.77526	6.03839	RmlC-like cupins superfamily protein
Ci.v01.chr01G19110	0	0	0	0	0	0	0	0	0	0	0	0	P-loop containing nucleoside triphosphate hydrolases superfamily protein
Ci.v01.chr01G19120	6.57423	5.1333	4.33455	6.30297	5.22446	6.86426	5.50895	5.4591	4.53368	5.6059	4.94801	6.26138	P-loop containing nucleoside triphosphate hydrolases superfamily protein
Ci.v01.chr01G19130	4.54838	3.14697	4.54888	4.09867	4.93597	4.2601	3.7453	4.08782	3.9963	4.00971	4.0546	2.79055	basic helix-loop-helix (bHLH) DNA-binding superfamily protein
Ci.v01.chr01G19140	0	0	0	0	0	0	0	0	0	0	0	0	ammonium transporter 1;1
Ci.v01.chr01G19150	4.76446	4.77652	4.21087	4.36165	4.6765	3.56201	4.34368	4.20663	4.57643	4.28589	4.44189	3.81133	proteinaceous RNase P 1
Ci.v01.chr01G19160	0	0	0	0	0	0	0	0	0	0	0	0	alpha/beta-Hydrolases superfamily protein
Ci.v01.chr01G19170	0.184877	0.154939	0.175415	0	0	0	0	0	0	0.50769	0.149213	0	unknown protein
Ci.v01.chr01G19180	0	0.113962	0	0	0	0	0	0	0	0.205007	0	0	beta-D-xylosidase 4
Ci.v01.chr01G19190	5.14118	4.83522	4.41458	4.51226	4.69257	4.81049	4.54657	4.70457	5.21258	4.62812	4.9811	3.92192	UDP-Glycosyltransferase superfamily protein
Ci.v01.chr01G19200	4.03373	4.08801	2.92168	1.77112	2.61715	1.91321	3.02889	2.993	2.87092	2.88404	3.04925	2.43587	lipase class 3 family protein
Ci.v01.chr01G19210	4.3876	1.14481	0.835912	1.08233	0.838433	0	4.66124	5.07647	5.97188	5.54695	5.86777	2.76235	unknown protein
Ci.v01.chr01G19220	1.45392	1.0359	0.495668	0.42384	0.793806	0.305481	0.544656	0.456405	0.467363	0.488532	0.641229	0.802577	Ubiquitin carboxyl-terminal hydrolase family protein
Ci.v01.chr01G19230	0	0	0	0	0.0552109	0	0	0	0	0	0	0.0450781	Clathrin, heavy chain
Ci.v01.chr01G19240	0	0	0	0	0	0	0	0	0	0	0	0	Ribosomal protein S24e family protein
Ci.v01.chr01G19250	0	0	0	0	0	0	0	0	0	0	0	0	WRKY DNA-binding protein 7
Ci.v01.chr01G19260	4.54872	4.23965	3.42066	3.54668	4.41064	4.3718	3.82533	3.72522	4.40502	3.93541	4.26436	3.27526	Got1/Sft2-like vescicle transport protein family
Ci.v01.chr01G19270	0.0636303	0	0	0	0.0490468	3.38295	0.102029	0.277624	1.43953	0.73411	1.31628	0	heat shock protein 70 (Hsp 70) family protein
Ci.v01.chr01G19280	4.96906	3.60594	3.59175	3.71893	6.14502	12.0941	8.43628	8.21515	9.44948	9.27436	9.17586	7.79267	Auxin efflux carrier family protein
Ci.v01.chr01G19290	6.24104	5.89752	5.27351	5.75466	6.14242	6.46114	5.72639	5.58715	6.10918	5.91793	6.07014	5.2059	Protein Transporter, Pam16
Ci.v01.chr01G19300	3.90461	3.04118	3.15876	3.15412	3.08953	4.04918	3.24509	3.25694	3.40051	3.25755	3.13732	2.68014	ENTH/VHS family protein
Ci.v01.chr01G19310	1.97625	1.97104	0.722164	0.9759	0.261204	0.104878	0.125442	0.105576	0.138846	0.390372	0.0357478	0.0816669	Phosphoenolpyruvate carboxylase family protein
Ci.v01.chr01G19320	4.86383	6.2487	4.39488	2.58015	0.36798	0.224512	0.283601	0.208158	0.447522	0.237093	0.274755	0.148761	Pentatricopeptide repeat (PPR) superfamily protein
Ci.v01.chr01G19330	3.96437	3.45772	2.5693	1.72988	0.298689	0.211133	0.633796	0.811653	0.381482	0.874248	0.377637	0.737983	Eukaryotic protein of unknown function (DUF914)
Ci.v01.chr01G19340	0	0	0	0	0	0	0	0	0	0	0	0	DNA binding;nucleotide binding;nucleic acid binding;DNA-directed DNA polymerases;DNA-directed DNA polymerases
Ci.v01.chr01G19350	0	0	0.0821362	0	0	0	0	0	0	0	0	0	CASC3/Barentsz eIF4AIII binding
Ci.v01.chr01G19360	0	0	0	0	0	0	0.547385	0.262412	0.0212409	0.347771	0.146173	0.0950481	cyclic nucleotide gated channel 19
Ci.v01.chr01G19370	0	0	0	0	0.0555655	0	0	0	0	0	0	0	cyclic nucleotide gated channel 1
Ci.v01.chr01G19380	0	0	0	0	0	0	0	0	0	0	0	0	cyclic nucleotide gated channel 1
Ci.v01.chr01G19390	0	0	0	0	0.0372014	0	0	0	0	0	0	0	cyclic nucleotide gated channel 19
Ci.v01.chr01G19400	0	0	0	0	0	0	0	0	0	0	0	0	DNAse I-like superfamily protein
Ci.v01.chr01G19410	5.18145	4.21634	2.63143	3.41142	0.852048	0	2.96827	3.00566	1.74513	3.1496	2.57288	5.17917	ARM repeat superfamily protein
Ci.v01.chr01G19420	5.81405	5.16989	5.5062	5.3237	5.0363	6.04071	5.53747	5.44269	5.20625	5.45772	5.32814	5.70435	Coatomer, beta subunit
Ci.v01.chr01G19430	4.25078	3.80501	4.10284	4.02802	5.35018	3.59226	4.45101	4.59578	4.7387	4.20566	4.60745	4.23157	phytoene desaturase 3
Ci.v01.chr01G19440	0.458539	0.371053	0.224509	0.410328	1.48667	0.651705	0.472138	0.833424	0.661395	0.71066	0.854976	1.07914	ribophorin II (RPN2) family protein
Ci.v01.chr01G19450	0.0354529	0	0	0	0	0.371384	0.0423123	0.0297511	0	0.0273055	0.0418093	0	Plant protein of unknown function (DUF247)
Ci.v01.chr01G19460	0.043591	0	0	0	2.23375	0.0418351	3.596	3.65175	3.54575	4.98677	4.33267	1.6586	Plant protein of unknown function (DUF247)
Ci.v01.chr01G19470	0	0	0	0	0.190871	0.015339	4.35717	4.8127	3.17602	5.13927	4.02992	3.14882	Plant protein of unknown function (DUF247)
Ci.v01.chr01G19480	0	0	0	0	0.333226	0.295976	0.104491	0	0	0.0858325	0.0357309	0.0268326	Plant protein of unknown function (DUF247)
Ci.v01.chr01G19490	0.0652236	0	0.0299903	0	0.010029	0	0	0	0.0306525	0.0127617	0	0	Plant protein of unknown function (DUF247)
Ci.v01.chr01G19500	0	0	0	0	0	0	0.236597	0.416069	0	0.129643	0.0450948	0.0147223	Plant protein of unknown function (DUF247)
Ci.v01.chr01G19510	0.0912606	0	0.164466	0.210797	0.967661	0.127471	0.580809	0.515218	0.52753	0.103482	0.464801	0.536468	DEAD/DEAH box RNA helicase family protein
Ci.v01.chr01G19520	0.066593	0	0.134327	0.0477299	2.0618	0.031917	0.584646	0.558498	0.875881	0.738396	0.714923	0.238551	Plant protein of unknown function (DUF247)
Ci.v01.chr01G19530	0.120068	0	0	0	0.0127986	0.0389399	3.66697	3.45077	2.1127	2.85085	2.2496	3.28739	Plant protein of unknown function (DUF247)
Ci.v01.chr01G19540	0	0	0	0	0	0	0	0.145054	0	0	0	0	TUDOR-SN protein 1
Ci.v01.chr01G19550	1.31888	0.394508	0.0874492	0.175347	0.539336	0.816043	0.542915	0.832204	0.637303	0.777832	0.874138	0.816766	root hair specific 13
Ci.v01.chr01G19560	0	0	0	0	0.223136	0.0964545	0.243388	0.541105	0.0689789	0.940865	0.547929	0.0290372	Plant protein of unknown function (DUF247)
Ci.v01.chr01G19570	0.0179266	0	0	0	3.93477	0	0	0	0	0	0	0	Plant protein of unknown function (DUF247)
Ci.v01.chr01G19580	0	0	0	0	0	0	0	0	0	0	0	0	Stress responsive alpha-beta barrel domain protein
Ci.v01.chr01G19590	2.23311	0.870574	0.534696	0	5.74353	0	5.34577	5.41198	5.37729	5.52129	5.1359	3.91119	Plant protein of unknown function (DUF247)
Ci.v01.chr01G19600	0	0	0	0	0	0	0	0	0	0	0	0	RNA-directed DNA polymerase (reverse transcriptase)-related family protein
Ci.v01.chr01G19610	2.6259	0.366546	0.23266	0.215316	0.195117	0.180399	0.270737	0.432529	0.197458	0.591635	0.289497	0.868013	Ankyrin repeat family protein
Ci.v01.chr01G19620	0	0	0	0	0	2.62054	0.0147795	0.0284829	0.0326115	0.0405446	0	0.0936291	Ankyrin repeat family protein
Ci.v01.chr01G19630	0	0	0	0	0.500322	0	0	0.0140496	0.0144396	0	0.109446	0.0460985	cyclic nucleotide gated channel 1
Ci.v01.chr01G19640	3.25992	2.11589	1.84612	1.2558	3.02788	3.15061	3.50757	3.62309	2.05467	3.13762	2.54498	3.69686	Eukaryotic protein of unknown function (DUF914)
Ci.v01.chr01G19650	4.22457	4.67706	5.45962	3.47292	5.01468	4.5328	4.78057	4.74904	5.54852	4.91402	5.15326	4.5257	Pentatricopeptide repeat (PPR) superfamily protein
Ci.v01.chr01G19660	2.68767	2.0546	1.55308	2.05603	3.80049	2.8952	2.78997	2.49359	2.38635	2.36347	2.30222	2.90434	Phosphoenolpyruvate carboxylase family protein
Ci.v01.chr01G19670	4.44114	3.103	3.09909	3.21097	4.6353	5.51465	5.18054	5.15865	5.16203	5.09978	5.34394	4.66875	ENTH/VHS family protein
Ci.v01.chr01G19680	0	0	0	0	0	0	0	0	0	0	0	0	GAMMA-TUBULIN COMPLEX PROTEIN 4
Ci.v01.chr01G19690	0	0	0	0	0	0	0	0	0	0	0	0	5'-3' exonuclease family protein
Ci.v01.chr01G19700	1.16764	0	0	0	0	0	0	0	0.0985422	0.0489504	0	0	Ribosomal protein S24e family protein
Ci.v01.chr01G19710	1.52295	0.889816	0.450591	0.834445	0.867485	1.03938	1.51707	1.50028	1.57293	1.92393	1.65045	1.78345	Ubiquitin carboxyl-terminal hydrolase family protein
Ci.v01.chr01G19720	5.02129	6.62719	5.26629	3.70052	7.34966	2.16597	5.54925	5.18791	4.70929	4.96606	4.60889	5.98718	enzyme binding;tetrapyrrole binding
Ci.v01.chr01G19730	6.52024	5.52563	4.68766	4.76712	5.43022	4.56388	5.54175	5.73355	6.0358	5.71931	6.03357	4.70015	RNA-binding (RRM/RBD/RNP motifs) family protein
Ci.v01.chr01G19740	0	0	0	0	0.0618263	0	0	0	0	0	0	0	MATE efflux family protein
Ci.v01.chr01G19750	2.32061	2.08635	2.20054	2.09086	2.8577	3.05634	2.45523	2.49686	2.76232	2.51874	2.68062	1.97576	protein kinase family protein
Ci.v01.chr01G19760	3.56865	2.15825	1.65492	1.11739	0.6835	0.0924353	4.28196	4.22444	4.23319	4.34357	4.39281	3.69594	crinkly4
Ci.v01.chr01G19770	3.70699	3.07888	3.12867	3.06703	4.20575	3.6045	3.79338	3.91966	4.01829	3.8911	3.89168	3.35127	unknown protein
Ci.v01.chr01G19780	6.16768	5.42826	3.58455	0.605145	2.94459	6.57196	6.69646	7.08948	5.0505	7.44921	6.15529	7.5008	ARF-GAP domain 11
Ci.v01.chr01G19790	2.81239	2.66956	2.46845	2.35846	3.19561	3.08144	2.83564	3.07842	3.00602	3.06856	2.92527	3.11881	FAR1-related sequence 5
Ci.v01.chr01G19800	4.09842	3.53547	2.76305	3.09919	3.25732	4.12179	4.62305	4.71536	4.21054	4.65718	4.58842	4.20259	FAR1-related sequence 5
Ci.v01.chr01G19810	2.57669	1.91071	2.33777	2.51534	3.54355	2.0378	3.32437	3.32734	3.96396	3.65201	3.94376	1.8079	Far-red impaired responsive (FAR1) family protein
Ci.v01.chr01G19820	4.69079	2.58748	1.94229	2.50911	6.46912	7.03042	6.10322	5.80275	6.2409	5.99502	6.14934	6.47414	pfkB-like carbohydrate kinase family protein
Ci.v01.chr01G19830	0	0	0	0	0	0	0	0	0	0	0	0	unknown protein
Ci.v01.chr01G19840	4.57721	4.1565	4.5571	4.17143	4.57816	4.07528	5.41877	5.30643	5.49136	5.43568	5.45864	4.90612	Integral membrane HRF1 family protein
Ci.v01.chr01G19850	0.0543225	0.0896358	0.0247135	0.152932	0.147194	0.0516897	0.12899	0.328319	0.179071	0.10176	0.220851	0.118746	Leucine-rich repeat (LRR) family protein
Ci.v01.chr01G19860	4.76535	3.5065	3.28617	2.89311	6.97176	4.79893	6.54497	6.9412	6.79996	6.10579	6.19377	6.39373	B-box zinc finger family protein
Ci.v01.chr01G19870	3.70831	2.03859	2.4884	3.07371	3.60706	3.22826	4.66594	4.62935	4.43956	4.52265	4.39939	4.61346	Protein of unknown function (DUF1336)
Ci.v01.chr01G19880	5.00069	3.35623	3.86993	3.12811	3.71023	3.06949	5.42592	5.65226	5.40863	5.31306	5.53331	5.23136	Basic-leucine zipper (bZIP) transcription factor family protein
Ci.v01.chr01G19890	0.0219358	0.0181989	0	0	0.837969	2.0788	0.918591	1.13869	3.06135	1.35888	1.88051	0.407868	D-arabinono-1,4-lactone oxidase family protein
Ci.v01.chr01G19900	0.0190727	0	0.0339032	0	0.662509	2.47122	0.69895	1.04442	3.01169	1.45018	2.24435	0.645288	D-arabinono-1,4-lactone oxidase family protein
Ci.v01.chr01G19910	0	0	0	0	0.221977	0.877076	0.216093	0.606754	1.3235	0.547403	0.769786	0.270119	D-arabinono-1,4-lactone oxidase family protein
Ci.v01.chr01G19920	0	0	0	0	0.0671409	0	0	0	0	0	0	0	cyclic nucleotide gated channel 10
Ci.v01.chr01G19930	1.84005	1.30091	0.351393	0.0560534	1.424	4.85433	5.28814	5.22823	2.8374	4.6564	3.42535	4.96917	unknown protein
Ci.v01.chr01G19940	1.83327	0.0341243	0.0694473	0	0.629702	0.537719	2.58872	3.35596	2.76617	3.04663	2.03244	1.65592	TOXICOS EN LEVADURA 63
Ci.v01.chr01G19950	0	0	0	0	0	0	0.0155347	0.175935	0	0	0	0.0133093	Plant invertase/pectin methylesterase inhibitor superfamily
Ci.v01.chr01G19960	4.59885	4.80758	3.93544	3.45476	3.33978	4.60416	4.58128	4.35888	4.40058	4.10992	4.33713	4.09152	acyl-CoA dehydrogenase-related
Ci.v01.chr01G19970	0	0	0	0.257552	1.81006	2.08612	0.606731	0.882884	2.03426	0.218109	0.49857	0	unknown protein
[truncated: 31,122 more rows]
