# Supplementary material for: DEFGermplasm: a comprehensive digital platform for forest genomic and phenotype data integration
Source: For Res (Fayettev). 2025 May 16;5:e009. doi: 10.48130/forres-0025-0009 (PMC12434696; doi:10.48130/forres-0025-0009)
Supplement: Supplementary file 1 — Supplementary data to this article can be found online. [file forres-0025-0009-Supplementary.zip › 10.48130_forres-0025-0009-Suppl-TableS2.xlsx]

## Sheet: hickory
Table S2. Expression data in different tissues and organs in hickory
gene_id	Expression_value (log2(tpm+1))														short_description
	Seed coat1	Seed coat2	Seed coat3	Seed coat4	Seed coat5	Fruit_S1	Fruit_S2	Fruit_S3	Fruit_S4	Fruit_S5	Stigma of female_S1	Stigma of female_S2	Stigma of female_S3	Stigma of female_S4
CCA0001S0001	0.0815367	0	0	0	0	0	0	0	0	0	0	0	0	0	ankyrin repeat-containing protein
CCA0001S0004	0.0576588	0.101055	0.123141	0.29478	0.384393	0.142825	0.0213261	0.0416272	0.0210991	0	1.17284	1.05873	1.01418	2.25422	ankyrin repeat-containing protein
CCA0001S0005	0.33595	0.631957	0.422294	0.121674	0.41483	1.16901	0.936836	0.346438	0.297312	0.129578	0	0	0	0	NA
CCA0001S0007	0.114392	0.0469031	0	0	0	0	0	0	0	0	0	0.0488365	0.0457726	0.0952773	Transcription factor
CCA0001S0008	4.69564	4.31741	3.71444	3.61893	3.92139	5.05437	4.7867	3.78098	3.72967	3.77381	4.36155	3.95891	3.62028	4.50266	Tubulin-folding cofactor
CCA0001S0009	4.79029	4.90051	5.63118	5.69913	5.54707	5.22321	5.02119	4.26331	4.81008	5.33287	4.42533	4.66316	5.51219	4.4173	Belongs to the peptidase C19 family
CCA0001S0010	0.484225	0.540992	1.61486	2.01478	1.69734	2.06336	1.70385	0.996768	1.8381	2.20089	1.0892	0.835245	2.28196	0.721329	NA
CCA0001S0011	4.10346	3.89718	3.05639	3.45086	3.14699	2.59392	3.66092	3.15749	3.7821	4.73727	4.10039	4.16128	5.16345	4.98564	Calmodulin-binding transcription activator
CCA0001S0012	0	0	0.811094	0	0	4.35104	4.10761	3.31337	3.06169	2.59293	0.230552	0.496871	0	0	Cyclin-dependent kinase
CCA0001S0013	4.80521	4.74479	4.73732	4.49394	3.94522	4.02889	3.71438	3.05145	2.55637	2.55664	5.10325	4.94555	5.55053	4.90794	cyclin-dependent kinase
CCA0001S0014	0	0	0	0	0.0817014	5.22165	5.1222	4.21847	4.1444	3.96415	0	0.718586	0	0	cyclin-dependent kinase
CCA0001S0015	4.15961	3.99936	3.50371	3.15047	3.14501	5.539	4.39398	2.71015	2.76958	2.94594	3.84497	3.60368	3.81045	3.61835	Belongs to the mitochondrial carrier (TC 2.A.29) family
CCA0001S0016	3.60376	3.51949	3.36466	2.57217	2.0714	3.60808	3.2456	2.46369	2.18163	2.49948	3.02398	2.55112	3.4918	1.41703	isoform X1
CCA0001S0017	2.20031	2.61622	3.88631	3.89132	3.88634	2.36903	2.36836	2.14247	2.5694	3.28305	1.94702	2.12257	2.68291	3.49979	Ras-related protein
CCA0001S0018	0.916717	0.921557	0.901573	0.785494	0.514104	1.63547	1.26385	0.494927	0.580846	0.655496	0.332679	0.422664	1.19883	0.230361	Belongs to the NPH3 family
CCA0001S0019	0.786513	0.73896	0.186052	0.649513	0.326501	0.997489	0.962349	0.354997	0.430995	0.372124	0.364454	0.186257	0.37666	0.206888	Belongs to the NPH3 family
CCA0001S0020	5.72644	5.6005	5.65851	5.24157	5.53307	6.03743	5.86753	5.08834	5.1801	5.07483	5.30991	4.46564	5.18005	4.52959	RIBOSOMAL protein
CCA0001S0021	5.36502	5.24244	4.51085	4.59839	4.83141	6.53316	5.57004	4.48875	4.81322	5.53176	6.52964	5.87407	6.17305	5.38163	asparagine synthetase
CCA0001S0022	2.93394	2.69646	3.67342	3.74943	3.49516	2.09875	1.8534	2.26767	2.75013	4.25377	1.761	1.22633	1.73996	1.97637	Oxidation resistance protein
CCA0001S0023	0	0	0	0	0	0	0	0.187834	0	0	0	0	0	0	NA
CCA0001S0024	0	0.23251	0	0.91245	0.391932	0.181697	0.705157	0.692787	0.311296	0.181895	0	0	0	0	Annexin D2-like
CCA0001S0025	7.24269	7.8539	8.43697	8.81484	8.33453	7.22291	8.53512	8.44792	7.74153	7.6211	4.23466	4.24495	5.37167	5.33515	Annexin D2-like
CCA0001S0026	0.100385	0.171244	0.170377	0.412204	0.0926326	0.210223	0.469309	0.0482882	0	0.103433	0.243826	0	0.176895	0	Protein kinase C conserved region 2 (CalB)
CCA0001S0027	5.05349	4.47793	3.02779	3.38513	3.72905	4.52168	4.31992	4.04825	3.96897	4.26553	5.05858	5.09099	5.16731	5.27948	ABC transporter D family member
CCA0001S0029	3.47496	3.63168	3.9947	3.84698	2.93377	2.86884	1.92037	0.486632	0.614487	1.22204	2.59088	2.41957	2.53116	2.43496	isoform X1
CCA0001S0030	4.5019	4.33939	1.72514	2.0755	2.61943	3.64696	4.26316	4.56577	3.7338	3.03043	3.83887	4.28144	4.53717	2.48365	NA
CCA0001S0031	1.3327	1.78569	2.36098	2.46543	2.34232	1.0486	0.623428	1.32262	1.77416	2.93029	4.27377	4.69176	4.35869	4.08439	Major facilitator superfamily protein
CCA0001S0032	1.41616	1.16616	1.24785	1.3159	1.10683	1.54655	1.13784	0.753028	0.874622	1.59141	1.94626	1.96177	1.39581	1.24039	Sugar (and other) transporter
CCA0001S0034	2.46029	1.7749	0.966495	0.907781	0.842325	0.458706	0.109798	0.0419227	0.0210991	0.0213806	3.09308	2.43865	3.00605	3.24281	VQ motif-containing protein
CCA0001S0035	2.74122	2.6768	3.83036	3.87643	3.59545	2.8318	2.61072	1.94321	2.40699	2.87625	2.26638	2.21433	2.29111	1.89634	Protein SCO1 homolog 2
CCA0001S0036	0.0131675	0.0236421	0.0827824	0.10861	0.0167146	0.0318305	0.0781086	0.0622174	0.0466158	0.0952249	0	0	0	0.454519	Inactive TPR repeat-containing thioredoxin
CCA0002S0001	0.609877	0.941598	1.84446	1.51299	1.52954	1.62416	2.02979	2.05235	1.93676	2.2641	0.122823	0.228337	0	0.235375	NA
CCA0002S0003	0.753299	0.922601	1.37925	1.17577	1.47251	0.961753	0.981787	1.26303	1.48104	1.72349	0.326874	0.499411	1.1765	1.25226	NA
CCA0002S0004	2.51399	2.77167	3.95737	3.49022	3.61482	3.20993	3.27234	3.12467	3.04138	4.01763	0.676252	0.876689	1.57357	0.923238	Cytochrome c oxidase is the component of the respiratory chain that catalyzes the reduction of oxygen to water. Subunits 1- 3 form the functional core of the enzyme complex. Subunit 2 transfers the electrons from cytochrome c via its binuclear copper A center to the bimetallic center of the catalytic subunit 1
CCA0002S0005	0	0	0	0.183388	0.146216	0	0	0	0	0.166207	0	0	0	0	NA
CCA0002S0008	0.306018	0	0.219301	0.217434	0.454102	0.0881876	0.0783978	0	0.294899	0.156661	0	0	0	0	NA
CCA0003S0001	0.311141	0.151669	1.36708	0.982303	1.21223	0.242785	0.878609	0.594634	1.48102	1.89369	0.110674	0	0.114575	0.0539634	NA
CCA0003S0002	0.269695	0.561308	0.984163	1.15595	0.920451	0.708943	0.511874	0.401998	1.13826	1.83933	0.174856	0.180679	0.347109	0.184691	NA
CCA0003S0003	0	0.183788	0.230829	0.377644	0.66941	1.26971	1.15355	1.10545	0.786796	1.57315	0	0	0	0	NA
CCA0003S0004	0.81587	1.13114	1.45596	1.34643	1.55426	1.33544	1.114	1.57798	2.12036	2.86659	0.226348	0.13211	0.529519	0.452782	RIBOSOMAL protein
CCA0003S0006	0.426154	0.552354	1.56701	1.64861	1.5816	0.748485	0.643131	0.860282	1.55779	2.13668	0.0565676	0.209405	0.107778	0.248374	cellular component organization
CCA0003S0007	0.807936	0.780098	1.66002	1.67771	1.81073	1.17366	0.864347	1.05007	1.07073	1.79619	0.234265	0.0498764	0.321738	0.325738	cytochrome c biogenesis
CCA0004S0001	3.98655	3.9983	4.03772	4.11375	4.12849	3.89971	3.14379	2.49184	3.023	4.37914	4.4448	4.09527	3.96775	3.86266	Protein of unknown function (DUF1336)
CCA0005S0001	1.88732	2.67467	2.58801	3.05902	2.55693	1.24999	0.727844	0.624866	0.552666	0.701062	0.683539	0.864584	1.38619	1.0333	NA
CCA0005S0004	0	0.0543452	0	0	0.0549784	0	0	0	0.0572958	0.060034	0	0.101871	0.106429	0	NA
CCA0006S0001	0.445829	0.221042	0.0157238	0.0160979	0	0	0	0.0922767	0.0157066	0	0.515971	0.764952	1.41159	1.93367	glycosyltransferase At5g03795
CCA0006S0002	4.14522	3.80366	3.34953	2.94797	2.45454	5.49266	4.43096	2.66121	2.27048	2.28162	5.48597	4.78666	4.42898	4.14536	Catalyzes the ferrous insertion into protoporphyrin IX
CCA0006S0004	0.848667	0.445496	0.553144	0.472438	0.113129	2.1866	1.90159	0.917166	0.578539	0.408901	0.369924	0.71684	0.324808	0.631153	UDP-glucoronosyl and UDP-glucosyl transferase
CCA0006S0005	3.1772	3.10679	2.93105	3.31081	2.71528	4.12346	3.40326	2.26422	2.99907	3.6196	2.75184	2.47995	2.38945	2.40122	DDT domain-containing protein
CCA0006S0006	4.1607	4.61767	0.565384	0.687923	0.293645	0.322895	0.066461	0	0	0	3.82365	3.55106	2.64916	5.28264	Belongs to the peptidase A1 family
CCA0006S0007	4.21643	1.39213	1.73585	1.56024	1.92922	0.0317442	0	0.0313325	0	0.0303292	8.79601	7.97213	8.0801	3.62361	Belongs to the iron ascorbate-dependent oxidoreductase family
CCA0006S0009	3.79811	3.08391	2.4395	3.07008	2.84814	4.99875	4.60269	3.72988	3.25878	3.2739	3.79705	3.29474	3.4323	2.95318	phosphatidylinositol 4-phosphate 5-kinase
CCA0006S0010	5.029	5.22804	4.53137	4.96854	5.18887	4.22212	3.06172	2.62509	3.18418	4.16413	4.82663	5.64158	5.77996	5.47971	MACPF domain-containing protein At4g24290-like
CCA0006S0011	3.10813	3.02742	3.14085	3.26827	2.85519	2.67882	2.4523	2.1508	3.13365	3.31799	3.23677	3.03087	3.8316	3.65137	ultraviolet-B receptor UVR8 isoform X1
CCA0006S0012	3.33904	3.09019	3.28582	3.46466	3.6101	3.50628	3.10857	2.57585	2.42936	3.12634	2.84119	2.52332	2.43145	2.76975	RNA uridylyltransferase activity
CCA0006S0013	0.764524	1.06184	2.38918	2.35322	2.52679	0.927607	0.223465	0.116582	0	0.123774	0.2339	0.440038	0.457243	0.453881	Auxin responsive protein
CCA0006S0016	5.90922	5.85991	5.62172	5.52858	5.32595	5.99169	5.476	4.99879	5.08384	5.32022	5.48011	4.99071	5.33264	5.25664	ubiquitin carboxyl-terminal hydrolase
CCA0006S0017	3.64335	2.71806	2.39748	2.54003	2.44118	4.11698	3.09921	1.76679	2.19185	3.06507	3.31837	2.89065	3.10283	3.25631	WSTF, HB1, Itc1p, MBD9 motif 1
CCA0006S0018	5.46515	2.84022	1.02408	1.2584	1.00656	5.58018	3.76434	3.02327	2.11213	0.804141	4.71612	4.04213	3.05587	1.94767	Plant phosphoribosyltransferase C-terminal
CCA0007S0001	0.440648	0.289773	0.562107	0.848542	0.763914	0.418763	0.121245	0.113096	0.290764	0.495124	0.748341	0.27411	1.37314	1.05986	Belongs to the short-chain dehydrogenases reductases (SDR) family
CCA0007S0002	4.48196	4.53709	3.86441	3.29681	2.48291	7.06518	5.78335	4.20581	3.57751	3.67427	4.07027	3.64079	4.01607	2.16125	homoserine dehydrogenase
CCA0007S0004	7.83729	7.04434	7.91734	7.55162	7.72685	8.29057	8.51758	7.57088	7.35035	7.5208	7.76883	7.12677	7.83851	7.50634	60S ribosomal protein
CCA0007S0005	0.254453	0.131536	0.485642	0.0560702	0	0.359303	0	0	0	0	0	0	0	0.0560984	transcription factor
CCA0008S0001	2.52421	1.48981	0.941055	0.911192	1.34038	0.0164016	0.247373	0.0872445	0	0.0368914	0.107383	0	0	0.399442	NA
CCA0008S0002	0.105725	0.270532	0	0.177482	0.090528	0	0.0986038	0	0	0.205437	0.201814	0	0	0.207601	Belongs to the hexokinase family
CCA0009S0001	2.1584	1.9121	1.55136	1.04757	0.350142	1.46844	1.33508	0.390974	0.290484	0.595023	2.1547	1.87495	0.976423	1.20708	Polyketide cyclase / dehydrase and lipid transport
CCA0009S0003	3.47048	3.34424	3.36871	4.15261	4.39817	4.76115	4.14928	4.32609	4.86472	4.96401	2.7551	2.31116	1.72156	2.28028	Sterol 3-beta-glucosyltransferase UGT80A2-like
CCA0009S0004	0	0	0	0.104074	0.0956803	0	0	0	0	0.118824	0	0	0.233262	0	NA
CCA0009S0005	0.101053	0.476877	0.194056	0.0889338	0.0853572	0	0	0	0	0	0.360474	0	0	0	UPF0481 protein
CCA0009S0007	3.29123	2.76241	1.92418	2.89106	2.70486	0.109526	0	0	0.0735136	0.105276	0	0.111055	0	0.0547674	Hydrolyzes acetyl esters in homogalacturonan regions of pectin. In type I primary cell wall, galacturonic acid residues of pectin can be acetylated at the O-2 and O-3 positions. Decreasing the degree of acetylation of pectin gels in vitro alters their physical properties
CCA0009S0009	5.51062	5.52392	5.87344	5.58904	5.34815	4.40373	4.15075	3.79117	2.9419	3.02337	5.515	5.03984	5.4024	5.95789	f-box protein
CCA0010S0001	7.63067	7.60846	5.98815	5.83743	4.10206	8.63733	5.6823	4.98729	5.59871	3.63691	6.02074	6.11132	3.5252	8.30311	ethylene-responsive transcription factor
CCA0010S0002	7.193	6.55496	5.04463	5.20299	3.72896	8.88097	6.22627	4.82471	5.0865	3.64574	6.68796	7.47328	4.85212	9.27708	ethylene-responsive transcription factor
CCA0011S0002	0.506539	2.13213	2.82623	3.41689	4.01891	0.0732074	0.0371164	0.104289	0.0363862	0.0372107	10.0517	9.638	9.83102	9.42246	Phylloplanin-like
CCA0012S0001	0	0	0	0	0	3.11581	3.19963	2.41229	1.95179	0.984478	0	0	0	0	Gamma-glutamyltranspeptidase
CCA0013S0001	0	0	0	0	0	0	0	0	0	0	0	0.571665	0.342124	0	NA
CCA0013S0002	0	0.274719	0	0.265404	0.26317	0.420109	1.64013	0.273311	0	0	0.570561	0.32645	1.35649	0.993221	NA
CCA0013S0003	2.0241	1.87751	1.5369	1.61714	1.57049	0.234704	0	0.0158641	0	0.0160651	0.566417	0.502162	0.708987	0.809449	ankyrin repeat-containing protein
CCA0013S0004	0	0.0304441	0.113937	0.218422	0.242341	0	0	0	0	0	0	0	0	0.0438193	ankyrin repeat-containing protein
CCA0013S0005	0	0	0	0	0	0	0	0	0	0	0	0	0	0	Domain of unknown function
CCA0013S0007	2.7979	2.93383	2.66264	2.6177	1.74406	0.376203	0.212653	0.16153	0.139178	0.0939337	1.37265	1.34994	1.92163	1.7803	Domain of unknown function
CCA0014S0002	0.449182	0.771383	1.34283	1.48769	2.92541	0	0	0	0	0	0.355062	0	0	0.6631	Plant non-specific lipid-transfer proteins transfer phospholipids as well as galactolipids across membranes. May play a role in wax or cutin deposition in the cell walls of expanding epidermal cells and certain secretory tissues
CCA0014S0006	2.3512	2.77583	3.25342	3.0289	2.45122	0.191944	0.137812	0.185262	0.20975	0.411538	0.615483	0.719694	0.854562	0.742081	Belongs to the ClpA ClpB family
CCA0014S0010	5.71954	5.76087	4.68276	4.84078	4.86887	5.87637	5.52854	4.84873	4.76137	5.04888	5.05	5.1133	5.36061	5.37516	isoform X1
CCA0014S0012	3.66634	3.68016	2.80303	3.00684	2.94413	3.26261	3.04669	2.36422	2.7196	3.14004	3.05506	3.33419	3.51852	3.91577	Chloride channel protein
CCA0014S0013	4.0705	4.29743	3.89345	4.29899	4.07695	2.74829	3.03239	3.46237	4.13622	5.29419	3.6331	3.61786	4.3391	3.6942	DUF1771
CCA0014S0014	5.4416	5.37289	5.68805	5.67775	5.54543	5.34435	4.84869	4.29723	4.54366	5.64788	5.39357	5.29838	5.34432	4.64323	CCR4-NOT transcription complex subunit
CCA0014S0015	4.59376	4.08555	3.75415	3.16692	2.99315	4.69289	4.10394	2.9403	2.866	2.97234	3.17598	2.88831	3.54113	3.01326	NA
CCA0014S0016	4.48721	3.64405	3.54998	3.68723	3.37169	5.14049	5.24529	4.36049	4.28915	4.58992	3.38103	2.72033	3.23835	2.66808	Histone deacetylation protein Rxt3
CCA0014S0017	0	0	0	0	0	0	0	0	0	0	0	0	0	0	NA
CCA0014S0019	0.80961	0.187544	1.64898	1.42381	0.827583	0.525592	0.515262	0	0.18909	0.515254	1.45625	1.12681	1.44917	1.47295	NA
CCA0014S0020	1.22796	1.02381	0.449406	0.509007	0.761787	1.41152	1.37939	1.0667	1.1271	1.74784	0.923863	0.531994	1.67671	1.37164	N-lysine methyltransferase
CCA0014S0021	2.97694	2.98088	2.94132	2.6108	2.26839	2.95774	2.30355	1.6862	2.03976	2.99396	1.83061	1.68661	2.59929	2.27751	N-lysine methyltransferase
CCA0014S0022	8.13258	8.41695	8.87604	8.58282	8.22753	6.67369	7.96593	8.0624	8.27628	7.25614	7.83999	8.32407	8.38562	8.50474	4,5-DOPA dioxygenase
CCA0014S0023	0.0444761	0	0.0790266	0.0425348	0	0.190661	0	0	0	0	0.155191	0	0.0786385	0	Zinc-finger homeodomain protein
CCA0014S0024	5.79456	5.92116	5.05622	4.83282	4.71621	6.07499	6.33369	6.13432	5.55908	5.07284	5.58938	5.21178	5.03177	4.89418	Belongs to the universal ribosomal protein uL22 family
CCA0014S0025	4.15516	3.98051	4.54816	4.05572	3.96378	3.0106	3.19882	2.55079	2.53971	2.674	2.86633	1.72852	3.11248	2.38415	May be involved in fusion of retrograde transport vesicles derived from an endocytic compartment with the Golgi complex
CCA0014S0026	4.3523	3.64366	1.71667	0.679447	0.0279988	0.0379842	0.13817	0	0	0	3.20456	3.60451	3.33979	3.55687	Belongs to the peroxidase family. Classical plant (class III) peroxidase subfamily
CCA0014S0027	7.11823	6.22148	5.71648	5.60915	4.66496	7.78471	6.8779	4.93206	4.75155	5.17718	6.7946	6.40201	6.10082	5.51774	Protein SUPPRESSOR OF GENE SILENCING
CCA0014S0028	6.68166	6.50998	6.9598	7.22217	6.97418	7.09268	6.7166	6.28066	6.37547	7.04806	6.84045	6.48845	6.15571	6.00159	Cleft lip and palate transmembrane protein
CCA0014S0029	0	0	0	0.0337027	0	0	0	0	0	0	0	0	0	0	Calcium-dependent protein kinase
CCA0014S0030	4.53153	4.07392	4.56722	4.10004	2.90885	5.19533	4.67801	3.90791	3.97214	3.94516	4.59835	4.24155	4.03359	4.09918	Calcium-dependent protein kinase
CCA0014S0031	3.91098	4.1627	3.40965	3.64919	3.56012	4.17933	4.12696	5.00403	5.23251	5.26433	3.68469	3.52997	3.63524	3.9918	tetratricopeptide repeat protein
CCA0014S0032	4.32882	3.51586	3.34556	3.28941	3.27228	5.25849	4.40177	3.3137	3.47283	4.55485	4.06075	3.43147	3.62298	3.22921	Protein DYAD-like isoform X1
CCA0014S0033	0	0	0	0	0	0.354566	0	0	0	0	0.252241	0.6504	0	0.271501	Auxin responsive protein
CCA0014S0034	5.51453	5.34927	4.41596	4.64653	4.83357	5.60928	4.96003	4.16124	4.47901	5.40466	5.71431	5.70645	5.32687	5.6974	cation-transporting ATPase
CCA0014S0036	0.398449	0.308476	0.127051	0.0320181	0.033534	0.590179	0.178165	0.0720779	0.0377265	0.0716446	0.961815	0.650563	0.419914	0.113277	histone H2A-K119 monoubiquitination
CCA0014S0037	0.396505	0.652753	1.39988	2.22019	3.9041	0	0	0.105193	0	0.107959	1.99061	2.09594	0.988454	1.89906	NA
CCA0014S0038	5.37993	6.03029	6.17975	6.59262	6.70166	7.73056	9.40137	9.08058	8.84087	8.70999	5.21543	4.71626	4.22609	4.5325	NA
CCA0014S0039	0.305047	0.241327	0.803359	1.2422	0.755988	2.28822	1.24432	0.580069	0.127116	0.0152443	0.115726	0.115518	0.09001	0	flavin-containing monooxygenase
CCA0014S0040	3.74982	3.65768	3.1927	2.84556	2.75622	3.64952	3.81643	2.56562	2.8126	2.56082	4.56196	4.85863	5.07825	5.05199	methyltransferase At2g41040, chloroplastic-like
CCA0015S0001	0.0259346	0.0228774	0	0.0228248	0	1.2313	0.235893	0.0994635	0.0270478	0.0264469	0.160691	0.0442093	0	0.0427753	NA
CCA0016S0001	1.27534	0.303145	0.0627283	0.868039	1.28522	2.7262	2.98474	1.89044	1.26675	1.06621	1.14605	1.31422	2.25324	0.276898	ABC transporter B family member
CCA0016S0007	0.0260752	0.278951	0.0977587	1.05494	1.65298	3.08031	3.44451	2.12655	1.46143	1.17077	0.969388	1.60879	2.86398	0	ABC transporter B family member
CCA0016S0008	0	0	0	0	0	0.746776	1.91779	1.87149	1.63002	1.38714	0.786758	0.169681	0.504731	0.397752	RADIALIS-like
CCA0017S0001	0	0	0	0	0	0	0.0431125	0	0	0	0	0	0	0	3-dehydroquinate synthase
CCA0017S0003	3.18251	2.52104	4.41016	4.61088	4.41342	3.44208	2.92749	3.00193	3.02741	4.13264	3.14326	2.5493	2.42164	1.85755	NA
CCA0017S0005	0.088212	0	0	0	0	0	0	0	0	0	0	0	0	0	3'-5' exonuclease
CCA0017S0007	1.47919	0.971704	0.979418	1.03334	0.747315	2.99804	2.02298	0.77575	0.843255	1.41801	0.460834	0.813625	1.10243	0.731956	NA
CCA0017S0008	0.536964	0.339636	1.04928	0.788891	0.231975	0.185708	0.137952	0	0	0.0472608	0	0.153025	0.154525	0.232463	3'-5' exonuclease
CCA0018S0001	2.79772	2.05583	2.4651	3.24383	3.02852	3.23582	4.51113	3.83054	3.67613	3.57456	0.906887	0.611401	0.7793	0.677959	NA
CCA0018S0002	1.49204	1.02335	1.03858	2.12714	1.91901	2.62567	3.83161	3.33207	3.11544	2.52805	0.579965	0.423039	0.476293	0.565873	LRR receptor-like serine threonine-protein kinase
CCA0018S0004	0	0	0	0	0	3.51292	4.41422	3.83887	3.65397	4.00553	1.02532	0.912867	1.27393	0.747801	LRR receptor-like serine threonine-protein kinase
CCA0019S0001	5.21138	5.11967	5.49909	5.2061	5.04888	5.31654	4.95831	4.22429	4.22716	4.90768	4.87293	4.0868	4.89398	4.54756	NA
CCA0020S0001	0	0	0	0	0	0	0	0	0	0	0	0	0	0	NA
CCA0020S0002	2.28445	2.17363	1.80939	1.7548	1.33387	2.11587	2.16822	1.22594	1.31009	1.41464	1.4722	2.05583	2.16591	2.62149	receptor-like protein kinase At1g67000
CCA0020S0003	1.36151	1.11217	0.513631	0.218414	0.505437	2.35711	2.26239	1.17263	0.770516	0.663131	0	0	0	0	NA
CCA0020S0004	0.101587	0	0	0	0	0.263064	0.308667	0.136884	0.11812	0.0266767	0.33695	0.705813	0.0497673	0.72024	receptor-like protein kinase
CCA0020S0005	3.79599	3.68868	3.99291	3.73628	3.38392	0.82869	0.741007	0.233452	0.658702	0.446355	2.30549	2.70303	3.21442	2.2004	NA
CCA0021S0001	0.749814	0.292658	0	0.114668	0	0	0	0	0	0	0	0	0.441135	0.622425	NA
CCA0021S0003	0	0.0285405	0	0	0	0.0532439	0.0213261	0.0211136	0	0.0266767	0	0.037568	0.0733805	0.0480662	receptor-like protein kinase
CCA0022S0002	3.35825	2.51125	0.622379	0.367425	0.347241	3.48139	3.21707	2.18627	1.40087	1.19308	2.34914	1.64762	1.77036	1.83407	NA
CCA0022S0003	0.854298	0.934031	1.82154	2.53785	2.93993	1.87371	2.52938	3.07385	3.01029	3.19042	1.92551	1.54781	1.03517	1.91403	Potassium transporter
CCA0023S0001	4.94009	4.79488	6.00465	5.94179	6.27324	5.23201	5.37275	5.18089	5.51937	6.08915	4.99062	4.38473	4.55983	4.39579	E3 ubiquitin-protein ligase
CCA0023S0002	0.0569357	0	0	0	0	0.0628049	0	0	0	0	0	0	0	0	Asparagine synthetase domain-containing protein
CCA0023S0003	5.87592	4.22476	4.02698	3.95549	2.86473	6.30792	4.16678	1.56596	0.996855	1.552	5.55659	5.18727	4.89501	4.9252	F-box only protein
CCA0023S0004	3.61462	4.22426	3.33911	3.24418	3.01103	2.25168	1.23393	0.577251	0.850923	1.56217	3.45052	3.58695	4.18189	3.68682	tetratricopeptide repeat-containing protein
CCA0023S0005	4.65197	1.38975	1.2189	0.736047	0.45588	5.6271	4.20498	3.00047	1.60183	0.655373	6.29601	5.00844	4.3291	3.0493	KIP1-like protein
CCA0023S0006	5.24896	5.14548	5.89973	5.78315	5.55989	5.6056	5.42743	4.80619	5.04651	5.41388	5.69212	5.0955	5.23432	5.09743	Belongs to the short-chain dehydrogenases reductases (SDR) family
CCA0023S0008	2.76396	1.94037	3.27537	3.96304	3.81347	2.84337	3.3075	3.37158	4.38314	5.02953	3.04816	2.73739	3.01538	2.99851	Peptidoglycan-binding LysM domain-containing protein
CCA0023S0012	6.19529	6.40666	5.7619	5.75425	5.94393	6.48243	5.91302	5.2099	5.47914	5.912	6.15795	6.24506	6.45272	6.16289	E3 ubiquitin-protein ligase
CCA0023S0014	5.73685	6.54319	7.44859	7.36076	7.18782	5.40854	5.6528	5.94341	6.63915	7.04089	6.3192	6.40803	6.79849	6.7847	Belongs to the RNase T2 family
CCA0024S0004	0.0194945	0	0	0	0	0	0	0	0	0	0.14458	0.230183	0.41558	0.701774	synthase
CCA0024S0005	0	0.0170655	0	0	0	0	0	0	0	0	0	0.037976	0	0	synthase
CCA0024S0006	0.129515	0	0	0	0	0	0	0	0	0	0	0	0	0	synthase
CCA0025S0001	0	0.0244065	0	0	0	0	0	0	0	0	0	0	0	0	Wall-associated receptor kinase
CCA0025S0002	0.0262159	0.209915	0.0918704	0.126005	0.67285	0	0.371631	0.402523	0.0872428	0.0264469	0.166465	0.282731	0.651129	1.73894	Wall-associated receptor kinase
CCA0026S0002	0	0.0561172	0	0	0.0554646	0	0.074622	0	0	0	0	0	0	0	UPF0481 protein
CCA0027S0001	0.0876219	0.0836752	0	0	0	0	0	0	0	0	0	0	0	0	NA
CCA0028S0001	0.765166	0.160044	0.031278	0.17207	0.132523	1.69141	0.298101	0.109109	0	0	0.630354	0.24858	0.299698	0.296547	NA
CCA0029S0004	0	0	0	0	0	0.3072	0	0	0.1827	0.515254	0.12103	0	0.0619454	0.437174	importin-7 homolog
CCA0030S0001	0	0	0	0	0	0	0	0	0	0	0	0	0	0	Dirigent proteins impart stereoselectivity on the phenoxy radical-coupling reaction, yielding optically active lignans from two molecules of coniferyl alcohol in the biosynthesis of lignans, flavonolignans, and alkaloids and thus plays a central role in plant secondary metabolism
CCA0031S0001	0	0	0	0	0	0	0	0	0	0	0	0	0	0	NA
CCA0032S0001	1.8308	0	0	0.0225557	0	0.0265018	0	0	0	0	0	0.0367815	0.0374855	0.036199	Belongs to the GRAS family
CCA0033S0003	3.36597	2.58298	3.09143	2.99176	2.70347	4.15222	5.06013	3.87468	3.62679	3.48626	3.24733	2.56838	3.14624	2.84816	endonuclease activity
CCA0033S0004	3.36832	2.97939	3.64654	3.41821	3.07709	4.40627	4.88931	3.39186	3.39636	3.59539	3.00587	2.03439	3.26426	2.56729	Pentatricopeptide repeat-containing protein
CCA0033S0006	2.73882	1.92572	2.72572	2.52369	2.11514	3.20938	3.7792	2.44846	2.36928	2.18063	2.28386	1.49695	2.33422	1.7859	NA
CCA0034S0001	0.0326961	0.218478	0.031607	0	0.133412	0	0	0	0	0	0.414159	0.285636	0.511799	1.22361	LRR receptor-like serine threonine-protein kinase
CCA0035S0002	0.0764456	0.0364566	0	0	0	0.0842718	0	0	0	0	0	0	0	0	Cysteine-rich receptor-like protein kinase
CCA0035S0003	4.28718	3.2481	2.87203	2.78689	2.34787	1.23575	1.30805	1.05338	1.67239	2.40459	3.03616	2.80513	2.79819	2.81368	Cysteine-rich receptor-like protein kinase
CCA0036S0001	1.57459	1.3699	0.939987	0.79146	0.394425	2.50461	0.847234	0.797569	0.489844	0.541508	1.55832	1.25751	1.56578	1.31873	Ig-like domain from next to BRCA1 gene
CCA0036S0002	0.904054	0.585832	0.307309	0.272634	0.0716966	0	0	0	0	0	0.82581	0.798353	0.571506	1.03829	NA
CCA0036S0003	0.559979	0.712131	1.50589	2.32137	1.37317	0	0	0.184152	0	0	0	0	0	0	NA
CCA0036S0004	3.00746	3.11017	3.35904	2.48136	1.38985	3.63124	4.02903	3.89921	3.79309	4.42496	3.06285	2.70852	3.59828	3.72385	Ig-like domain from next to BRCA1 gene
CCA0037S0001	1.4207	0.921354	0	0	0	6.09188	3.45371	0.680537	0	0	0.872531	0.812063	0.525281	0.537447	NA
CCA0038S0003	0.696562	0.202985	0	0.146688	0.139998	0.786296	0.914126	1.13825	1.44325	1.56435	0	0	0	0.147276	NA
CCA0039S0001	0.0192293	0	0	0	0	0	0	0	0	0	0	0	0.0307549	0	Belongs to the glycosyl hydrolase 5 (cellulase A) family
CCA0039S0003	2.65638	2.16913	2.43071	2.97402	3.2349	3.62175	2.42864	1.82551	3.14513	4.63223	2.46434	2.06309	3.00761	2.34402	Protein ROOT INITIATION DEFECTIVE
CCA0039S0004	5.162	4.70927	4.57308	4.13722	3.75338	4.90726	4.98502	3.98904	3.60864	3.15005	4.9107	4.94738	5.01479	5.22153	GDSL esterase lipase
CCA0039S0006	2.81708	2.77082	3.69813	3.79572	4.08783	3.63257	3.70138	3.36261	2.91414	2.85512	4.29214	3.64095	3.64025	4.39602	GDSL esterase lipase
CCA0039S0007	5.18112	5.32269	4.79118	5.07113	5.05856	5.86053	5.23743	4.46058	4.63205	4.93818	4.91295	4.77438	5.00059	5.28657	Plant specific eukaryotic initiation factor 4B
CCA0039S0010	1.65668	0.902054	0.228192	1.16929	1.56835	2.14626	2.80127	2.50924	2.85642	3.29625	1.04075	0.919948	0.537186	1.22897	SufE-like protein
CCA0039S0011	6.4201	7.10212	7.80278	7.49231	7.25714	3.05659	5.15341	6.08598	7.54021	8.17792	5.86598	5.63763	6.13621	6.60082	alpha-galactosidase
CCA0039S0012	3.69664	3.99844	4.15182	4.04562	3.64507	4.31599	4.82221	3.77301	3.06051	3.26676	4.55808	4.05315	3.87829	4.60149	GDP-fucose protein O-fucosyltransferase
CCA0039S0013	0.0702276	0	0	0	0.0644866	0.0780881	0	0	0.0718771	0	0	0	0	0	isoform X1
CCA0039S0014	3.6762	3.18724	3.13185	3.03653	3.29912	3.50152	4.20418	3.66053	3.34347	3.55257	2.79182	2.48579	2.70904	3.08736	Belongs to the 'GDSL' lipolytic enzyme family
CCA0039S0015	4.55388	3.59737	3.98372	3.09415	2.00437	0.864428	0.628993	1.02661	0.891419	1.64766	2.12622	0.431506	1.46275	2.02674	Plant protein of unknown function (DUF868)
CCA0039S0016	4.58835	4.51568	4.21566	4.35012	4.28688	0.447201	0.494247	0.511067	0.355609	0.322746	2.76784	3.02903	3.19829	3.07498	NA
CCA0039S0017	5.18118	5.2069	5.15388	5.32223	5.2903	5.72553	5.06903	4.56596	5.19138	5.99076	5.26506	5.52437	5.71365	5.64747	Acts as an adapter for the XPO1 CRM1-mediated export of the 60S ribosomal subunit
CCA0039S0018	0.161628	0	0	0	0	0	0	0	0	0	0	0	0	0.158434	NA
CCA0039S0019	0	0	0	0	0	0	0.0952523	0	0	0	0	0	0	0.672116	NA
CCA0040S0001	1.36117	2.75434	1.24538	0.686518	0.220495	0.0787641	0.0312797	0.0262321	0	0	0.0374584	0.0252909	0.158292	0.0363799	Lysosomal Pro-X carboxypeptidase-like
CCA0041S0004	5.5899	5.37412	4.94347	4.69745	4.8886	5.33203	4.92292	4.29168	4.20905	3.62534	5.93752	5.88024	5.94754	5.39243	NA
CCA0041S0006	6.23136	6.25856	6.4329	6.71774	5.85261	5.75914	7.15929	6.43129	5.73107	5.27653	5.29645	5.26187	5.69789	5.34766	Protein of unknown function (DUF632)
CCA0041S0007	7.44899	7.67759	6.86838	7.95939	7.2495	5.57763	1.73551	1.42281	2.09838	2.27568	7.62649	9.73915	7.41623	10.2126	Late embryogenesis abundant protein
CCA0042S0001	0.0259346	0.0670834	0	0.0397095	0	1.51707	1.42519	1.10771	0.741452	0.907756	0	0	0	0	Protein RIC1 homolog
CCA0042S0002	9.08525	8.77495	7.78791	7.65442	7.78563	9.40914	8.08044	6.91889	7.06417	7.82795	8.39972	8.39079	8.61779	8.08098	structural constituent of ribosome
CCA0042S0003	0.941596	0.603823	0.374487	0.35595	0.239925	1.14329	0.610943	0.199927	0.354143	0.737534	0.90016	0.867476	1.18182	0.879263	DNA mismatch repair protein
CCA0043S0001	4.02408	4.31947	4.64801	4.80455	4.7332	4.46402	4.80773	4.60073	4.60806	5.55432	4.3492	3.90836	4.19749	3.64115	WD repeat-containing protein
CCA0044S0001	0	0	0	0	0.0539371	0	0	0	0	0	0	0.111055	0	0	phosphatidylethanolamine binding
CCA0045S0001	0.407234	0.41756	0.306134	0.377974	0.170835	0.323517	0.305335	0.223831	0.0735136	0.289696	0.156396	0.0675026	0	0.0662177	Isochorismate synthase
CCA0045S0002	2.03673	1.4623	1.66325	1.42582	1.17351	0.451807	1.05726	0.151298	0.149863	0	1.91229	1.73501	1.52259	1.68215	Belongs to the GPI family
CCA0046S0002	3.54859	2.60455	2.24299	2.34347	1.85944	0.437258	0.419072	0.277672	0.216082	0.414439	0	0	0	0.141665	NA
CCA0046S0003	3.47665	2.73266	2.51387	2.80225	2.49447	3.85769	3.62787	2.87466	3.06859	3.43002	2.41702	1.66342	3.2342	2.381	NA
CCA0047S0001	0.0761904	0.354229	0.0421204	0.124287	0.0539371	0	0.0256217	0	0.0415101	0	0.108372	1.00013	2.74938	1.8593	Cytochrome p450
CCA0048S0001	0.503001	0.244232	0.455191	0.693063	0.517871	0.691203	1.08023	1.29739	1.50984	1.98732	0	0	0	0.0306826	receptor-like protein kinase
CCA0048S0003	0.112604	1.14721	3.40092	3.83567	4.17201	2.70419	3.89346	3.58121	4.29297	3.68866	0.189703	0.358865	0	2.79958	phosphatase 2c
CCA0048S0004	3.60514	3.53541	2.53555	3.19301	2.68525	3.99632	3.3768	2.65987	2.6616	3.24224	3.37402	3.75306	4.11366	4.09911	glutamate synthase
CCA0048S0005	0	0	0	0	0	3.06603	2.66422	1.58447	1.72264	2.4424	0	0	0	0	glutamate synthase
CCA0048S0006	0	0	0	0	0	3.04004	2.82827	1.72798	1.77534	2.53462	0	0	0	0	Glutamate synthase
CCA0048S0007	1.79805	0.927789	1.54104	1.65669	1.76679	1.53142	2.40519	2.61542	2.89302	3.25655	0.541796	0.467382	0.521351	1.99482	receptor-like protein kinase
CCA0048S0008	2.48317	1.37317	1.85667	2.50473	2.19349	1.76612	2.95014	2.72812	2.88097	2.79787	2.15393	1.97635	3.0942	3.09782	receptor-like protein kinase
CCA0048S0009	0	0.588215	2.1871	2.90305	3.47219	0.451127	2.20788	2.62091	3.5893	3.21554	0	0	0.154227	2.24489	phosphatase 2c
CCA0049S0003	0.0892731	0.0805774	0.195619	0.291391	0.218203	0.215191	0.0270959	0.0470784	0.0209043	0	0.0737058	0.114142	0.114887	0.288815	receptor-like protein kinase
CCA0049S0004	0.20555	0.228194	0.117758	0.0728974	0.0921661	0.542829	0	0	0.0377265	0	0.277576	0.396795	0.451474	0.886699	receptor-like protein kinase
CCA0049S0005	0	0	0	0	0	0	0	0	0	0	0	0	0	0	GDP-mannose 4,6 dehydratase
CCA0050S0001	1.26577	0.87533	1.0274	1.33958	1.45858	2.7755	0.788557	0.387309	0.934111	0.601407	4.69425	4.13337	4.17862	3.74654	nadph quinone
CCA0051S0001	3.30834	2.83335	4.48947	4.98344	4.73342	2.97176	3.11087	3.35922	3.86315	4.30384	3.04322	2.82478	2.57185	2.24433	f-box protein
CCA0051S0002	4.95781	4.38795	5.39069	5.42811	5.26348	3.2402	2.90997	2.33272	2.64377	3.62639	4.27208	4.43281	5.04629	4.08977	f-box protein
CCA0051S0003	5.99088	6.89703	6.46711	6.74652	7.13364	6.81358	6.41753	5.53055	6.3298	7.11392	7.2598	6.83582	7.26758	6.98716	Peroxisomal membrane protein
CCA0051S0004	5.4535	5.18285	4.1909	4.40929	3.91308	5.61207	4.73932	2.00997	1.28744	1.43549	5.30269	4.68526	3.91496	4.43616	Armadillo/beta-catenin-like repeat
CCA0051S0005	4.73255	5.03576	4.96584	5.17491	4.84786	5.76013	5.32799	4.88618	4.63877	4.90603	4.30383	3.71355	3.61357	4.08764	serine arginine-rich splicing factor
CCA0051S0006	0	0	0	0	0.033534	0	0	0	0	0	0	0	0	0	Transcription factor
CCA0051S0007	4.49803	3.43714	3.19392	3.3929	3.09078	6.23156	5.05031	4.55588	4.12863	3.40294	4.06085	3.69746	3.06106	3.99956	Xyloglucan endotransglucosylase hydrolase protein
CCA0051S0008	2.18006	1.88251	3.20768	3.09495	2.45617	1.70925	1.44427	1.57578	1.56818	2.08764	2.23812	1.39705	1.39489	1.33614	RING-H2 finger protein
CCA0051S0009	4.0491	4.53726	4.75007	4.51297	3.70057	3.65529	3.55462	3.40885	3.3921	4.63029	4.04922	3.74731	4.39149	3.83572	Protein-ribulosamine 3-kinase
CCA0052S0002	2.71358	2.21313	2.00043	0.977817	0.143228	4.63197	4.36284	3.01934	2.63463	1.79323	1.6501	1.14162	1.59374	1.51249	flavin-containing monooxygenase
CCA0052S0003	0	0	0	0	0	0	0	0	0	0	0	0	0	0	transcription factor
CCA0052S0004	1.57736	1.56998	2.46781	2.73246	2.8921	0.100191	0.135649	0.0588029	0.0623934	0.061625	0.145614	0.0488365	0.0970341	0.234623	Remorin, C-terminal region
CCA0052S0005	2.51769	1.51304	1.11371	1.117	0.882302	2.7451	1.68612	0.674955	0.730573	1.11153	1.72624	1.36482	1.51244	1.50977	DNA annealing helicase and endonuclease
CCA0052S0006	4.32295	2.83592	2.3744	2.60797	2.41431	4.19179	4.19591	3.12809	2.86877	3.11083	3.21593	2.85825	3.71619	3.17485	NA
CCA0052S0007	6.04884	6.44615	6.93412	6.60696	6.15279	5.58709	6.25978	5.89645	5.69427	5.50345	6.79055	6.89143	6.93411	7.13435	heparanase-like protein
CCA0052S0008	5.9922	5.895	5.32823	5.14646	5.30038	1.74757	1.16592	1.10017	1.00867	0.824159	5.45915	5.52239	5.42087	5.34163	NA
CCA0052S0009	0	0	0	0	0	5.75062	5.04053	4.38641	4.6979	5.48677	0.174856	0.265771	0	0	Belongs to the complex I LYR family
CCA0053S0004	0.0194945	0	0	0	0.0112648	0	0	0	0	0	0.0245632	0.102874	0.102311	0.188411	LRR receptor-like serine threonine-protein kinase
CCA0053S0005	0.891404	0.669121	0.222796	0.405027	0.201629	0.983477	0.78063	0.355965	0.364876	0.36225	0.619601	0.617258	0.915139	0.641218	Catalyzes the phosphorylation of D-fructose 6-phosphate to fructose 1,6-bisphosphate by ATP, the first committing step of glycolysis
CCA0053S0006	0.931877	0.58711	0.128341	0.308623	0.182246	1.16958	0.967159	0.199509	0.326747	0.326986	0.128698	0.127419	1.15613	0.255617	Catalyzes the phosphorylation of D-fructose 6-phosphate to fructose 1,6-bisphosphate by ATP, the first committing step of glycolysis
CCA0053S0007	0.438809	0.151726	0	0.0774488	0	1.46673	0.761253	0.705426	0.71915	0.5038	0.151079	0.153025	0.939641	0.162147	NA
CCA0054S0001	0	0.120698	0.335304	1.44428	4.64582	0.0730117	2.99181	4.69206	4.17497	3.07152	0	0	0	0	MLP-like protein
CCA0054S0002	0.0391473	2.93895	3.51246	5.17618	8.54902	0	0	0.156078	0.160737	0	0	0	0	0	MLP-like protein
CCA0054S0003	0	0	0	0	0	0	0	0	0	0	0	0	0	0	Belongs to the Casparian strip membrane proteins (CASP) family
CCA0055S0001	0	0	0	0	0	0	0	0.0725841	0	0	0	0	0	0	glucose-6-phosphate isomerase
CCA0056S0001	0	0	0	0	0	0	0	0	0	0	0	0	0	0	synthase
CCA0057S0001	2.73481	2.67384	2.48672	1.83737	1.9098	2.63065	1.90003	0.84527	0.583799	1.1172	1.11574	0.871964	1.66902	1.21559	Belongs to the cytochrome P450 family
CCA0057S0005	0.589076	0.596138	0.582016	0.807848	0.170835	5.68089	6.40954	5.3702	4.45757	4.90974	0	0	1.34524	0	Belongs to the cytochrome P450 family
CCA0057S0007	0	0	0	0	0	0	0	0	0	0	0	0	0	0	Belongs to the TRAFAC class TrmE-Era-EngA-EngB-Septin- like GTPase superfamily. Era GTPase family
CCA0057S0008	0	0	0	0	0	0	0	0	0	0	0	0	0	0	NA
CCA0057S0009	4.08998	4.33997	5.39064	5.48909	5.39292	3.99822	4.1022	4.25049	4.49	4.98949	4.14132	4.74678	5.00591	5.15367	60S ribosomal protein
CCA0058S0001	4.0786	3.83823	3.53274	3.59809	2.79349	2.49803	1.51456	1.13903	1.0871	1.32072	2.2206	1.5324	1.2102	1.62799	BREVIS RADIX-like 4
CCA0058S0002	1.41123	1.2469	0.335837	1.15069	0.904065	0.824449	0.157577	0	0	0.322023	0	0.341103	0.385111	0	BREVIS RADIX-like 4
CCA0059S0001	0.038851	0.0232179	0.166644	0.250837	0.701091	0	0	0.0108713	0	0	0.0249123	0	0.0126037	0.0126562	NA
CCA0059S0003	0	0	0	0	0	0	0	0	0	0	0	0	0	0	Xanthoxin
CCA0059S0005	0	0	0	0	0	0	0	0	0	0.17569	0	0	0	0	disease resistance
CCA0059S0007	0.27918	0.236224	0.690502	1.19545	1.21144	0	0	0.01052	0.00525455	0	0.103459	0.278238	0.264277	0.735593	Belongs to the disease resistance NB-LRR family
CCA0059S0009	0	0	0	0	0	0	0	0	0	0	0	0	0	0	disease resistance
CCA0059S0011	0	0	0	0	0	0	0	0	0	0	0	0	0	0	Xanthoxin
CCA0060S0001	0	0.0227935	0.0158901	0.0171524	0.0167146	0.210867	0.165814	0.0313325	0	0.0152443	0.613368	0.322837	0.302795	1.8479	Domain of unknown function
CCA0060S0004	1.81072	2.39	2.07638	2.13388	1.87598	2.04683	1.68889	1.63684	1.44112	1.5379	1.08482	1.77172	1.99471	1.76603	Pleckstrin homology domain-containing family A member
CCA0061S0001	0	0	0	0	0	0	0	0	0	0	0	0	0	0	NA
CCA0062S0001	7.39926	7.00984	6.58843	6.9394	7.07883	7.66994	7.70302	7.00234	7.12358	7.80609	8.46865	7.78451	7.8997	7.96156	Belongs to the ClpA ClpB family
CCA0062S0004	0.0259346	0	0.0734658	0.125648	0.412419	0.846419	0	0.166749	0.032397	0	0.583986	0.451898	0.143616	0.0480662	transcription factor
CCA0063S0001	0	0	0	0.287677	0.278968	0	0	0.264548	0.274928	0.277927	0	0	0	0	Zinc finger A20 and AN1 domain-containing stress-associated protein
CCA0063S0002	4.44604	4.37999	2.99116	2.15717	1.76667	3.27399	3.94906	2.40645	1.47956	1.53771	5.11732	5.39663	5.43602	4.01247	FabA-like domain
CCA0063S0003	6.13946	3.09843	3.06587	1.89153	0.402561	5.00096	5.2874	2.35811	0.785273	0.230708	8.84775	7.68164	5.86254	5.56443	The light-harvesting complex (LHC) functions as a light receptor, it captures and delivers excitation energy to photosystems with which it is closely associated
CCA0063S0004	3.12093	2.15574	2.37092	2.48049	2.21139	2.8496	3.65922	2.84146	2.54355	2.25719	2.53229	2.24334	1.68378	1.53301	phosphatase 2C
CCA0063S0005	6.95177	7.2373	5.3577	5.29628	5.41091	8.27188	6.64324	5.5406	5.43882	5.42805	6.61422	6.28081	6.06165	5.04006	Belongs to the plant LTP family
CCA0063S0006	0	0.135012	0	0	0	0	0	0	0	0	0	0	0	0	Chaperone protein dnaJ 20, chloroplastic-like
CCA0063S0007	0.597589	0.0285405	0	0	0	0	0	0	0	0	1.39553	0.469493	0.0548953	0	Heavy-metal-associated domain
CCA0063S0008	5.17959	5.71586	6.03886	5.58332	5.53288	4.46499	3.9674	3.26294	3.3581	3.85275	4.62548	3.87212	5.4078	5.23956	F-box kelch-repeat protein
CCA0063S0009	7.93208	5.97223	3.59018	2.56982	0.871438	7.44407	3.29751	1.22137	0.981666	0.67234	8.55561	7.96313	7.169	5.38656	Beta-xylosidase alpha-L-arabinofuranosidase
CCA0063S0010	5.23889	5.51173	4.6566	4.93886	5.13398	5.23107	4.63667	3.74736	3.87294	4.79169	5.41366	6.07815	5.79737	6.29846	Belongs to the protein kinase superfamily. Ser Thr protein kinase family
CCA0063S0011	7.72502	7.18071	5.90634	6.02423	6.1373	7.56388	6.99351	6.79559	6.77654	6.91365	6.94397	7.02274	7.09026	6.96531	splicing factor 3A subunit
CCA0064S0002	0	0	0	0	0	0	0	0	0.18909	0	0	0	0	0	Non-specific serine threonine protein kinase
CCA0064S0003	2.64935	2.75625	3.17495	3.54356	3.05995	2.03475	2.31253	2.68629	2.6952	3.4491	1.40109	1.14763	1.90858	1.83081	Non-specific serine threonine protein kinase
CCA0064S0004	0	0	0	0	0	0	0	0	0	0	0	0	0	0	Histone H2A
CCA0065S0004	1.70606	0.629835	0	0.273981	0	0.30287	0.115592	0.193093	0	0.103475	4.68708	4.40628	3.68765	5.99933	NA
CCA0065S0005	0	0	0	0	0	0.46712	0	0	0	0	0	0	0	0	NA
CCA0065S0006	0.725209	0.442836	0.164799	0.0619193	0.0554646	1.55411	0.876944	0.113891	0	0.184552	3.073	1.2184	1.50918	0.978439	Photosystem I reaction center subunit
CCA0065S0007	2.6406	2.89055	3.40405	3.89049	4.18818	3.18034	3.07762	3.11483	3.68907	4.61445	1.71156	2.22407	1.49133	2.82723	Polygalacturonase
CCA0065S0009	4.01187	4.80034	5.11382	5.39403	5.90628	2.23926	2.77023	2.71253	3.1352	4.03101	4.84475	6.05962	5.14477	6.69815	NA
CCA0065S0010	0	0	0	0	0	0	0	0	0	0	0	0	0	0	NA
CCA0066S0001	0.082975	0.139923	0.141455	0.249589	0.0492467	0.0896148	0.0531184	0.133793	0	0	0.151573	0.360958	0.171684	0.126671	Belongs to the helicase family. Dicer subfamily
CCA0067S0001	1.17693	1.37427	0.548689	0.916968	0.55125	2.18861	2.83988	2.19193	1.89611	1.81915	0.361053	0.636988	1.77244	0.384308	F(1)F(0) ATP synthase produces ATP from ADP in the presence of a proton or sodium gradient. F-type ATPases consist of two structural domains, F(1) containing the extramembraneous catalytic core and F(0) containing the membrane proton channel, linked together by a central stalk and a peripheral stalk. During catalysis, ATP synthesis in the catalytic domain of F(1) is coupled via a rotary mechanism…
CCA0068S0001	0	0	0	0.142288	0	0	0	0	0	0	0	0	0	0	NA
CCA0069S0001	0	0	0	0.00567207	0.16038	3.13916	1.47211	0.349329	0.516771	1.02534	1.09615	1.10291	1.02674	1.04695	kinase kinase kinase
CCA0069S0002	2.78429	1.49104	0.632702	0.504324	0.521754	2.47664	1.10031	0.183051	0.570275	0.617637	1.44364	1.17008	1.45709	0.869002	Mitogen-activated protein kinase kinase kinase
CCA0069S0003	2.28439	3.61813	3.12088	3.24183	2.28176	0.118692	0.0607445	0.108196	0.113396	0.0264469	0.640005	0.480306	0.60791	2.87467	Protein FANTASTIC FOUR
CCA0069S0004	4.03274	2.67631	2.26873	2.77738	2.6475	4.08135	3.36977	2.64566	2.69172	3.71407	3.37269	2.98675	3.37583	2.69416	Transcription regulatory protein SNF2-like
CCA0069S0005	6.11941	5.24003	4.73805	4.64039	4.41213	7.36462	6.28826	4.87698	4.47673	4.31457	6.39384	5.62238	5.46072	5.01007	RAN GTPase-activating protein
CCA0069S0006	8.29568	8.38773	7.66714	7.37232	7.31831	8.15686	7.20893	6.42655	6.55116	6.47669	6.90735	6.77292	7.21511	6.50587	Belongs to the universal ribosomal protein uS9 family
CCA0069S0007	0	0	0	0	0	0	0	0	0	0	0	0	0	0	No apical meristem (NAM) protein
CCA0069S0008	0	0	0	0	0	0	0	0	0	0	0	0	0	0	Carboxylesterase
CCA0069S0009	0.565815	1.08115	2.08346	2.4415	1.77323	0.0319168	0	0	0.333404	0.125416	0.576786	0.397681	0.190339	0.183344	alpha/beta hydrolase fold
CCA0069S0010	0	0	0	0	0.0279988	0.404717	0.092448	0.0315556	0	0	0.391134	0.189472	0.145953	0.0480662	alpha/beta hydrolase fold
CCA0069S0011	5.4774	5.87638	4.97031	4.98084	4.83815	5.32355	4.47979	4.10114	4.02319	4.46739	5.49994	5.35246	5.65437	5.52453	Arm repeat protein interacting with
CCA0069S0012	0.460283	1.08695	0.631835	0.500941	0.248693	1.63159	0.267604	0.100112	0	0	1.27534	1.93757	1.19495	1.87986	Belongs to the glycosyl hydrolase 31 family
CCA0070S0001	3.75146	3.68109	4.10196	5.89306	4.8273	4.57238	1.17511	1.83807	1.54216	0.510864	4.52343	5.72038	3.57073	7.00067	Calcium-binding protein PBP1-like
CCA0070S0002	4.34892	4.11656	4.34059	5.13914	4.26327	4.94614	1.89859	0.730944	2.17112	1.61221	3.98808	4.84034	3.40531	7.01117	Calcium-binding protein PBP1-like
CCA0071S0001	0	0	0	0	0	0	0	0	0	0	0	0	0	0	NA
CCA0072S0001	0	0.0453977	0	0	0	0	0	0	0	0	0	0	0	0	Xylosyltransferase 1-like
CCA0072S0002	0.347954	0.289773	0.0321319	0.0320181	0	0.902972	0.463675	0.40047	0.32227	0.454752	0	0.12876	0.688128	0.129444	Xylosyltransferase 1-like
CCA0072S0003	0.180081	0.307992	0.466929	0.704579	1.37305	0	0.165872	0.300409	0.165482	0.172369	0	0	0	0	DNA-directed RNA polymerases I, II, and III
CCA0073S0001	0.732628	0.340529	0.708287	0.497592	0.429003	0.111078	0.379716	0.192461	0.285329	0.19492	0.196264	0	0.376576	0	Pyridoxal 5'-phosphate (PLP)-binding protein, which may be involved in intracellular homeostatic regulation of pyridoxal 5'-phosphate (PLP), the active form of vitamin B6
CCA0073S0002	0.0959458	0	0	0	0.250002	0.105978	0	0.100112	0.269793	0	0	0	0.183968	0	Belongs to the TRAFAC class TrmE-Era-EngA-EngB-Septin- like GTPase superfamily. Era GTPase family
CCA0074S0001	0	0	0	0	0	0	0	0	0	0	0	0	0	0	sugar phosphate phosphate translocator
CCA0075S0001	0.172675	0.136295	0.0937176	0.138703	0.352663	0.0109551	0.02093	0.0261574	0.01049	0.0515352	0.496114	0.517971	0.175208	2.48534	Belongs to the protein kinase superfamily. Ser Thr protein kinase family
CCA0075S0006	0	0	0	0	0	0	0	0.159754	0	0	0	0	0	0	NA
CCA0076S0001	0.0941013	0.0583944	0.0261119	0.0267309	0.0554646	0.191865	0.0306919	0	0.0210991	0	0.408821	0.704454	0.611917	0.453739	receptor-like protein kinase
CCA0076S0002	0.0815367	0.0730625	0.219301	0.300726	0.0763962	0.1674	0	0	0	0	0	0	0	0.162147	receptor-like protein kinase
CCA0077S0001	0	0	0	0	0	0.924356	1.9687	1.95151	2.2176	2.32452	0	0	0	0	Lectin-domain containing receptor kinase
CCA0078S0001	2.27159	3.28529	3.16043	3.069	2.81735	0.995102	1.33339	0.983919	0.431691	0.912522	1.87107	1.63237	2.15149	2.59449	NA
CCA0079S0001	4.31983	5.35238	4.89576	4.76826	5.17444	3.57116	3.99444	3.92939	4.44084	4.59496	2.64273	3.20948	3.43599	3.35689	endonuclease activity
CCA0080S0001	0	0	0	0	0	0	0	0	0	0	0	0	0	0	Protein-tyrosine sulfotransferase-like
CCA0081S0001	0.598607	3.64569	5.35881	5.75872	6.22749	0.592119	0.71329	0.64186	1.13872	2.57144	0	0	0	0	transcription factor
CCA0081S0002	3.89593	3.89103	3.79903	3.43308	3.32702	3.43461	2.839	1.80772	1.2075	0.75484	4.11446	3.67337	3.72306	3.56548	protein C4orf29 homolog
CCA0081S0003	1.80915	1.54679	0.527012	0.260038	0.333416	0.294205	0.262998	0.12228	0.0945361	0.476515	0.114123	0.195703	0.138323	0.644162	Belongs to the cytochrome P450 family
CCA0081S0004	0	0	0.0364257	0	0	0	0	0.0535551	0	0	0	0	0	0	NA
CCA0081S0005	0	0.0894703	0	0	0	0	0	0	0	0	0	0	0	0	Multiple C2 and transmembrane domain-containing protein 1-like
CCA0081S0007	0.0764456	0	0	0	0	0	0	0	0	0	0	0	0	0	Multiple C2 and transmembrane domain-containing protein
CCA0082S0003	4.24608	4.32025	4.60683	4.13738	3.40219	3.95797	4.13152	2.9926	3.62498	3.71323	4.65362	4.3695	3.61695	4.09415	pheophorbide a oxygenase
CCA0082S0004	3.32018	2.50853	2.24359	2.34647	2.43976	4.52281	3.80011	2.96365	3.05821	3.16241	3.90096	3.47285	3.48321	3.68966	Pentatricopeptide repeat-containing protein
CCA0082S0005	2.03227	1.81019	1.38563	1.28807	1.61125	3.6448	3.23217	2.35022	2.43364	3.00817	1.08484	0.744045	2.25854	1.51062	RINT-1 / TIP-1 family
CCA0082S0006	3.85502	4.0489	2.71379	2.89005	3.20394	5.46757	4.45453	3.51084	3.37754	3.49936	4.28832	4.11745	4.08773	4.13684	urease accessory protein
CCA0082S0007	2.95248	3.53846	3.94752	4.90975	5.68241	2.63434	2.74027	2.37569	2.82501	2.83978	1.6359	2.15125	1.91984	2.90429	SANT SWI3, ADA2, N-CoR and TFIIIB'' DNA-binding domains
CCA0082S0008	0.0386766	0.0353195	0	0	0	0.0265018	0.0256217	0	0	0	0.0377279	0	0.036828	0	C2H2-type zinc finger
CCA0082S0010	2.63318	1.70012	2.23084	2.34918	2.46299	3.38366	2.05272	1.76014	2.13217	2.68376	2.1328	1.53109	1.3946	1.84038	tRNA (Guanine(10)-N2)-methyltransferase homolog
CCA0082S0011	1.51486	1.14953	0.747087	0.292705	0.06581	0.0633174	0.0306919	0	0	0	1.90946	2.23552	2.22324	1.41848	exocyst complex component
CCA0082S0012	0	0	0	0	0	0	0	0	0	0	0	0	0	0	NA
CCA0082S0014	4.21175	4.16323	5.49993	5.44584	5.38097	4.09614	4.75244	4.66708	4.62969	4.98083	4.35684	4.69673	4.77332	4.1464	zinc-ribbon
CCA0082S0015	0.35838	0.332364	0.267605	0.161342	0.117285	0.626241	0.163766	0.118656	0.122196	0.107671	3.35931	3.116	3.05189	2.339	Ubiquitin-associated translation elongation factor EF1B protein
CCA0082S0016	3.85912	3.87474	5.50695	5.10196	4.6526	4.48486	5.23286	4.81392	4.53957	4.61203	4.86547	4.28317	4.90807	4.52158	4-diphosphocytidyl-2-C-methyl-D-erythritol kinase, chloroplastic
CCA0082S0017	2.76875	1.79258	2.03361	2.25305	2.6394	3.411	3.29682	2.81426	3.94398	4.20122	2.33417	1.74673	2.12869	2.2251	Protein ROOT PRIMORDIUM DEFECTIVE
CCA0082S0018	5.39795	5.63426	4.9788	5.038	5.10992	5.53621	5.57071	4.88566	4.89524	4.90356	4.93913	4.51473	5.06388	5.03526	Ubiquitin associated domain
CCA0082S0019	5.28273	4.83632	5.63552	5.35502	5.76988	5.25091	5.14923	5.24346	5.04629	5.57811	4.22141	4.28974	5.10453	4.04986	Belongs to the cystatin family. Phytocystatin subfamily
CCA0082S0020	6.75107	8.08871	10.1078	9.70327	8.29539	2.71418	5.25717	6.82631	6.88607	7.13483	3.54936	4.03148	5.25001	4.55413	Cysteine proteinase inhibitor
CCA0083S0001	5.24871	4.71858	4.78838	5.17723	4.69229	6.54995	6.68786	5.94541	5.67543	5.91348	4.96617	4.5491	5.20064	4.39888	Vacuolar protein sorting-associated protein 53
CCA0084S0001	1.12236	0.277134	0.293041	0.410342	0.383326	0.230127	0.114266	0	0	0.112904	0.223329	0.413796	0.438683	0	NA
CCA0085S0001	4.15272	4.60722	4.71987	5.11024	5.14786	4.13865	4.59879	4.64935	4.69784	4.99365	4.0356	3.79489	4.02927	4.14396	Ubiquitin carboxyl-terminal hydrolase
CCA0086S0001	0.0897442	0	0	0	0	0	0	0	0	0	0	0	0	0	NA
CCA0086S0004	0	0	0	0	0	0	0	0	0	0	0	0	0	0	Organ-specific protein
CCA0086S0005	6.18888	5.54149	4.11799	4.25898	4.08944	6.04075	4.82655	3.54892	3.4806	3.83709	5.42178	5.22299	5.32512	5.2364	SWI SNF complex subunit
CCA0086S0006	0.0130256	0	0.077808	0.11856	0.643311	0.0937955	0.325873	0.209527	0.199975	0.309502	0.0245632	0	0	0.0956246	belongs to the protein kinase superfamily
CCA0086S0007	6.13783	6.06739	5.94998	6.07759	6.26333	6.34241	6.3067	6.02924	6.01178	6.49224	6.2704	6.16991	5.77494	6.16453	The coatomer is a cytosolic protein complex that binds to dilysine motifs and reversibly associates with Golgi non- clathrin-coated vesicles, which further mediate biosynthetic protein transport from the ER, via the Golgi up to the trans Golgi network. Coatomer complex is required for budding from Golgi membranes, and is essential for the retrograde Golgi-to-ER transport of dilysine-tagged protei…
CCA0086S0008	4.46546	3.9736	3.01961	2.89057	2.95729	4.94527	4.46971	3.81827	3.50617	3.8926	5.33321	4.61912	3.75593	3.69592	Guanine nucleotide-binding protein subunit
CCA0086S0009	7.17179	7.47071	6.42974	6.26189	5.88071	7.15534	7.39769	6.60712	6.24042	6.04544	9.41378	9.4583	9.57784	9.37958	Belongs to the glycosyl hydrolase 17 family
CCA0086S0010	4.08571	3.38029	3.12242	3.45077	3.43412	3.80474	2.86867	2.74839	2.92637	2.77934	4.35284	3.61248	3.79169	4.23338	Belongs to the CAP family
CCA0086S0011	6.18288	6.46848	5.52128	5.19534	5.17496	5.70931	5.33644	5.06655	4.66712	4.81519	5.30368	5.21158	5.53178	5.29228	BTB POZ domain-containing protein
CCA0086S0012	4.29425	4.91932	5.36923	5.07024	4.27035	2.96787	2.14993	1.71683	1.98312	3.23984	3.30331	3.12877	3.93668	3.33507	At1g01500-like
CCA0086S0013	0.341802	5.72062	5.32183	6.66864	7.48831	0.113431	2.27889	3.52053	4.62748	1.03783	2.83186	3.4376	4.35854	4.07468	hel,pr-4,pr4
CCA0086S0014	0	0.29537	0.142185	0.197938	0.379256	0	0	0	0	0	2.78892	2.51661	3.2753	2.82737	hel,pr-4,pr4
CCA0087S0001	0	0.473741	0.473725	0.889506	0.802544	0.474386	0	0	0	0.255916	0	0	0	0	NA
CCA0088S0002	0.0946383	0.376576	0.190274	0.289424	0.208342	0.0834798	0.0217173	0.0158641	0	0	1.48967	1.04593	1.89936	2.0502	Cytochrome p450
CCA0088S0003	0.666081	2.1616	3.10867	2.74714	3.09476	3.10291	3.6307	2.74794	1.24537	0.677975	0.518403	0.629569	1.70007	1.29557	NA
CCA0089S0001	0.112456	0.114521	0.45867	0.843764	1.13313	0	0	0	0	0	1.31261	1.39168	1.05584	1.85074	( )-neomenthol
CCA0090S0001	0.0583297	0.558127	0.236044	0.565128	0.961274	0	0.104681	0.263836	0.597135	0.981111	0.932577	1.71636	1.14099	3.81928	exocyst complex component
CCA0090S0002	2.9236	2.05179	2.60279	2.50908	2.38545	3.75058	3.48376	2.54779	2.65554	2.4361	1.56769	1.32603	1.98258	2.41936	RNA-binding protein
CCA0090S0003	0.424377	0.559448	0	0.731799	0.47198	1.27931	1.66194	0.98344	0.653734	0.822489	0.234673	0	0	0	NA
CCA0090S0004	3.48664	3.58549	3.27115	3.22537	2.83149	2.92859	2.56862	2.28974	2.44278	2.62317	2.67063	2.29068	3.52519	2.70943	Glycine-rich RNA-binding protein
CCA0090S0005	7.31722	6.27544	4.49441	4.58571	3.99807	7.03211	5.24418	3.73628	3.59597	4.14964	7.83378	7.33066	6.52892	4.47932	Histone H2A
CCA0090S0007	9.15976	8.67325	9.31779	9.41314	9.17335	8.33235	6.98812	6.55523	7.15408	7.54401	8.74885	8.38314	8.20952	7.53408	histone H2B
CCA0090S0008	6.31868	5.90852	7.02989	6.76445	6.98769	7.2891	6.50588	6.28605	6.50942	7.09144	7.04434	6.37552	6.2652	5.9716	THO complex subunit
CCA0090S0009	4.15274	4.53739	5.39457	5.73131	5.471	4.5212	4.72871	4.5504	4.74642	5.0589	4.58094	5.52786	5.39887	5.08549	NA
CCA0090S0010	4.97617	4.99973	4.62409	4.09192	4.72387	6.00834	5.45921	5.21882	4.9708	4.34397	4.23654	3.4083	3.07496	2.63073	ACT domain-containing protein
CCA0090S0011	0	0	0	0	0	0.11373	0	0	0	0	0	0	0	0	NA
CCA0090S0012	9.9363	7.27845	5.92942	5.70908	4.90648	9.59974	7.19448	2.95311	1.92079	3.14023	10.0731	9.33715	7.96085	6.37804	Core component of nucleosome. Nucleosomes wrap and compact DNA into chromatin, limiting DNA accessibility to the cellular machineries which require DNA as a template. Histones thereby play a central role in transcription regulation, DNA repair, DNA replication and chromosomal stability. DNA accessibility is regulated via a complex set of post-translational modifications of histones, also called h…
CCA0090S0013	5.01346	5.25504	5.29973	5.27156	5.2116	5.55601	5.34238	4.50184	4.49216	4.01433	6.39303	6.3689	6.32944	6.96754	UDP-glucuronic acid decarboxylase
CCA0090S0014	0.0192293	0	0	0	0	0	0	0	0	0	0	0	0	0	Fusaric acid resistance protein-like
CCA0090S0015	0	0	0	0	0	0	0	0	0	0	0	0	0	0	Fusaric acid resistance protein-like
CCA0090S0016	0	0	0	0	0	0	0	0	0	0	0	0	0	0	Fusaric acid resistance protein-like
CCA0090S0017	5.68485	5.54882	5.2532	5.22551	5.32545	4.99115	5.67761	5.44407	5.54249	5.32356	4.8874	5.2123	4.83699	5.55901	CRAL/TRIO domain
CCA0090S0018	2.79796	2.10286	3.17714	2.9448	2.82777	1.31274	2.21009	2.18294	1.95525	2.55294	0.686698	0.701569	0	0.736696	NA
CCA0091S0004	3.81249	3.30162	2.75874	3.32776	1.53248	0.47935	0.2823	0.249865	0.237309	0	1.57106	1.67709	1.40609	1.81665	NA
CCA0092S0001	0	0	0.274264	0	0	0.156184	0.625545	0.480335	0.201735	0	0	0	0.0736602	0	NA
CCA0092S0002	4.45711	3.97299	4.66511	4.90494	5.72589	4.45722	2.80583	2.13982	2.99493	3.54361	6.39522	6.6814	4.0553	4.79291	NA
CCA0093S0001	2.35652	3.02925	3.82644	3.55287	3.20284	1.85747	1.95518	1.91669	1.84535	1.80973	2.12617	1.79717	2.68646	3.22327	May serve as docking site to facilitate the association of other proteins to the plasma membrane
CCA0093S0002	0	0	0	0	0	0	0	0	0	0	0	0	0	0	protein self-association
CCA0094S0002	4.56507	4.55597	3.90149	3.92982	3.62114	4.26192	2.97267	1.44592	1.39914	1.43015	4.57294	4.96026	3.36094	5.12744	receptor-like protein kinase
CCA0095S0002	1.32101	0.734989	1.82639	2.04855	0.657236	0	0	0	0	0.0914776	0.628416	0.721003	0.954012	0.152866	Belongs to the helicase family. Dicer subfamily
CCA0095S0004	5.69269	5.52954	4.69986	5.06853	5.11238	5.34707	5.11135	4.41945	4.60272	5.27277	5.23376	5.54743	5.61706	5.61715	serine threonine-protein kinase
CCA0095S0005	0.941195	0.578598	0.758046	0.2281	0.320225	0.138266	0.0419463	0.10755	0.388073	1.6516	1.91706	1.18001	1.11814	0.872455	RNA polymerase sigma factor
CCA0095S0006	3.89884	3.40724	3.92339	3.21331	2.90515	5.13126	4.50172	3.47693	2.73428	3.16961	4.80139	3.64805	3.91584	3.41856	Belongs to the BolA IbaG family
CCA0095S0007	6.23631	5.58658	5.69441	5.22617	5.14527	4.29203	4.69738	4.28121	4.13263	4.50946	4.81077	4.81251	4.79093	4.59212	Autophagy-related protein
CCA0095S0008	4.6246	3.73545	3.50112	3.62216	2.87143	5.57615	5.92199	5.5844	5.34808	5.64789	2.23685	2.71977	2.37724	2.89254	Autophagy-related protein
CCA0096S0001	0	0	0	0	0	0	0	0	0	0	0	0	0	0	synthase
CCA0097S0001	0	0	0	0	0	0	0	0	0	0	0	0	0	0	Belongs to the eukaryotic ribosomal protein eL15 family
CCA0098S0001	0.0192293	0	0	0	0	0.0218276	0	0	0	0	0	0	0	0	UPF0481 protein
CCA0099S0003	0	0.0304441	0	0	0.113376	0	0	0	0	0.0372107	0	0	0	0.115974	LRR receptor-like serine threonine-protein kinase
CCA0100S0002	3.91868	3.56223	3.34442	3.44219	2.69405	3.78076	2.08543	1.48259	1.9544	2.40327	3.74818	3.72638	3.99412	3.8601	Sodium hydrogen exchanger
CCA0101S0001	4.31284	3.70162	3.78786	3.50416	3.0615	4.05305	3.8136	3.20446	3.14177	3.41191	4.13825	3.15609	4.52176	2.93821	Alpha beta-Hydrolases superfamily protein
CCA0101S0002	0.0194945	0.129397	0.0161554	0	0.0163939	0	0	0	0	0	0.161396	0.478694	0.0865682	0.303294	transcription factor
CCA0101S0003	3.83728	3.74077	4.29792	4.06739	4.07872	4.49163	4.02813	3.97071	4.16785	5.1582	3.60349	3.07503	3.24461	3.0675	Belongs to the RecA family
CCA0102S0003	2.35067	1.41469	0.449768	0.170783	0.0552701	1.15998	0.508633	0.0943495	0.01088	0	1.94024	1.59908	1.63921	2.95278	G-type lectin S-receptor-like serine threonine-protein kinase
CCA0102S0005	0.172039	0.486346	0.226463	0.0780315	0.0111646	1.39262	0	0.01052	0	0	0.772272	0.690212	0.525458	1.19535	PAN-like domain
CCA0103S0001	1.05163	0.0924137	0.0972259	0.169859	0.194178	0.0789331	0.145273	0.0873519	0.0424653	0.0474873	3.85155	3.8936	1.93418	3.48083	Cysteine-rich receptor-like protein kinase
CCA0103S0002	0	0.106717	0	0	0.0224424	0	0.0465752	0.0468944	0.0209043	0	0.0366898	0.0738137	0.10903	0.488211	Cysteine-rich receptor-like protein kinase
CCA0103S0003	0.486003	0.0340982	0.170855	0.273641	0.326295	6.20129	5.30246	2.68101	2.91887	2.2535	0.694854	0.714334	0.338914	0.234986	Cysteine-rich receptor-like protein kinase
CCA0103S0004	0	0.0398005	0.0972783	0.0447642	0.0554646	3.82554	2.32474	2.43886	3.03851	4.39704	0.32292	0.0627491	0.263246	0.0743234	Binds the poly(A) tail of mRNA
CCA0104S0001	0.155285	0.144068	0	0.212814	0.187993	0.0486557	0	0	0	0.042449	0.7621	0.703723	0.143209	0.81885	Encoded by
CCA0104S0002	0	0.0285405	0.0829513	0.0581676	0.054701	0	0.0668449	0.0313325	0	0.0353227	0	0.0565956	0	0.110097	NA
CCA0104S0003	4.94586	5.2318	5.21152	5.24396	4.72074	4.99386	5.30185	4.86792	4.08488	4.27627	4.91401	4.77952	4.87517	4.79285	NEDD8 ultimate buster
CCA0105S0001	1.06046	2.14425	1.06949	1.70915	1.75839	2.90156	3.96638	3.76775	3.57398	3.37656	3.46046	3.20424	3.50479	3.12958	Stores iron in a soluble, non-toxic, readily available form. Important for iron homeostasis. Iron is taken up in the ferrous form and deposited as ferric hydroxides after oxidation
CCA0105S0002	0.507951	0	0.195433	0.585257	0.49555	1.23727	0.842119	0.126775	0.147241	0.223477	0.759219	0.362047	0.0569924	0.404137	Stores iron in a soluble, non-toxic, readily available form. Important for iron homeostasis. Iron is taken up in the ferrous form and deposited as ferric hydroxides after oxidation
CCA0106S0001	2.05683	2.10506	1.07562	0.429177	0.106874	0.477722	0.117319	0.0158641	0.0162894	0.0372107	3.05188	2.70118	1.02682	1.33677	Indole-3-acetic acid-amido synthetase
CCA0106S0003	3.34792	2.93793	2.91935	2.81116	2.81129	4.60194	4.42988	3.61756	3.73514	4.1822	3.40136	2.57594	3.29208	3.02241	Pentatricopeptide repeat-containing protein At1g03560
CCA0106S0004	3.67831	3.82352	3.80432	4.1651	4.21865	3.45471	4.11124	4.49835	5.27271	5.24758	3.70493	3.95262	3.79462	3.8914	Belongs to the peroxisomal membrane protein PXMP2 4 family
CCA0106S0005	0.172453	0.669839	0	0	0	0.341392	0.308327	0	0	0.166207	0	0	0	0	NA
CCA0107S0002	0	0	0	0	0	0	0	0	0	0	0	0	0	0	NA
CCA0108S0001	0.773296	1.60929	0.54507	0.575286	0.448231	0	0	0	0	0	0	0	0	0	Glycerol-3-phosphate acyltransferase 3-like
CCA0108S0002	4.77923	7.12363	3.7366	4.05182	4.50232	3.85701	2.3702	2.50157	1.69987	1.973	4.31417	5.68072	5.36986	5.20853	lysM domain-containing GPI-anchored protein
CCA0108S0003	4.5561	4.72877	3.78026	3.3093	2.88119	4.23178	3.41507	2.32597	1.58085	1.6674	4.48845	3.77781	4.10593	4.13168	Glycerol-3-phosphate acyltransferase 3-like
CCA0108S0004	3.95026	5.34747	3.21374	2.99864	2.66151	3.11848	1.21379	0.332014	0.536824	0.593597	2.76464	2.45613	3.18728	2.36639	At1g04910-like
CCA0108S0005	3.0179	2.68657	2.33102	1.72548	1.14391	2.32258	1.7789	0.898624	0.538141	0.464748	4.39722	3.84403	3.58389	2.58674	NmrA-like family
CCA0108S0006	5.74832	5.09347	3.87522	4.19227	4.07754	4.3252	3.86673	3.79233	4.03427	4.46716	4.10619	4.71013	4.48766	5.06948	Protein of unknown function (DUF632)
CCA0108S0007	5.16922	6.06762	5.75324	5.69657	5.3563	4.86851	4.2479	4.04659	4.4788	4.74444	4.89011	4.95761	5.67211	4.87072	Serine threonine-protein kinase
CCA0108S0008	0.0936816	0.0304441	0	0	0	0.200427	0	0.0323711	0.0618256	0	0	0.110473	0	0	Arabidopsis protein of unknown function
CCA0108S0009	0	0.162762	0	0	0	0.0957238	0	0	0	0	0	0	0	0	Arabidopsis protein of unknown function
CCA0108S0010	0.032346	0.0283314	0	0	0	0	0.106635	0	0	0	0	0	0	0	Arabidopsis protein of unknown function
CCA0108S0011	7.62296	9.975	6.10221	6.31951	8.77646	4.36377	5.1122	6.02349	7.37195	4.99274	4.91257	6.316	7.41299	6.20162	Endochitinase
CCA0108S0013	4.14452	4.06572	3.02283	3.18027	3.13286	4.37533	3.59947	3.31564	3.24062	4.02021	3.44687	3.65285	3.45554	3.71455	NA
CCA0108S0014	5.88984	5.01125	4.70778	5.21035	3.73581	2.01474	0.94659	0.447795	0.399799	0.24496	4.65028	4.87946	1.55203	5.31937	NAC domain-containing protein
CCA0108S0015	1.76725	2.56083	2.52169	1.46193	1.19008	4.58589	3.05248	2.53299	1.05285	0.898315	1.10166	0.467926	0.591358	0.154662	Cytokinin-activating enzyme working in the direct activation pathway. Phosphoribohydrolase that converts inactive cytokinin nucleotides to the biologically active free-base forms
CCA0108S0016	6.19305	6.34361	9.12852	9.87179	8.82439	4.18396	3.35205	3.46966	3.65272	3.45934	5.8616	8.06524	6.98511	6.09142	Belongs to the expansin family
CCA0108S0017	2.89194	1.80551	2.40377	2.83981	2.10374	2.82064	2.24146	1.23634	1.23448	2.31353	4.19526	3.48899	3.39863	3.31445	Catalyzes the attachment of alanine to tRNA(Ala) in a two-step reaction alanine is first activated by ATP to form Ala- AMP and then transferred to the acceptor end of tRNA(Ala). Also edits incorrectly charged tRNA(Ala) via its editing domain
CCA0108S0018	5.07069	5.15235	6.48489	6.33448	5.87032	3.95827	4.48363	4.62815	4.92861	5.22051	3.86627	4.25006	4.76264	4.44029	EF-hand domain pair
CCA0108S0019	1.87833	1.03347	1.81985	1.19536	0.416472	2.48003	1.72808	0.0837577	0.16644	0.0264469	1.52593	1.09978	1.04581	0.253631	Belongs to the cyclin family
CCA0108S0020	1.66832	1.09253	1.86791	2.92743	0.92927	0.754033	0.241237	0.211513	0.483957	0.319413	0	0	0	0.271501	NA
CCA0108S0021	3.02297	2.79662	2.72728	3.93133	2.4272	1.18502	0.324932	0.150138	0.501653	0.634159	4.24335	4.12496	2.35951	4.37551	RING-type E3 ubiquitin transferase
CCA0108S0022	0.863877	0	0	0.887514	0.164664	1.81865	0.902016	0.227967	0.931657	1.38785	0.0627181	0.448851	0.533337	2.20712	RING-type E3 ubiquitin transferase
CCA0108S0023	0.348042	0.881011	0.524348	0.947826	0	0	0	0	0	0	0	0	0	0	NA
CCA0108S0025	5.58094	5.58226	6.23691	6.30231	6.16871	5.9402	5.94715	5.55707	5.58358	5.79998	5.82039	5.61618	5.40411	5.54776	Ubiquitin domain-containing protein
CCA0108S0026	4.07646	3.81521	4.61175	4.57384	4.25491	4.88368	5.01911	4.51364	4.27892	4.27497	3.66442	3.39199	3.98711	3.3478	NA
CCA0108S0027	0	0.0339316	0.372336	0.0649895	0.033534	0.220131	0.160334	0	0	0	0.0606413	0	0	0	Zinc finger protein
CCA0108S0028	0.727693	0.979776	1.09469	1.18193	1.13178	3.23633	2.48521	1.90255	0.770874	1.37344	0.559689	1.09092	0.580986	0.80928	NA
CCA0108S0029	4.38443	5.08843	4.78379	4.95848	4.29704	5.04791	5.12169	4.82773	4.95552	5.32483	3.19202	3.29196	2.84534	3.86307	Niemann-Pick C1
CCA0109S0003	1.50953	2.80961	3.61446	3.157	1.77762	2.81964	2.47703	1.29819	1.35359	0.267828	1.32453	0.858982	1.41434	1.10929	calcium-binding protein
CCA0110S0001	0	0	0	0	0	0	0	0	0	0	0	0	0	0	Small nuclear ribonucleoprotein
CCA0110S0002	0.13084	0.160254	0.0518999	0.0337027	0.0167646	0.0265595	0.0262116	0.00544587	0.00525455	0.00532831	1.22563	1.43652	2.26682	1.35699	Belongs to the NPH3 family
CCA0110S0003	0.878423	1.001	2.42144	2.72218	2.75843	1.12108	0.0522451	0.0424624	0.026326	0.0984558	0.118836	0.196239	0.366507	0.826692	expressed protein
CCA0111S0001	0	0	0	0	0	0	0	0	0	0	0	0	0	0	MADS-box transcription factor
CCA0112S0001	0	0.0183435	0.0106128	0.02199	0	0	0	0	0	0	0.825925	0.510994	0.405823	0.6351	protein UNUSUAL FLORAL
CCA0112S0002	0	0.0183435	0.0106128	0.02199	0	0	0	0	0	0	0.825925	0.510994	0.405823	0.6351	protein UNUSUAL FLORAL
CCA0112S0004	0.0130965	0.0468618	0.0213244	0.0670274	0.12366	0	0	0	0.01049	0	0.212896	0.243032	0.186277	0.541307	LRR receptor-like serine threonine-protein kinase
CCA0112S0005	0	0	0	0	0	0	0	0	0	0	0	0	0	0	NA
CCA0113S0001	4.14974	3.70134	2.65764	2.83595	2.35888	4.03583	3.99601	3.19704	3.14853	3.53506	2.34477	2.34595	2.72303	3.13988	NA
CCA0113S0003	0.609455	0.761117	0.976921	0.594623	0.631679	0	0	0	0	0	0.290698	0.301476	0	0	NA
CCA0114S0001	0.167784	0.464377	0.288284	0.31295	0.91899	3.34664	2.86299	1.67976	2.1064	2.64142	0.104433	0.099129	0.101997	0.194065	NA
CCA0114S0003	0.482097	0.134643	0.0466664	0.0860179	0.0926326	0	0	0	0	0.0551254	0	0	0	0.092321	Plant protein of unknown function
CCA0115S0002	0	0.194721	0.297046	0.157838	0.269927	1.104	1.28476	0.655285	0.40352	0.290209	1.42243	0.781346	0.766772	1.82908	Belongs to the glycosyl hydrolase 3 family
CCA0116S0001	0	0	0	0	0	0	0	0	0	0	0	0	0	0	Belongs to the TRAFAC class myosin-kinesin ATPase superfamily. Kinesin family
CCA0117S0001	0.684345	1.46945	0.127234	0.278323	0.27468	0.417483	0.351076	0.0732558	0.0725349	0.490381	0.0623427	0.176382	0.120906	0.17637	Cysteine-rich receptor-like protein kinase
CCA0118S0001	2.41274	2.00973	3.70375	3.63465	2.99072	2.11167	2.6975	2.32539	2.69383	2.91794	2.38255	1.81306	2.58877	2.21904	receptor-like protein kinase
CCA0119S0003	0	0	0	0	0	0	0	0	0	0	0	0	0	0	Belongs to the multi antimicrobial extrusion (MATE) (TC 2.A.66.1) family
CCA0119S0005	0	0	0	0.0619193	0	0	0	0	0	0	0	0	0	0	Belongs to the glycosyltransferase 8 family
CCA0120S0001	0	0	0	0	0	0	0	0	0	0	0	0	0	0	NA
CCA0121S0001	0.0519638	0.385869	0.155366	0.288573	0.161038	2.64179	2.17763	1.44803	1.36033	1.81905	0	0	0.084666	0	NA
CCA0122S0001	0.643715	3.99654	0.398495	2.27204	1.42789	0.0576744	0	0	0	0	3.46313	4.19006	7.78488	4.59385	21 kDa protein-like
CCA0122S0002	0.449182	0.741977	0.269435	0.192466	0.470879	1.34017	0.95484	0.576978	0.780913	0.789435	0	0.512138	0	0	NA
CCA0122S0003	2.36244	2.21291	1.44083	1.99479	2.24775	2.57762	2.46412	1.8901	1.51238	2.17177	3.02575	2.64397	2.7998	2.61214	ALBINO3-like protein 1
CCA0122S0004	0.212528	0	0	0	0	0.717866	0.373743	0.192461	0	0.383512	0	0	0	0.520252	NA
CCA0123S0004	0.0835158	0	0	0	0	0	0	0	0	0	0	0	0	0	NA
CCA0124S0001	4.13364	4.60306	2.91103	2.88854	2.51536	4.92936	4.12356	3.18091	3.02137	3.26678	3.92853	3.94328	3.65389	3.85524	NA
CCA0124S0003	4.30151	4.40218	2.88351	2.77146	2.70315	3.93484	3.18161	2.39362	2.00787	2.6337	3.2111	3.10411	3.27673	3.41475	Mannosyltransferase involved in glycosylphosphatidylinositol-anchor biosynthesis
CCA0124S0004	0	0	0	0	0	0.143252	0.133297	0	0.250644	0	0	0	0	0	Belongs to the TRAFAC class myosin-kinesin ATPase superfamily. Kinesin family
CCA0125S0001	0	0	0	0	0	0	0	0	0	0	0	0	0	0	NA
CCA0125S0002	0.2474	0	0.0523001	0	0.229141	0	0	0	0.0517036	0	1.90311	0.546112	0	3.29045	NA
CCA0126S0001	0.656164	0.754343	1.04344	1.58161	1.45778	0.807037	1.35755	1.27693	1.51075	2.36385	0.916828	1.0336	1.29482	1.28005	serine threonine-protein kinase
CCA0126S0002	0	0	0	0	0	0.52496	0.926922	0.988163	1.26615	2.11339	0	0	0	0	serine threonine-protein kinase
CCA0126S0003	1.29076	0.827772	1.56459	1.35136	1.71044	0.508629	0.339355	0.0630157	0.264839	0.683274	0	0	0.0982308	0.0560984	G-type lectin S-receptor-like serine threonine-protein kinase
CCA0126S0004	3.08616	3.29591	2.28629	2.31707	1.62428	1.84662	1.6874	1.10117	0.966885	1.85595	3.29786	4.05609	4.23032	4.30457	Belongs to the multi antimicrobial extrusion (MATE) (TC 2.A.66.1) family
CCA0126S0005	4.00615	3.46558	3.80177	3.23091	3.18248	4.85266	3.96535	2.841	2.73768	3.05404	5.22407	3.48639	3.79255	3.94705	RNA-binding CRS1 YhbY (CRM) domain protein
CCA0126S0006	4.05343	2.48852	2.14221	2.25048	1.41444	3.64416	2.27743	0.409996	0.285329	0.325902	4.52441	3.35176	3.27625	1.89415	Belongs to the TRAFAC class myosin-kinesin ATPase superfamily. Kinesin family
CCA0126S0007	3.07924	2.71529	2.31181	1.55618	1.98914	2.54182	0.594578	0.409027	0.649853	0.395414	2.86589	1.63152	0.87065	2.24262	Salt tolerance-like protein
CCA0126S0008	1.02207	0.661078	0.749366	1.39443	1.69713	2.83125	2.91732	2.10556	2.386	2.63719	2.36093	1.35004	1.80216	0.943451	isoform X1
CCA0127S0001	0	0	0	0	0	0	0	0	0	0	0	0	0	0	Belongs to the TRAFAC class myosin-kinesin ATPase superfamily. Kinesin family
CCA0128S0001	3.07069	3.74187	3.44294	4.29987	3.2753	0.205947	0.0836585	0.0213125	0.0421306	0.00509936	2.49394	2.7654	2.44082	1.11619	callose synthase
CCA0128S0002	5.49388	5.47724	5.42947	5.14229	4.57295	5.70281	5.49824	4.63247	4.64395	4.91964	4.68659	3.74547	4.85488	4.61156	Callose synthase
CCA0128S0003	0	0.057484	0.0364257	0	0.0224424	1.09376	0.64792	0.208041	0.171559	0.134833	0	0	0	0.0367416	RING-type E3 ubiquitin transferase
CCA0129S0001	0.032346	0	0	0	0	0.0682821	0	0	0	0.0303292	0	0	0	0	UPF0481 protein
CCA0129S0002	4.31129	4.60454	4.16514	4.00339	4.11551	4.86513	4.4389	3.94272	4.26507	4.74832	4.03047	3.48909	3.97942	3.79692	ATP synthase regulation protein NCA2
CCA0129S0003	6.09387	4.82002	1.19644	0.872106	0.517165	6.83015	4.84904	1.15158	0.439734	0.545085	6.95251	5.33765	4.91158	2.75495	Belongs to the cyclin family
CCA0129S0004	5.05847	5.75123	4.03446	3.14934	3.15966	6.74693	4.94233	2.00291	1.19735	1.73233	8.2201	7.62242	6.52089	7.87275	Tubulin is the major constituent of microtubules. It binds two moles of GTP, one at an exchangeable site on the beta chain and one at a non-exchangeable site on the alpha chain
CCA0130S0001	0	0	0	0	0	0	0	0	0	0	0	0	0	0	NA
CCA0131S0001	0.114392	0	0.529913	0.0990451	0.564572	0.220849	0.715829	0.806232	0.378425	0.697994	0	0	0	0	ATP synthase protein YMF19
CCA0132S0002	0.667189	1.25821	4.29303	5.49603	3.79523	5.16747	2.73841	5.9159	5.93973	4.47761	1.17058	0.775995	1.66132	0.718096	Belongs to the GST superfamily
CCA0132S0003	2.8535	4.25335	3.72473	3.65854	3.02511	4.15736	4.79527	5.61003	5.36406	4.87115	1.48426	2.49466	3.52021	3.14433	Universal stress protein family
CCA0133S0001	0	0	0	0.238996	0.218028	0.131299	0.531133	0.116582	0	0.12237	0	0	0	0.47188	phospholipase d
CCA0133S0003	0	0	0	0	0	0	0	0	0.0729544	0.0413744	0	0	0	0	L-type lectin-domain containing receptor kinase
CCA0133S0004	0.0262159	0.017192	0.0472516	0.074646	0.302134	0.109306	0.0726246	0	0	0.0734858	0.0252613	0	0	0	phospholipase d
CCA0133S0005	1.2794	0.737846	0	0.14749	0	2.95083	1.61681	0.101899	0	0.143409	0.54524	0	0	0	Belongs to the MCM family
CCA0133S0006	0	0	2.35205	2.91461	1.13863	4.13905	3.76248	1.45115	0.818586	0.729392	2.33369	3.3193	0.240408	2.35247	TMV resistance protein N-like
CCA0133S0007	2.45874	0.493175	0.347443	0.736495	0	4.30802	4.18862	2.33902	1.42319	1.23186	0.147076	1.03537	0.296471	1.61355	TMV resistance protein N-like
CCA0133S0008	6.28288	3.4298	3.161	4.13035	2.70716	3.44573	4.09014	2.28378	1.64567	1.2036	4.79387	5.50778	2.19597	6.09443	TMV resistance protein N-like
CCA0133S0009	0	0	0	0.256397	0	2.94805	4.11447	2.03249	1.25147	1.37393	0	0	0.01158	0	NA
CCA0134S0001	3.54481	2.96054	3.66238	3.69803	3.02517	4.11315	3.22455	1.99326	2.01109	2.95035	3.63206	3.40745	3.12461	3.50581	GATA transcription factor
CCA0134S0003	2.07539	0.824999	0.610309	0.606736	0.403374	2.74013	1.01415	0.290971	0.283628	0.687625	1.27755	0.598755	0.544451	1.1328	NA
CCA0135S0001	4.39276	3.56654	4.07119	3.85828	3.44168	4.03349	4.17069	3.79953	4.05229	4.08837	5.23281	4.95293	4.75687	4.35918	belongs to the metallo- dependent hydrolases superfamily. Urease alpha subunit family
CCA0136S0001	0.0514111	0.0890896	0	0.0838514	0.132918	0.688606	0.249311	0.0972914	0.0535978	0.0502002	0.168678	0.0844087	0.0859975	0.0843187	Belongs to the peptidase C1 family
CCA0137S0001	0.16246	1.28036	2.45153	3.66835	3.99268	0	0.0641951	0	0	0.060034	0.978149	0.271029	0.190905	0.859808	Domain of unknown function
CCA0138S0002	0	0	0	0	0	0.468895	0.0407792	0	0	0.0368914	0	0	0	0	NA
CCA0138S0004	2.48795	2.33391	3.30835	3.27974	2.9765	0.911605	1.28258	0.487911	1.30166	1.0733	1.63326	1.27994	1.31017	2.09824	NA
CCA0138S0006	3.41676	2.07834	1.41914	1.55588	0.776445	0.334642	0.429594	0	0.112403	0	2.45637	3.0766	1.45804	4.17003	NA
CCA0138S0007	0	0	0	0	0	0	0	0	0	0	0	0	0	0	Belongs to the cytochrome P450 family
CCA0138S0008	0	0	0.529543	3.94456	6.24039	0.0682821	0	0.0624358	2.27584	6.17544	0	0	0	0	NA
CCA0139S0001	0	0.0424442	0	0	0	0.0732633	0.0615152	0.0419227	0.082788	0.0733078	0	0	0.115635	0.0302285	NA
CCA0140S0001	5.4725	5.613	5.07817	5.17601	5.04712	5.78051	5.72106	4.93332	4.89164	5.2933	4.7564	4.45318	4.86826	5.07564	OBERON 3-like
CCA0141S0002	4.92371	3.98843	4.25341	4.33329	4.34584	5.53272	4.76778	4.09224	4.51685	5.00105	4.54767	4.00611	4.00901	3.92725	Pentatricopeptide repeat-containing protein
CCA0141S0003	0	0	0	0	0	4.23481	3.18858	2.96852	3.53118	4.26906	0	0	0	0	Domain of unknown function (DUF4598)
CCA0142S0002	0	0	0	0	0	0	0	0	0	0	0	0	0	0	NA
CCA0142S0004	0	0	0	0	0.0975008	0.551436	0.183118	0.290678	0.0868243	0	0	0.0801956	0	0	Phosphate transporter PHO1 homolog 3-like
CCA0142S0005	0.117669	0.045067	0	0.12041	0.428517	1.20859	0.306428	0.509654	0.164777	0.0402989	0.69672	0.753023	0.175706	0.81766	Phosphate transporter PHO1 homolog 3-like
CCA0143S0001	5.29304	4.9402	4.71938	5.05874	4.7856	5.85798	5.45048	5.12253	5.39626	5.6436	5.15615	4.85639	4.99541	4.76295	NA
CCA0143S0002	5.39806	5.11037	4.44075	3.74055	2.80574	6.16939	5.43117	4.20199	3.94843	3.59513	6.04177	5.70612	4.35501	4.70172	Belongs to the glycosyl hydrolase 17 family
CCA0143S0003	3.67865	3.24656	3.3722	3.5877	3.34259	4.45679	4.3789	3.42858	3.44509	4.17766	3.33239	2.67353	2.98397	2.88688	RNA recognition motif
CCA0143S0004	0.0815367	0	0	0	0	0	0	0	0	0	0	0	0	0	transmembrane ascorbate ferrireductase
CCA0143S0005	4.80882	4.94819	4.5909	4.70729	4.5625	4.63823	3.64913	2.91749	2.98975	3.35445	4.87708	4.61848	4.61522	4.50718	5'-nucleotidase domain-containing protein
CCA0144S0001	0	0	0	0	0	0	0	0	0	0	0	0	0	0	Belongs to the peroxidase family
CCA0145S0001	0	0	0	0	0	0	0	0	0	0	0	0	0	0	Carbohydrate esterase
CCA0145S0002	0	0	0	0	0	0	0	0	0	0	0	0	0	0	Carbohydrate esterase
CCA0145S0003	0	0	0	0	0	0	0	0	0	0	0	0	0	0	Carbohydrate esterase
CCA0146S0001	0.331853	0.303852	0.453498	0.437078	0.551201	0.465824	0.366215	0.454742	0.391081	0.60604	0.0616801	0.0617707	0.121939	0.209591	cytochrome c
CCA0146S0004	0	0.0785324	0	0	0	0	0	0	0.0899656	0.0939337	0	0	0	0	NA
CCA0146S0005	0	0	0	0	0.175479	0.185475	0	0	0	0.616352	0	0	0	0	NA
CCA0146S0006	0	0	0	0	0	0	0	0	0	0.431249	0	0	0	0	NA
CCA0147S0001	0.634807	0.88817	0.636932	0.489884	0.336081	0.841868	0.267564	0.152207	0.208558	0.416922	0.281457	0.0442093	0.358807	0.350554	Cyclin_C
CCA0147S0002	4.39805	4.44756	4.54925	4.83975	5.32163	0.898785	2.1381	2.14371	1.70035	1.9132	3.38499	2.98709	3.06525	2.88488	PAP-specific phosphatase HAL2-like
CCA0147S0004	0	0	0	0	0	0	0	0	0	0	0	0	0	0	NA
CCA0147S0005	0.30015	1.35042	0.983486	1.11933	0.434543	0.216783	0.206765	0.115303	0.0567735	0	2.37667	2.97137	4.31112	1.31699	NA
CCA0147S0006	0.488894	0.739051	0.879407	0.628063	0.0956803	0.507734	0.494296	0.0898949	0.149863	0	3.1225	2.77381	4.02799	1.96207	NA
CCA0147S0010	0	0	0	0.124018	0.123455	0	0	0	0	0	0.277351	0.271019	1.07149	0	NA
CCA0147S0011	0.497972	0.752821	1.11865	0.793123	0.72338	0	0.209748	0.824526	0.658163	0.894908	0.975481	0.929281	1.33503	0.765494	NA
CCA0147S0015	0	0	0	0	0.129698	0	0	0	0	0	0	0	0	0	isoflavone
CCA0148S0002	2.88544	3.09354	3.75121	3.55702	3.19015	3.82923	4.02548	2.88142	2.41101	2.74628	2.4326	2.05734	2.55237	2.64028	NA
CCA0149S0002	3.36913	2.87909	2.89967	3.06232	2.86151	3.51117	3.95068	3.57476	3.82373	3.8053	2.10603	1.81295	3.26526	2.24899	ETHYLENE INSENSITIVE 3-like 3
CCA0149S0003	4.21671	3.77623	3.69792	4.03764	4.03876	4.12148	4.44185	3.98906	4.42652	4.43663	2.53016	1.99379	3.486	2.63409	ETHYLENE INSENSITIVE 3-like 3
CCA0149S0004	0	0.0616107	0	0	0	0	0	0	0	0	0	0	0	0.509884	NA
CCA0149S0005	0.377933	0.146176	0.313364	0.399028	0.184658	0.825959	0.782058	0.415414	0.381112	0.66272	0.337915	0	0.340793	0.33463	Pentatricopeptide repeat-containing protein At1g06145-like
CCA0149S0006	1.62642	1.43598	1.56749	1.3411	1.24319	2.83146	3.36925	2.60997	2.21967	2.33175	0.34449	0.620079	0.629665	0.627361	Pentatricopeptide repeat-containing protein
CCA0149S0007	1.06577	0.672943	2.01974	2.10749	1.34673	2.13631	2.43897	1.65653	1.38309	1.56795	0.497106	0.424725	0.403176	0.604003	disease resistance
CCA0150S0001	0	0.0675718	0.488557	0.251442	0.678309	0.220082	0.529593	0.283935	0.3233	0.634568	0	0	0	0	E3 ubiquitin-protein ligase
CCA0150S0002	2.77236	2.76447	3.25948	2.19979	2.27812	1.87143	0.654144	0.710222	1.08102	2.80949	2.03124	1.4534	2.80574	2.34522	Mitogen-activated protein kinase kinase kinase
CCA0151S0001	2.18871	2.94477	2.65529	2.36177	1.70242	0	0	0	0	0.304689	0	0	0	0	histidine-containing phosphotransfer protein
CCA0151S0002	3.38449	3.42002	2.59367	2.69623	2.47281	3.46251	3.67408	2.51486	2.44113	2.97468	3.16695	3.26513	2.79441	3.13044	GDP-fucose protein O-fucosyltransferase
CCA0152S0001	0	0	0	0	0	0	0	0	0	0	0	0	0	0	Snf2-ATP coupling, chromatin remodelling complex
CCA0153S0001	0.0577106	0.0543452	0	0	0	0	0.118531	0	0	0	0	0	0	0	transcription factor
CCA0154S0001	2.31604	2.55649	3.93844	3.66887	3.52952	2.92025	2.22168	1.46198	1.26913	1.78692	2.21296	1.82733	2.76016	2.30291	NA
CCA0155S0002	5.63061	5.8698	4.82516	4.62817	4.15254	5.49803	3.96984	2.14017	2.19358	2.7295	5.30868	5.14338	4.22458	3.5947	DNAJ heat shock N-terminal domain-containing protein
CCA0156S0002	3.76828	4.06915	3.32633	3.02005	3.79687	0.103206	0.229145	0.396864	0.261929	0.381148	2.82433	2.71192	2.59757	5.24007	NA
CCA0156S0004	6.55638	5.0618	6.99009	6.76611	6.92483	7.65065	7.44035	7.05029	7.45504	7.83207	5.98713	5.76413	6.23122	4.50327	structural constituent of ribosome
CCA0156S0005	7.3425	5.58666	4.54487	2.02202	0.469603	0.0957238	0.0536923	0	0	0	0.0749411	0	0	0	MADS-box protein
CCA0156S0006	1.47836	0.874756	0.978032	0.880778	0.716873	2.0501	1.32916	0.66785	0.603037	1.08365	1.19424	0.511794	0.777596	1.09772	Pentatricopeptide repeat-containing protein
CCA0156S0008	0	0	0	0	0	0.0679173	0	0	0	0	0	0	0	0	Pentatricopeptide repeat-containing protein
CCA0156S0009	0.211878	1.50275	4.84133	6.14466	6.92326	1.46488	6.20857	8.02819	8.93193	9.02539	0	0	0	0	NA
CCA0157S0001	0.658481	0.439881	0.288614	0.397575	0.528204	1.36097	1.6914	1.27234	0.955523	1.7371	1.14619	1.38982	1.88773	1.27165	NA
CCA0158S0001	0	0	0	0	0	0	0	0	0	0	0	0	0	0	Guanylate-binding protein
CCA0159S0001	0	0	0	0	0	0	0	0	0	0	0	0	0	0	SAGA-associated factor 11
CCA0159S0002	0.36098	0.390685	0	0	0	0	0.047548	0.0898949	0	0	0	0.0741825	0	0	UPF0481 protein
CCA0160S0001	0	0	0	0	0	0	0	0	0	0	0	0	0	0	Thioesterase superfamily
CCA0161S0001	3.91527	3.90107	4.64126	4.46176	4.20334	3.27957	2.74966	2.66362	3.34328	4.10788	4.37031	3.80818	4.37464	4.40854	Heat Stress Transcription Factor
CCA0161S0002	3.93771	3.89818	4.2239	3.99789	3.43579	4.1152	3.42685	2.9071	3.33529	3.95815	3.97079	3.4705	4.20436	4.11068	two-component response regulator
CCA0162S0001	2.42985	2.68557	2.55212	2.54551	2.35979	1.55566	1.0079	0.747967	0.630603	0.780791	1.79561	2.07337	2.11189	1.62156	Annexin D3-like
CCA0163S0001	0	0.0506027	0	0.0502633	0	0.827412	0.993698	0.883047	1.00772	1.06393	0	0	0	0	RNA recognition motif
CCA0163S0002	0.522124	0.121262	0.0419907	0.161641	0.118627	1.06328	0.660109	0.521627	0.327178	0.299781	0	0.0785406	0.221684	0.0784566	protein ubiquitination
CCA0163S0003	0.731319	0.067409	0.113524	0.280531	0.0439255	0.6846	0.268525	0.158195	0.157073	0.240666	3.30929	3.05173	2.48206	1.13229	Domain of unknown function
CCA0163S0005	1.94826	1.48055	2.60253	2.32237	1.1966	1.58439	2.2348	2.67396	3.09309	3.43927	2.02025	0.985552	1.15359	0.300945	Major Facilitator Superfamily
CCA0163S0006	0	0	0	0.0425348	0	4.03896	4.59386	4.08312	4.15822	4.5422	0	0	0	0	RNA recognition motif
CCA0163S0007	1.27577	0.124654	0.189125	0.317837	0.23122	0.573181	0.153542	0.072331	0.294265	0.174846	3.65124	3.35036	2.84716	1.52176	ankyrin repeat family protein
CCA0164S0002	0.273438	1.22685	1.26262	2.52975	2.21781	0.0218276	0.0217173	0.0216612	0	0.042449	1.41736	1.24054	0.77607	0.267163	3-ketoacyl-coa synthase
CCA0165S0001	0	0	0	0	0	0	0	0	0	0	0	0	0	0	Plant lipoxygenase may be involved in a number of diverse aspects of plant physiology including growth and development, pest resistance, and senescence or responses to wounding
CCA0165S0003	0	0	0	0	0	0	0	0	0	0	0	0	0	0	NA
CCA0165S0004	1.79352	2.33059	2.71055	2.2275	1.38084	1.76095	1.85138	1.39134	1.00477	1.42963	0.254694	0.38683	0.450863	0.498834	Belongs to the class-IV pyridoxal-phosphate-dependent aminotransferase family
CCA0165S0005	0	0.0285405	0.0583725	0	0	0	0	0	0	0	0.109193	0	0.0608679	0.533767	No apical meristem (NAM) protein
CCA0165S0006	0.765146	0.348213	0.284626	0.442257	0.306072	1.07886	1.00285	0.639642	0.501608	0.537876	0.740523	0.423566	0.598161	0.918418	disease resistance
CCA0166S0001	0	0	0	0	0	0	0	0	0	0	0	0.358875	0.609587	1.3944	NA
CCA0166S0002	0	0	0	0	0	0	0	0	0	0	0	0	0	0	disease resistance
CCA0166S0006	3.81286	4.02223	2.45295	2.70887	2.68858	0.753523	0.893291	0.734063	0.697559	0.361656	4.20652	5.01144	4.81495	4.36638	Catalyzes the reduction of fatty acyl-CoA to fatty alcohols
CCA0167S0001	0	0	0	0	0	0	0	0	0	0	0	0	0	0	Plant lipoxygenase may be involved in a number of diverse aspects of plant physiology including growth and development, pest resistance, and senescence or responses to wounding
CCA0168S0001	0.0391473	0.100991	0	0	0	0	0	0	0	0.042449	0	0	0	0	ENTH domain
CCA0169S0001	0	0.106717	0	0	0	0	0	0	0	0	0	0	0	0	TMV resistance protein
CCA0169S0002	0.155446	0	0	0	0	0	0	0	0	0	0	0	0	0	TMV resistance protein
CCA0169S0003	0	0	0	0.0783552	0	1.53326	1.18762	0.557003	0.395397	0.639395	0	0	0	0	Inositol-tetrakisphosphate 1-kinase 4
CCA0169S0004	0	0	0	0	0	0.0576744	0	0	0	0	0	0	0	0	TMV resistance protein
CCA0169S0005	0.604218	0.106717	0.0574273	0	0	0.179379	0.122348	0	0	0.0632142	0	0.0980859	0.191824	0	TMV resistance protein
CCA0169S0006	0	0	0	0	0	0	0	0	0	0	0	0	0	0	TMV resistance protein
CCA0170S0001	0.159513	1.58664	0.426353	0.518324	2.90557	0.406582	1.00063	0.925672	1.28919	0.719148	2.10379	0.881518	1.71672	2.26808	POT family
CCA0171S0001	2.18295	1.30541	0.941636	0.815126	1.28931	2.62379	2.79497	2.32449	2.3964	3.5948	1.32027	1.5443	2.23217	2.11241	serine threonine-protein kinase
CCA0172S0001	0	0	0	0	0.0441491	0	0	0	0	0	1.33711	1.73029	2.06855	1.89212	Protein ZINC INDUCED
CCA0172S0002	0.261332	1.27538	0.410805	0.110676	1.38149	2.60402	1.24789	0.740789	0.66091	1.19673	4.15922	4.73365	5.40703	4.32161	Protein ZINC INDUCED
CCA0173S0001	0	0	0	0	0	0	0	0	0.0876148	0	0	0	0	0	Protein-tyrosine sulfotransferase-like
CCA0174S0001	0.638208	0.415171	1.23931	3.15177	2.20536	1.77323	2.11351	3.50109	3.58152	4.84375	1.65186	3.3795	4.34428	0.874443	Remorin-like
CCA0175S0001	0.945658	0.261667	0.0635638	0	0	2.44534	0.519265	0	0	0	0.360381	0.247345	0.569241	0.255148	Belongs to the eukaryotic ribosomal protein eS21 family
CCA0175S0002	0.144622	0	0.0618923	0	0	0.0802044	0	0	0	0	0	0	0	0	PAN-like domain
CCA0176S0001	4.74704	3.04063	2.70935	2.43216	2.80847	1.7373	1.52484	0.816696	0.637003	0.409281	6.423	6.01709	5.3715	5.72622	oligopeptide transporter
CCA0176S0002	2.79952	2.47377	1.719	2.15968	2.94977	4.60508	3.25686	2.76224	2.8825	2.45256	2.23885	1.72025	1.9654	2.60054	early nodulin-like protein
CCA0176S0003	3.51581	2.95085	4.09169	3.08812	2.52395	3.64083	3.83835	3.19764	2.74881	2.49232	3.25354	3.13609	2.67467	2.18823	Major facilitator superfamily domain-containing protein
CCA0176S0004	4.7571	5.38174	4.79119	4.64265	4.35705	5.20987	5.12454	4.8329	4.59802	4.20063	4.55781	4.13866	4.51284	4.53198	Phosphoenolpyruvate carboxylase family protein
CCA0176S0005	2.07443	1.75665	2.80457	2.59095	2.7035	2.78449	2.40363	1.47907	1.86241	2.29989	2.44349	1.5757	1.63258	1.32873	UPF0160 protein-like
CCA0177S0001	3.77414	3.75078	3.21241	2.60593	1.71716	5.35447	3.64041	2.28477	1.42672	0.894722	4.64768	4.58477	3.94808	3.79459	Prokaryotic RING finger family 4
CCA0177S0002	1.501	1.3828	1.58727	1.78981	1.29012	2.34993	1.71761	0.512113	0.686715	1.5753	2.13402	2.00658	1.77151	1.83477	NA
CCA0178S0001	0	0.709758	0	0.296875	0	0	0	0	0	0	0	0	0	0	Plastocyanin-like domain protein
CCA0179S0001	0	0	0	0	0	0	0	0	0	0	0	0.0861837	0	0	Belongs to the UPP synthase family
CCA0179S0002	0.195285	0.0778567	0.670773	0.538542	0.542333	0.462755	1.06862	0.487396	0.33672	0.38547	0	0	0.155838	0	DNA-binding domain in plant proteins such as APETALA2 and EREBPs
CCA0179S0003	0.0382057	0.184528	0.0918704	1.05327	0.893037	0.816015	0.726153	0.478558	0.137124	0.238018	0	0	0.696448	0	transcription factor
CCA0180S0001	0.10827	0.0894103	0	0	0.275467	0.213959	0.226059	0.0876738	0	0.108871	0	0	0	0.212384	PCO_ADO
CCA0181S0001	0	0	0	0	0	0	0	0	0	0	0	0	0	0	NA
CCA0182S0001	2.28274	1.84219	2.28112	2.25772	1.87519	3.48047	4.39389	3.37612	3.25885	3.20612	2.63037	2.09025	2.85166	2.28532	Pentatricopeptide repeat-containing protein
CCA0183S0001	4.8702	4.24993	3.90403	4.8175	4.90708	5.60347	4.37859	5.00498	5.67727	6.39409	5.54999	5.35158	5.72516	4.99891	alpha-L-fucosidase
CCA0183S0002	2.60715	2.58637	2.95746	2.93186	2.50047	2.51531	2.78296	2.2406	2.25294	2.61088	2.44714	2.06341	2.3528	2.5074	alpha-L-fucosidase
CCA0183S0003	5.95822	5.8973	5.18561	5.15654	5.29664	5.48324	4.13971	3.25444	3.58138	4.82586	6.56219	6.38564	6.47386	6.7994	isoform X1
CCA0183S0004	0	0	0	0	0.0869871	0.191151	0	0	0.095087	0	2.32726	2.31776	1.08887	1.19458	NA
CCA0183S0005	0.308728	0	0.56875	0.496563	0.646775	0.950514	0.556578	0.153798	0.352342	0.571331	0.508328	0	0.19248	0.104196	Zinc finger protein
CCA0183S0006	4.81783	4.78158	6.75032	6.47313	6.21642	4.91307	4.28752	4.26724	4.93753	5.8496	4.79157	4.44229	5.18613	4.68165	TIP41-like protein
CCA0183S0007	10.5818	10.4751	10.9313	10.0205	7.91183	6.9472	2.20376	1.73213	1.75772	0.915673	7.89483	8.06638	5.61712	4.33986	Indole-3-acetic acid-amido synthetase
CCA0183S0008	5.76851	6.8727	6.3907	5.80219	5.17746	5.41636	6.26187	5.77006	5.05633	4.97528	5.65965	5.75016	5.99358	5.5107	Protein of unknown function (DUF760)
CCA0183S0009	1.02802	2.07469	3.02521	3.47885	3.11433	0.7629	2.71704	3.32894	3.09428	1.87833	0.0502393	0.0246249	0.0473362	0.143336	Pumilio-family RNA binding repeat
CCA0183S0010	6.14229	5.91967	6.32317	5.90632	5.80191	6.11922	5.46233	4.34844	4.70076	4.84526	5.6144	4.84497	5.02876	4.4894	Thioredoxin domain-containing protein 9 homolog
CCA0183S0011	5.5446	2.37931	6.17497	6.0751	6.55841	7.73329	7.13642	4.10606	3.19141	3.00499	2.34618	1.76142	1.71352	1.60351	Gibberellin regulated protein
CCA0183S0012	2.82742	3.14102	4.0797	3.71268	3.38966	3.23705	3.56988	3.22449	3.04676	2.94933	3.0302	2.35946	2.81862	2.82763	occurring C-terminal to leucine-rich repeats
CCA0183S0013	3.22487	2.30412	2.2944	2.42763	2.54269	3.66786	2.65484	1.90311	1.53973	1.23911	4.43145	3.10979	3.72086	2.92668	Protein of unknown function (DUF620)
CCA0183S0015	8.561	7.821	6.65524	6.71329	6.27439	6.00962	1.36605	0.474128	0.374286	0.188564	5.89704	5.36845	4.49324	7.21844	NA
CCA0183S0016	8.13594	7.16777	6.80757	6.19091	6.14654	8.99478	8.01676	6.2214	5.8051	6.19142	7.96612	7.23699	7.03623	6.71776	Upstream activation factor subunit
CCA0183S0017	4.065	1.18441	0.78151	1.6004	2.07838	0	0	0	0	0	0.173849	0	0.175402	0	Basic blue
CCA0183S0018	0	0	0	0	0	0	0	0	0	0	0	0	0	0	Basic blue protein-like
CCA0183S0019	4.78158	4.19621	3.2555	3.54702	3.80863	4.09265	4.04864	4.01263	4.56631	4.7977	3.80482	4.39758	4.79288	4.60392	Pentatricopeptide repeat-containing protein
CCA0183S0020	3.06174	4.51139	4.45171	4.55214	4.3209	0.642051	2.67454	3.94038	4.24824	3.51723	0.757122	0.739963	0.910156	1.10681	3-oxo-Delta(4,5)-steroid 5-beta-reductase-like
CCA0183S0021	0.452837	0.410697	1.10157	1.54022	0.812394	0.487947	0.955553	0.494711	0.301108	0.938881	0.81264	0.671137	0.759559	0.4251	Zinc finger SWIM domain-containing protein
CCA0183S0022	4.72994	4.63378	5.08623	5.59845	5.34086	2.69027	4.50744	4.57704	4.92529	4.63432	5.94093	7.07884	3.79171	7.51717	phosphatase 2c
CCA0183S0023	4.78636	4.55987	4.31974	4.19001	3.93598	3.93572	4.85933	3.84503	3.44642	3.44945	3.61634	3.74756	3.56939	4.73528	E3 ubiquitin-protein ligase
CCA0184S0001	0	0	0	0.0557415	0	0.198567	0.0607445	0.0573348	0.113578	0.116019	0	0	0	0	ATP-dependent zinc metalloprotease FTSH 12
CCA0185S0001	0	0	0	0	0	0	0	0	0	0	0	0	0	0	NA
CCA0186S0004	0	0	0	0	0	0	0	0	0	0	0	0	0	0	Subunits I, II and III form the functional core of the enzyme complex
CCA0187S0001	0	0	0	0	0	0	0	0	0	0	0	0	0	0	Belongs to the protein kinase superfamily. Ser Thr protein kinase family
CCA0188S0004	5.5999	6.00746	3.76159	3.47374	3.07104	3.96219	1.50609	0.565299	0.394041	0.956644	1.0508	0.729761	1.22196	3.69564	Catalyzes xyloglucan endohydrolysis (XEH) and or endotransglycosylation (XET). Cleaves and religates xyloglucan polymers, an essential constituent of the primary cell wall, and thereby participates in cell wall construction of growing tissues
CCA0189S0001	0.136298	0.189989	0	0.136321	0.129144	0.669823	0.142643	0.138021	0.136772	0.269903	0	0	0	0.252782	F-Box protein
CCA0189S0002	0.0892731	0.0398005	0	0	0.039048	1.05538	1.21883	0.425924	0.706117	0.56507	0	0	0	0.0803476	NADH kinase
CCA0189S0003	2.02848	1.81109	1.55584	1.94762	1.36152	2.43872	2.8594	1.45495	1.29041	1.8325	1.18289	0.727172	1.74699	1.06455	Belongs to the disease resistance NB-LRR family
CCA0190S0001	0.918825	0.926052	1.2846	1.7694	1.57525	3.86187	3.44833	2.74933	2.76441	3.41919	1.80455	1.05768	1.58859	1.15964	Transducin WD40 repeat-like superfamily protein
CCA0191S0001	2.83585	2.20116	1.98674	2.31961	1.8475	0.449592	0.564083	0.69725	0.515859	0.226762	0.111001	0	0.499944	0	golgin candidate
CCA0192S0001	0	0	0	0	0.521099	0	0	0.140726	0	0	0	0	0	0	Adipocyte plasma membrane-associated
CCA0193S0001	0.184017	0.0894703	0.397002	0.24788	0	1.24665	1.01273	0.25437	0.796781	1.43929	0.180523	0	0.495679	0.491178	NA
CCA0193S0002	0	0	0	0	0	0	0	0	0	0	0	0	0	0	Calcium-dependent protein kinase
CCA0194S0001	0	0	0	0.0837925	0	0	0	0	0	0	0	0	0	0	regulation of response to stimulus
CCA0195S0001	0	0	0	0	0	0	0	0	0	0	0	0	0	0	receptor-like protein kinase
CCA0195S0002	0	0	0	0	0	0	0	0	0	0	0	0	0	0	receptor-like protein kinase
CCA0195S0003	0.0577106	0.0948187	0	0	0	0.423738	0.165872	0.0569329	0.0572958	0.0580509	0.0958391	0.0960738	0	0	Belongs to the eukaryotic ribosomal protein eS1 family
CCA0195S0004	0	0.203948	0	0	0	0.227202	0.245858	0	0	0.223998	0	0	0	0	Belongs to the eukaryotic ribosomal protein eS1 family
CCA0195S0005	0	0.0339316	0.0625364	0	0	0	0	0	0	0	0	0	0.0401299	0	GDP-mannose 3,5-epimerase
CCA0196S0001	3.63777	3.85436	4.3076	4.34044	4.54036	4.11965	4.04695	4.2552	4.76907	5.63238	2.82027	2.43249	2.90032	3.11486	Cyclic nucleotide-gated ion channel 20
CCA0196S0002	1.47048	1.74001	2.09212	2.02002	2.11233	2.46635	2.44731	2.60084	3.02774	3.93333	1.2877	0.479484	1.4696	1.45347	NA
CCA0196S0003	5.81043	5.89686	5.27513	5.26036	5.01692	5.67417	4.9281	4.09174	4.08228	4.83518	5.37192	5.6505	5.30012	4.77087	belongs to the protein kinase superfamily
CCA0196S0004	4.47139	3.9164	3.25154	3.64138	3.19142	5.79519	5.79728	4.76927	4.6387	5.01073	3.70638	3.6636	3.44876	3.49597	lysine-specific demethylase
CCA0196S0005	2.9056	3.60397	0.848265	0.943916	0.961151	2.89192	1.57203	0.33031	0.682426	1.21901	2.38971	1.96283	2.16358	1.5659	RING FYVE PHD zinc finger superfamily protein
CCA0197S0001	3.05557	2.78584	3.61082	3.38068	3.25115	2.56059	2.53542	2.9663	3.07108	3.14643	2.52252	1.95355	2.82092	2.51425	Calcineurin-like phosphoesterase
CCA0197S0002	3.34351	2.94921	3.61628	3.53203	3.21719	2.94195	3.17735	3.38731	3.56411	3.81038	3.07564	2.49139	3.18463	2.84392	Calcineurin-like phosphoesterase
CCA0197S0005	1.34603	1.61328	1.87835	1.79164	1.66261	1.27087	1.78702	2.14797	2.24163	2.08588	1.09711	1.06837	0.750793	1.07201	Calcineurin-like phosphoesterase
CCA0197S0006	0.644308	0.397934	0.704541	0.890458	0.76242	0.655136	1.34799	1.40149	1.56683	1.33375	0.300789	0	0.322012	0.778352	Calcineurin-like phosphoesterase
CCA0198S0001	2.68693	1.66518	2.01625	2.19458	2.68539	3.5833	3.40208	2.28162	2.47068	2.70951	1.98993	1.38493	1.27302	0.411765	Tubulin is the major constituent of microtubules. The gamma chain is found at microtubule organizing centers (MTOC) such as the spindle poles or the centrosome
CCA0199S0001	1.6227	5.76128	4.31838	4.61562	5.9772	0.723016	0.884817	0.0467472	0.12161	0.0566728	1.75652	3.08699	3.28163	6.51558	Belongs to the cytochrome P450 family
CCA0200S0001	4.16194	4.3116	3.64853	3.62991	3.36561	2.03975	1.74752	1.09902	1.01086	1.37046	4.08234	4.02801	4.04559	4.09562	Replication factor C subunit
CCA0200S0002	0	0	0	0	0	0	0.0318721	0	0	0.0353227	0	0	0	0	Amino acid permease
CCA0200S0005	0.98789	0.146176	0	0	0	0	0	0	0	0	0	0	0	0	amino acid
CCA0201S0001	4.92367	5.0252	4.87659	4.88873	5.04537	5.27891	5.20087	4.918	4.93089	5.14286	5.52502	5.14322	5.42895	5.58297	Transmembrane protein 184A-like
CCA0201S0002	3.80369	3.84708	3.58769	3.56712	3.52573	2.51328	1.80813	2.25569	1.78821	2.10244	4.31433	4.41386	4.01497	4.22961	NA
CCA0202S0001	0.24728	0.120698	0	0.236297	0	0.132781	0.242165	0	0.116262	0.353254	0.257613	0.260597	0.490647	0.494794	DNAJ heat shock N-terminal domain-containing protein
CCA0203S0001	4.70418	4.44342	4.32163	4.34903	4.05935	4.87368	4.09333	3.67428	3.92658	5.66758	4.72787	4.29722	4.75952	4.68436	NA
CCA0203S0003	4.4106	2.37324	1.38506	1.80397	1.93402	4.38143	3.2264	2.15312	3.21882	4.62085	3.40149	3.40108	2.85534	2.70699	DNA polymerase epsilon catalytic subunit
CCA0204S0001	0	0	0	0	0	0	0	0	0	0	0	0	0.741792	0	NA
CCA0205S0001	0.119154	0	0	0.0563989	0	0.0218276	0.129663	0	0.0618256	0.0683591	0.0925321	0	0	0	NA
CCA0206S0002	0.255248	0.522994	0.126537	0.0452941	0.234344	0.0525255	0.0536923	0	0	0.0472608	0	0	0	0.0487838	Germin-like protein subfamily 1 member
CCA0207S0001	0.144622	0.131186	1.09597	1.06953	0.868743	0.280856	0.592669	0.466661	1.4327	1.98064	0.289431	0	0.301615	0	GDSL esterase lipase At1g71250-like
CCA0208S0001	2.78727	3.06032	3.33273	3.54834	3.00091	3.99031	3.42815	2.42971	2.36012	3.02179	3.57212	2.33025	2.29804	3.02152	Glycosyltransferase family 29 (sialyltransferase)
CCA0208S0002	4.972	4.50513	5.06199	5.21927	5.22464	5.94078	5.53657	5.19936	5.30394	5.88118	4.92536	4.71174	4.56336	5.12155	Sterile alpha motif.
CCA0208S0003	6.49114	6.67959	6.57899	6.5762	6.18268	7.10843	6.38495	5.70788	5.86158	6.35833	6.0848	6.28583	6.5549	6.13565	Long chain base biosynthesis protein
CCA0208S0005	6.63204	6.9057	6.24094	6.23728	5.98159	6.63892	6.35212	5.71318	5.76055	6.2579	6.46983	6.71362	7.23576	7.06735	Long chain base biosynthesis protein
CCA0209S0001	0.132606	0.705411	2.76582	4.95692	5.15468	6.29767	7.0842	7.06763	7.07298	5.98136	4.44892	4.34453	4.13491	4.63196	NA
CCA0210S0001	0	0	0	0	0	0	0	0	0	0	0	0	0	0	synthase
CCA0211S0001	4.38083	4.74166	3.83506	3.66014	3.78451	4.02246	3.76483	3.33649	3.54021	3.69044	5.84853	6.65176	7.71346	5.95195	Anthranilate synthase alpha subunit 2, chloroplastic-like
CCA0211S0002	1.83708	1.40533	0.736113	0.894959	0.765973	0.740826	1.45743	0.753671	0.0899656	0.566851	3.24788	4.02046	4.11785	2.62632	Anthranilate synthase alpha subunit 2, chloroplastic-like
CCA0212S0001	6.0597	6.45886	5.8848	6.22558	6.16441	6.09298	5.64796	5.28895	5.47905	5.97093	5.93541	6.05074	6.20831	5.86301	Polyadenylate-binding protein-interacting protein
CCA0213S0001	2.3737	2.71877	2.23441	3.56857	3.89058	1.29158	2.59319	4.70177	4.82454	5.67379	2.42648	1.6794	1.61034	1.60414	NA
CCA0213S0002	0.188176	0.299041	0.520427	0.848729	0.07136	3.91888	4.98136	4.58637	3.48102	1.3505	0.0688425	0	0	0	NA
CCA0214S0001	5.8659	6.28194	6.35445	6.14252	5.80623	5.20245	5.42905	5.10076	4.25744	3.919	7.42309	6.89492	6.89058	6.33037	Reticulon-like protein
CCA0215S0001	1.99856	1.57735	3.28808	3.72177	3.81734	0	0	0	0	0.0785942	0	0	0	0	(S)-coclaurine N-methyltransferase-like
CCA0215S0002	1.19404	1.19429	0.841655	1.39901	1.78208	0.0831467	0	0.153174	0.845951	2.22124	0	0.140444	0	0	E3 ubiquitin-protein ligase
CCA0215S0003	1.34841	0.900962	0.174121	0.0708677	0	0.134788	0.0682728	0.0624358	0.041894	0.0413744	0.769555	0.910357	0.428933	0.169831	Amino acid permease
CCA0215S0004	1.00336	0.881592	1.61987	1.43269	1.49768	2.29097	2.27892	2.29563	2.23827	2.18163	1.43393	1.45299	1.17831	0.864226	Uncharacterised protein family (UPF0203)
CCA0215S0005	1.09711	1.32186	1.03609	1.191	0.624553	0.134247	0.14069	0.041775	0.0518942	0.0508658	1.24883	0.945205	0.509591	0.546206	aminopeptidase
CCA0216S0001	3.69298	4.63374	3.36806	3.52327	3.7924	4.94568	4.7837	3.75084	3.74033	4.26026	4.10101	4.08338	4.57215	4.36315	Sec-independent protein translocase protein TATA
CCA0216S0002	0.432369	0.854652	0.673927	0.555757	0.388999	0.759589	1.12018	0.312893	0.199936	0.134449	0.241437	0	0.357641	0.244716	Alcohol dehydrogenase-like
CCA0217S0001	0	0	0	0	0.175479	0.736388	1.55418	1.3053	1.39427	1.3783	0.134549	0	0	0	Heparan-alpha-glucosaminide
CCA0217S0002	6.08967	6.25948	6.28361	6.14443	6.08072	7.54584	7.11029	6.38751	6.38522	6.56852	5.97322	5.77891	5.91161	5.71968	Belongs to the AAA ATPase family
CCA0217S0003	5.21285	5.02644	5.91566	5.51456	5.65996	6.30349	6.18657	5.53133	5.45844	5.79161	5.39493	5.27056	5.62571	4.75812	60S ribosomal protein
CCA0218S0001	3.27524	2.65592	1.81231	1.7379	1.58969	1.06555	0.547075	0.391437	0.24936	0.325019	1.51699	0.952449	1.39565	1.68845	UPF0481 protein
CCA0218S0002	0	0	0	0	0.039048	0	0	0	0	0	0	0	0	0	UPF0481 protein At3g47200-like
CCA0218S0004	0	0	0	0	0.039048	0	0	0	0	0	0	0	0	0	UPF0481 protein At3g47200-like
CCA0218S0005	0	0	0	0	0	0	0	0	0	0	0	0	0	0	Belongs to the glycosyltransferase 8 family
CCA0218S0006	0	0	0	0	0	0	0	0	0	0	0	0	0	0	LON peptidase N-terminal domain and RING finger protein
CCA0219S0001	0.0387291	0.261196	0.295013	0.493952	1.65413	0.227202	0.214235	0.110257	0	0.112904	0	0	0	1.34948	LRR receptor-like serine threonine-protein kinase
CCA0220S0001	0.188114	1.7605	0.926557	0.799179	2.26946	0	0.0681876	0	0	0	0.681198	0.427451	0.23774	2.14534	NA
CCA0221S0001	0	0	0	0.0557415	0	0	0	0	0	0	0	0.109891	0	0	OPT oligopeptide transporter protein
CCA0222S0002	0.29996	0.110262	0	0	0	0	0	0	0	0	0	0	0	0	Disease resistance protein
CCA0222S0003	0.337722	0.225625	0.108344	0.124174	0.0546592	0	0	0	0	0	0	0.0189063	0	0.0189429	Disease resistance protein
CCA0223S0002	0	0	0	0	0	1.28437	0.799338	1.1383	0.923678	0.999828	0	0	0	0	Lecithin-cholesterol acyltransferase-like 4
CCA0224S0001	0	0.0565274	0	0	0	0	0	0	0	0.0649258	0	0	0	0	NA
CCA0225S0001	4.07906	4.53659	2.74636	1.78851	1.55148	3.82944	3.87645	2.9138	1.83782	0.922032	6.75619	6.80481	7.51025	6.27647	Belongs to the UDP-glycosyltransferase family
CCA0226S0001	0	0	0	0	0	0	0	0	0	0	0	0	0	0	Belongs to the small GTPase superfamily. Rho family
CCA0227S0001	2.85218	3.84508	1.58099	2.12691	1.86431	1.53562	0	0	0.193632	0.138525	5.15957	6.07952	5.51143	6.64761	F-box kelch-repeat protein
CCA0228S0001	0.846306	1.6225	1.40588	1.45147	1.70177	0.771794	0.313422	0.219917	0	0	0.989833	1.41904	2.20867	2.55326	NA
CCA0229S0001	1.98965	0.778958	1.09505	1.48169	0.671713	1.5825	2.1429	1.46098	1.21318	1.06781	1.6915	1.37633	0.982648	2.33698	Disease resistance
CCA0230S0001	0	0	0	0.0837925	0	0	0	0	0	0	0.157719	0	0	0.162147	Heavy-metal-associated domain
CCA0231S0001	2.18523	0.141598	0	0.382467	0.126214	4.13704	3.49616	1.98234	1.73035	2.00177	0.510961	0.523238	0	0.555867	Permease family
CCA0232S0001	0	0	0	0	0	0	0	0	0	0	0	0	0	0	Carbohydrate-binding protein of the ER
CCA0232S0002	0.0387291	0.0183435	0	0	0.0168644	0.0212402	0	0	0	0	0.302563	0.253161	0.202869	0.39501	LRR receptor-like serine threonine-protein kinase
CCA0233S0001	0	0	0	0	0	0	0	0	0	0	0	0	0	0	NA
CCA0234S0002	4.64752	4.34346	5.87373	5.50062	4.45714	0.28769	0.537108	0.332055	0.711989	0.474195	4.56297	4.37846	5.2701	4.53282	transcription factor
CCA0235S0001	7.51595	7.73533	6.80002	6.69401	6.85325	3.98516	3.82739	3.33949	3.15726	3.65588	7.04349	7.1977	7.17547	6.90883	NA
CCA0236S0001	1.35788	1.71644	1.73915	2.05694	2.74724	0.846006	1.06306	0.928041	1.1285	0.970367	0.494998	1.60614	2.56827	0.49977	NA
CCA0237S0001	0	0	0	0	0.0603627	0	0	0	0	0.112904	0	0.0367815	0	0.124699	NA
CCA0238S0001	0	0	0	0	0	0	0	0	0	0	0	0	0	0	Cofactor assembly of complex C subunit B, CCB2/CCB4
CCA0238S0002	4.16083	4.21459	4.29257	5.03074	4.84047	2.72999	2.21413	1.48827	1.51297	1.91616	2.80201	3.74247	3.57533	6.03482	UPF0392 protein
CCA0239S0001	3.69551	3.14424	3.77219	3.6892	3.40219	2.83298	2.81444	2.13838	2.54057	3.10944	0	0.0667322	0.192907	0	Male sterility protein
CCA0240S0002	0	0.172391	0	0.178369	0	0	0	0	0	0	0	0	0	0	NA
CCA0240S0003	1.3325	1.46528	2.57669	2.73271	3.01668	0	0.0419463	0	0.0209043	0.0211962	1.30345	0.816084	0.705687	0.311327	Belongs to the glycosyl hydrolase 17 family
CCA0241S0001	0.907765	0.541644	0.95973	0.421625	0.182175	1.83914	1.20418	0.38733	0.293702	0.193962	4.76361	3.68921	4.54322	3.71191	translation initiation factor activity
CCA0241S0002	0.5283	0.234026	0.302301	0.202278	0.0710715	0.935542	0.78302	0.253524	0.0783661	0.0833313	4.24292	3.21597	4.06815	3.12097	Belongs to the glycosyltransferase 2 family
CCA0242S0001	0	0	0	0.227509	0.693276	0	0	0	0	0	0	0.290464	0.30016	0	NA
CCA0242S0002	0	0	0	0	0	0	0	0	0	0	0	0	0	0	ABC transporter B family member
CCA0243S0001	4.55917	4.12477	2.71159	2.53697	2.30885	4.29335	2.9117	2.89133	3.01992	2.79429	4.19044	3.93403	2.78269	3.48798	Zinc finger protein
CCA0243S0002	0.0876219	0	0	0	0	0	0.171952	0	0.0899656	0	0.169166	0.169681	0	0	NA
CCA0243S0004	0	0	0.0215006	0.0214242	0.0218174	0	0	0	0	0	0	0	0	0	G-type lectin S-receptor-like serine threonine-protein kinase
CCA0243S0005	0	0	0	0	0	0	0	0	0	0	0	0	0	0	NA
CCA0244S0001	0.267346	0.0907504	0.223073	0.19582	0.310086	0.0742863	0.0672286	0.0731125	0.0834366	0.315627	0.209526	0.479948	0.268903	1.02239	Receptor-like protein 12
CCA0244S0004	0.471159	0.729478	0.747007	1.10033	1.30709	0.366476	0.443506	0.17599	0.0621096	0.0319533	1.41615	1.95453	1.6896	3.64612	receptor-like protein
CCA0244S0005	0.450519	0.404227	0.450587	0.794205	1.0425	0.288983	0.372828	0.175542	0.0980375	0.198061	1.54201	1.69146	1.56993	3.20803	Receptor-like protein 12
CCA0245S0001	0	0	0	0	0	0	0	0	0	0	0	0	0	0	UBA and UBX domain-containing protein
CCA0246S0001	0.0192293	0.0351947	0	0	0	0.0882983	0	0	0	0	0.0616801	0	0	0	Amino acid permease
CCA0246S0002	3.72008	5.22344	3.59504	3.59102	4.00745	5.41112	5.90365	6.56061	7.62211	8.17006	2.37577	2.28282	3.02036	3.84205	Protein of unknown function, DUF538
CCA0247S0001	0.744861	0.428265	0.315361	0.510126	0.341789	1.66904	0.871374	0.60486	0.610017	1.01886	1.26365	0.595903	0.385327	0.0775779	DCD (Development and cell death) domain protein
CCA0247S0002	2.15278	2.59367	1.08917	1.11148	0.969532	2.38221	1.92515	0.995372	0.99601	1.63661	1.11412	1.38522	1.54565	1.26063	snRNA processing
CCA0248S0001	0	0	0	0	0	0.0486557	0	0	0	0	0	0	0	0	Centromere kinetochore protein zw10 homolog
CCA0249S0001	1.15371	0.754837	0.78708	0.640641	0.30214	0	0	0.147584	0	0	0	0	0	0	Protein phosphatase 2C and cyclic nucleotide-binding kinase domain-containing
CCA0250S0001	5.99436	6.56666	5.64699	5.52506	5.00508	4.8592	5.16573	4.14537	4.0087	4.14594	5.95521	6.13853	5.64633	5.73859	Protein phosphatase 2C and cyclic nucleotide-binding kinase domain-containing
CCA0250S0002	0	0	0	0	0	2.59683	2.92524	1.63604	1.49378	2.20164	0	0	0.58075	0.668837	Protein phosphatase 2C and cyclic nucleotide-binding kinase domain-containing
CCA0251S0001	0.683866	0.996012	1.57441	1.53214	1.81445	0.491744	0.567445	0.575531	0.974285	1.01094	0	0	0	0	Encoded by
CCA0252S0001	0.14956	0.0453977	0.0479334	0.0477646	0	2.29761	0	0	0.0517036	0	0.83251	0.466575	0.474919	0.611791	G-type lectin S-receptor-like serine threonine-protein kinase
CCA0253S0001	0	0.228758	0.233073	0.12129	0.0716966	1.07646	0.608021	0.124438	0.310226	0.39291	0	0.20453	1.00449	0.282112	2-succinylbenzoate--CoA ligase, chloroplastic
CCA0254S0001	0.194722	0.064541	0	0	0.0379666	1.19471	0.516942	0.169749	0.400059	0.250652	0	0	0	0	Ring finger protein
CCA0255S0001	0	0	0	0	0	2.70649	4.34918	3.07249	3.50286	3.06037	0	0	0	0	P-coumaroyl quinate shikimate 3'-hydroxylase
CCA0256S0001	3.57471	3.34715	3.8025	4.55485	4.34059	4.21306	4.0794	4.59276	4.56873	4.53704	5.55952	5.62491	4.45748	4.86627	Signal recognition particle 43 kDa protein
CCA0256S0002	3.64185	5.65284	4.2137	5.61221	4.55368	4.49874	1.03762	0.815347	0.70023	0.206656	6.08433	8.61401	6.77242	7.95663	L-ascorbate oxidase homolog
CCA0256S0003	0.0262159	0	0	0	0	0	0	0	0	0	0	0	0	0	Receptor-like cytosolic serine threonine-protein kinase
CCA0257S0001	0	0	0	0	0	0	0.268157	0	0	0	0	0	0	0	NA
CCA0258S0001	8.70451	8.78171	9.97891	10.0498	9.64253	0.0835909	0.240852	0.0725841	0.0768768	0.237513	7.86865	7.89033	8.52694	8.16085	Destroys radicals which are normally produced within the cells and which are toxic to biological systems
CCA0259S0001	5.58103	5.01542	4.60467	6.03369	6.48245	3.75654	1.97178	2.70862	4.06559	4.7072	3.84158	4.4528	3.99273	4.37179	Protein of unknown function (DUF1645)
CCA0259S0002	4.83152	4.3986	5.41987	5.11915	4.90967	4.73691	4.40526	3.39504	2.74516	3.34132	6.54464	6.39271	6.57981	5.45748	1-deoxy-D-xylulose 5-phosphate reductoisomerase
CCA0259S0003	5.96807	6.42839	6.58155	6.84646	6.55354	6.40485	6.8368	6.72229	6.98522	7.21905	5.28483	4.82503	5.49914	5.52569	Peroxisomal membrane protein
CCA0260S0001	2.72689	2.44583	0.093655	0.0341032	0.0657271	0.0319168	0.0981263	0.218456	0.147331	0	5.40631	7.29595	8.54874	7.2026	Cytochrome p450
CCA0260S0002	0.485866	0	0	0.0228248	0.236721	0.177619	0.167842	0.111704	0	0	0	0	0	0	Belongs to the cytochrome P450 family
CCA0260S0003	2.08236	1.45255	0.983405	0.932483	0.488495	3.34061	2.26573	1.57493	1.22824	1.46373	0.709347	0.959918	0.983986	0.139646	NA
CCA0261S0001	3.37934	3.35458	3.36983	3.38405	3.6876	3.50925	3.60831	3.2999	3.65407	4.24788	0	0.543289	0	0	E3 ubiquitin-protein ligase
CCA0262S0001	0.30409	0.514202	0.2297	0.496831	0.234344	0.233047	0.184603	0	0.218069	0.823137	0.277869	0.101871	0	0	Protein NRT1 PTR FAMILY
CCA0263S0001	0.644676	0.296936	0.717752	0.133506	0.0598441	1.23539	2.06039	1.44153	0.238273	0	1.21512	0.323796	0.805091	0.467393	Protein PLASTID MOVEMENT IMPAIRED
CCA0263S0002	3.28871	1.83703	2.56337	3.96056	5.10309	1.17596	0.956344	0.396253	0.30211	0.305922	1.74615	1.27027	1.19411	0.496522	Nonspecific lipid-transfer protein
CCA0264S0001	0	0	0	0	0	2.46846	2.19377	1.80162	1.57878	1.64559	0.0865445	0.351194	0	0	NA
CCA0264S0002	3.00029	2.88673	2.77768	2.85232	2.40244	1.07294	1.28205	0.883991	0.661038	1.21417	2.57376	2.28949	2.98409	3.07987	K homology RNA-binding domain
CCA0264S0003	0	0	0	0	0	0	0	0	0	0	0	0	0	0	Protein RIK isoform X1
CCA0264S0004	4.77769	5.09655	4.97699	4.99385	5.15177	4.16328	3.09417	2.81646	3.2582	3.98491	5.20705	5.277	4.65504	5.00463	exocyst complex component
CCA0264S0005	0	0	0	0	0	5.0764	1.16453	0.202563	0.222369	0.544617	0	0	0	0	Belongs to the peptidase S10 family
CCA0265S0001	0	0	0	0	0	0	0	0	0	0	0	0	0	0	LRR receptor-like serine threonine-protein kinase
CCA0266S0001	4.42879	4.46424	3.58867	4.38813	4.07563	3.38515	3.06404	3.46239	4.21044	5.58122	5.07911	6.93252	6.07359	5.14277	Respiratory burst oxidase homolog protein
CCA0267S0001	2.4016	1.95868	1.26526	1.63514	1.31571	1.32388	0.614897	0.484429	0.223849	0.731663	3.62377	3.15377	2.76647	2.97227	Serine threonine-protein kinase
CCA0268S0001	3.5137	2.75746	1.88009	2.08902	2.33086	3.84972	3.53887	2.23537	2.27853	2.52744	3.8872	3.79172	3.60166	3.74227	valine--tRNA ligase
CCA0269S0001	2.43634	2.89348	2.51553	2.22486	2.26534	0	0	0	0	0	2.16247	2.12864	3.21584	2.2331	sulfate transporter 3.3
CCA0270S0001	0.0507193	0	0	0	0	0	0	0	0	0	0	0	0	0	Plant protein of unknown function
CCA0271S0001	0.853009	0.822933	0.517531	0.676069	0.656346	2.21633	0.273061	0.0830067	0.0842702	0.0472608	3.94801	4.0069	3.78668	3.75435	Lipase (class 3)
CCA0272S0001	4.31819	3.72299	3.64776	3.85426	3.08449	4.94869	5.29643	4.64983	4.3597	4.28204	3.317	3.18776	3.47273	2.46291	Rho GTPase-activating protein
CCA0272S0002	4.14171	3.43096	5.05526	4.77952	4.496	2.13384	2.06215	2.86783	2.78171	2.71365	3.95177	2.74537	3.99023	2.88191	Phospholipase A2 family protein
CCA0273S0001	0	0	0	0	0	0	0	0	0	0	0	0	0	0	Belongs to the glyceraldehyde-3-phosphate dehydrogenase family
CCA0274S0001	0.0197064	0.0227935	0	0	0	0	0	0	0	0	0	0	0	0.154412	LRR receptor-like serine threonine-protein kinase
CCA0274S0003	3.79727	3.87167	3.8728	3.99775	2.81083	0.522049	0.67658	1.70001	2.88683	3.92943	4.50465	4.79166	3.85242	3.56136	Complex I intermediate-associated protein 30 (CIA30)
CCA0274S0004	0.372295	0.0509733	0	0.115362	0.38723	0	0.119034	0.218132	0.421257	0.999526	2.31483	1.52911	1.42629	0.875184	NA
CCA0274S0005	0	0	0	0	0	0	0	0	0	0	0	0	0	0	NA
CCA0275S0001	5.67353	6.11805	4.97213	5.06392	5.33542	5.17584	5.31569	4.61757	3.6431	2.49416	5.92902	6.36895	6.17671	6.75079	Transmembrane protein 97-like
CCA0276S0001	2.07735	1.73042	1.65054	1.23098	1.72188	2.26844	1.47828	0.464269	0.587573	1.82026	1.07547	1.19305	0.949825	0.282112	NA
CCA0277S0001	0.767748	0.389933	0.386946	0.826232	0.636127	0.766221	0.660423	0.229854	0.123189	0.0891394	1.0832	0.23487	0.377118	0.302712	Protein of unknown function (DUF632)
CCA0277S0002	2.67	2.019	2.05257	2.42446	2.82768	3.92535	2.06743	1.08502	1.83563	3.2286	3.38015	2.53821	2.49114	1.78211	Mitochondrial outer membrane import complex protein
CCA0277S0003	4.85998	4.55696	4.67365	5.1258	5.07377	5.47466	5.05832	4.81244	5.36634	6.14119	4.61301	4.33363	4.36675	4.19872	pumilio homolog
CCA0277S0004	4.06193	3.70763	4.54596	4.59245	4.19181	4.44495	3.70187	3.4246	3.76353	4.66784	4.1048	3.51416	4.0122	3.60863	methyltransferase
CCA0277S0005	8.10095	7.81641	7.52358	7.19227	7.44389	9.39898	8.16333	7.4862	7.77952	8.23039	7.80641	7.54926	7.86046	7.42354	60S acidic ribosomal protein
CCA0277S0006	2.12816	1.98052	3.3236	2.85287	2.35118	2.63761	2.26692	1.78289	1.71641	2.60402	3.46042	2.70532	3.24682	2.21939	Methyltransferase required for the conversion of 2- polyprenyl-6-methoxy-1,4-benzoquinol (DDMQH2) to 2-polyprenyl-3- methyl-6-methoxy-1,4-benzoquinol (DMQH2)
CCA0277S0007	0.0194945	0	0	0.274313	0.142751	0	0	0.391794	1.32154	0.399153	0	0	0	0	Spermidine hydroxycinnamoyl
CCA0278S0002	3.29193	2.63622	4.10313	4.69687	4.49116	0.43854	0.419541	0.735127	0.912279	1.39403	1.45367	1.16561	1.84674	3.47862	(NAC) domain-containing protein
CCA0278S0004	0.288882	1.30358	1.48152	2.19631	1.86105	0.190378	1.71455	2.46622	2.38138	2.29696	0.0627181	0.0627491	0.180113	0.0607263	Hydroxyproline-rich glycoprotein family protein
CCA0279S0001	1.34074	1.51451	0.645088	0.497465	1.69581	0.197212	0.96895	0.151433	0.25605	0.122743	1.08924	2.19408	2.1472	2.9676	Non-functional NADPH-dependent codeinone reductase 2-like
CCA0279S0002	0	0	0	0	0	3.80231	3.62012	3.16295	3.64946	3.58658	0	0	0	0	Belongs to the ABC transporter superfamily. ABCG family. PDR (TC 3.A.1.205) subfamily
CCA0280S0001	0	0	0.309928	0.0946059	0.317113	1.39868	1.24283	1.94208	1.65392	2.25949	0	0	0	0	Belongs to the mitochondrial carrier (TC 2.A.29) family
CCA0281S0001	0	0.0183435	0	0	0	0	0	0	0	0	0	0	0	0	CBL-interacting serine threonine-protein kinase
CCA0281S0003	0	0	0	0	0	0	0	0	0.031244	0	0	0	0.0558692	0	Belongs to the MIP aquaporin (TC 1.A.8) family
CCA0282S0001	0.178721	0.220796	0.146771	0.144425	0.138387	1.85697	1.23426	0.320469	0.202932	0.334394	0.366532	0.233535	0.120306	0.0853331	belongs to the protein kinase superfamily
CCA0282S0002	6.90297	6.77002	5.6322	5.75481	5.45458	7.08483	6.30401	4.60112	4.73308	4.99623	5.97169	6.0806	5.37574	6.35504	NA
CCA0282S0003	0.956969	0.916251	0.515481	0.396127	0.411954	1.77068	2.29682	1.50307	1.31333	1.06619	0.237668	0.103134	0.382355	0.374194	4-coumarate--CoA ligase-like
CCA0283S0001	0	0	0	0	0	0.99001	0.236602	0.530948	0.566273	0.966422	0	0	0	0	NA
CCA0284S0001	1.46174	1.33384	0.980347	1.42825	1.09828	1.35199	0.604681	0.358076	0.667452	1.26532	1.19133	1.70831	0.988986	0.78225	AarF domain-containing protein kinase
CCA0284S0002	0	0	0	0	0	0.111078	0	0	0	0	0	0	0	0	NA
CCA0285S0001	0	0	0	0	0	0.192521	0	0	0	0	0	0	0	0	2,3-bisphosphoglycerate-independent phosphoglycerate mutase
CCA0285S0002	0	0	0	0	0	0	0	0	0	0	0	0	0	0	phosphoglycerate mutase
CCA0286S0001	0	0	0	0	0	0	0	0	0	0	0	0	0	0.0830933	glycerophosphoryl diester phosphodiesterase
CCA0286S0002	0.357513	0.803322	1.94398	2.16802	3.47561	3.7324	3.77631	3.36065	3.58477	3.69912	0.672145	0.454385	0.280613	0	Ninja-family protein
CCA0287S0001	0	0	0	0	0	0	0	0	0	0	0	0	0	0	LRR receptor-like serine threonine-protein kinase
CCA0287S0002	0	0	0	0	0	0	0	0	0	0	0	0	0	0	NA
CCA0287S0003	0	0	0.0364257	0	0	0.0421723	0.127738	0	0	0	0	0	0	0	Catalyzes the dehydration of the S-form of NAD(P)HX at the expense of ATP, which is converted to ADP. Together with NAD(P)HX epimerase, which catalyzes the epimerization of the S- and R-forms, the enzyme allows the repair of both epimers of NAD(P)HX, a damaged form of NAD(P)H that is a result of enzymatic or heat-dependent hydration
CCA0288S0001	2.64467	1.99834	2.16569	1.99713	1.75815	1.91216	1.74067	1.57504	1.29746	1.57423	2.01395	1.77152	1.86844	1.86116	BT1 family
CCA0289S0001	0	0	0	0	0.0279988	0	0	0	0	0	0	0	0	0	Belongs to the multicopper oxidase family
CCA0290S0001	2.72458	2.28431	2.02339	1.56406	1.3485	0.40114	0.219327	0	0.0768768	0.161442	0	0	0	0.0666606	Belongs to the peroxidase family
CCA0291S0001	0	0	0	0	0	0	0	0	0	0	0	0	0	0	Ribosomal S17
CCA0292S0003	4.09371	4.11992	2.73833	2.20875	2.47794	0.338268	0.279643	0.226259	0.128461	0.714176	0.0744944	0.109891	0.257022	0.101763	NA
CCA0293S0001	0	0	0	0	0	0	0	0	0	0	0	0	0	0	NA
CCA0294S0001	5.11599	3.40983	2.01192	2.43581	1.9685	5.01452	4.56576	3.65551	3.37093	2.94287	5.14649	5.80559	4.01461	6.6638	LRR receptor-like serine threonine-protein kinase
CCA0295S0001	0.321606	0.426134	1.56654	1.09465	1.36332	0.0371683	0	0.0323711	0.159271	0.193598	0.0562283	0	0	0	NA
CCA0295S0002	0.0197064	0.0364566	0.0882974	0.16964	0.143365	0	0.102863	0.0419227	0.182046	0.260975	0	0	0	0	NA
CCA0296S0002	3.84905	3.68614	3.42954	3.31115	3.15984	4.22506	3.95515	3.16069	2.9051	3.32642	4.40181	3.995	3.87074	4.32598	NA
CCA0297S0001	2.70328	3.16461	3.05687	3.27098	3.55401	0.230704	0.13066	0	0.130758	0	2.70161	2.80378	2.96979	3.43674	NA
CCA0298S0001	4.24546	3.96278	3.58254	4.33225	3.83276	4.04355	4.38133	3.888	3.63317	4.14217	2.92929	4.151	3.57957	4.03183	NA
CCA0299S0001	0	0	0	0	0	1.99992	0.71784	1.15343	0.107479	0.465832	0.275428	0	0.542281	0	Belongs to the short-chain dehydrogenases reductases (SDR) family
CCA0300S0001	0.0569357	0.0364566	0	0	0	2.26043	2.21846	2.00199	1.98267	2.53001	0.383722	0.0565956	0	0	UPF0481 protein At3g02645
CCA0301S0001	0	0	0	0	0	0	0	0	0	0	0	0	0	0	Zinc finger protein CONSTANS-like
CCA0302S0001	3.46368	2.60194	2.42486	2.93947	2.66204	3.75168	3.08818	2.76332	3.09154	4.06738	3.12911	2.61595	2.77627	2.66837	Exosome component 10-like
CCA0303S0001	0	0	0	0	0	0.231764	0.236602	0	0	0.937562	0	0	0	0	May be involved in modulation of pathogen defense and leaf cell death
CCA0303S0002	2.50004	2.94743	2.76554	3.58054	3.28681	2.03136	2.32648	2.42082	2.56456	3.89204	1.72688	2.45034	3.30445	2.04487	May be involved in modulation of pathogen defense and leaf cell death
CCA0303S0003	3.76468	3.16882	2.78988	2.94466	2.78181	4.35219	4.32775	3.76711	4.0055	4.24599	2.9891	3.00085	4.51565	3.18662	Component of the exocyst complex involved in the docking of exocytic vesicles with fusion sites on the plasma membrane
CCA0303S0004	4.78293	4.69086	4.53201	4.32415	4.50646	4.30435	4.34202	4.098	4.31119	4.85187	4.84057	4.25617	4.19118	4.41654	basic region leucin zipper
CCA0304S0001	2.43628	1.68207	3.97586	3.77536	4.2476	0.785205	1.79573	3.73075	4.58612	4.36687	3.2181	1.69304	1.6839	2.78461	Polyketide cyclase / dehydrase and lipid transport
CCA0305S0002	0	0	0	0	0	0	0	0	0	0	0.364714	0	0	0	oxidoreductase activity
CCA0306S0001	0	0	0	0	0	0	0	0	0	0	0	0	0	0	Class I glutamine amidotransferase-like superfamily protein
CCA0307S0001	0	0.0244065	0.0422513	0.0386714	0.204905	0.0213561	0	0.0424624	0	0	0.228317	0.550852	0.0710766	0.701731	Receptor-like protein 12
CCA0307S0003	0.076649	0.0909551	0.0471546	0.0331414	0.375759	0	0	0.0318519	0.0162894	0	0.0865445	0.331036	0.0436394	0.746967	receptor-like protein 12
CCA0307S0004	0.0515493	0.180099	0.0628356	0.122667	0.344438	0	0.0160241	0.0105954	0	0	0.0373236	0.0682872	0.0188645	0.185247	NA
CCA0308S0001	2.43962	1.59554	1.39353	1.42859	1.5085	1.74838	1.37999	0.744444	0.691632	0.858404	4.1201	3.96421	3.77307	3.57857	NA
CCA0309S0001	5.29656	4.53158	5.40394	5.42694	5.02116	6.59846	5.51397	5.03125	4.90617	4.60239	6.91292	6.18146	6.38645	4.96586	Belongs to the ubiquitin-conjugating enzyme family
CCA0309S0002	0.0450841	0.0484069	0	0	0	0.439282	0.915337	0.384283	0.646403	0.468785	0.324935	0	0.210319	0.191091	Activating signal cointegrator 1 complex subunit
CCA0310S0001	4.93419	4.72441	4.38464	4.50641	4.28872	3.0177	2.57772	2.09982	2.11568	3.04101	4.31763	4.48289	4.40392	4.51698	dna polymerase delta small
CCA0310S0002	0.706634	0.297993	0.0523001	0.108711	0.0757126	2.93569	1.90523	0.512509	0.137441	0.191956	0	0	0	0	NA
CCA0310S0004	6.46693	6.53647	4.60075	4.54244	3.6072	7.6993	7.08386	5.18079	4.685	4.18572	5.23258	5.40679	4.95246	3.87351	Belongs to the actin family
CCA0310S0005	2.83609	3.15837	3.13373	2.9124	3.1911	3.46665	3.25016	2.44597	2.49413	3.06584	2.87362	2.96503	2.93506	3.53356	DnaJ molecular chaperone homology domain
CCA0310S0006	4.07355	1.4986	0.560634	0.39215	0.922122	0.40781	0.632746	0.896346	0.248824	0.658054	1.05606	0.972149	0.506117	4.44149	L-type lectin-domain containing receptor kinase
CCA0311S0002	0.076853	0.0730625	0	0	0.893916	0	0	0.0419227	0.314378	0.347192	0.0724696	0.0688765	0.336054	0.49648	G-type lectin S-receptor-like Serine
CCA0312S0001	3.2425	1.98613	2.10064	2.00607	2.31279	2.56484	1.41919	0.497621	0.360523	0.063035	2.24657	1.15521	1.43962	1.77262	Polygalacturonase QRT3-like
CCA0313S0001	3.61125	3.76946	4.02765	3.63258	3.14559	4.57806	4.9414	4.20323	3.30805	2.19155	3.42002	2.6882	2.71295	2.0223	Gamma-glutamyltranspeptidase
CCA0314S0001	2.348	1.89717	3.92276	3.68028	2.93671	1.65987	1.22272	1.29643	1.17091	1.83096	3.17897	2.73772	2.5536	2.37846	Belongs to the adaptor complexes medium subunit family
CCA0315S0001	0	0	0	0	0	0	0	0	0	0	0	0.315564	0	0	Glucuronokinase
CCA0316S0001	3.74069	3.69635	3.28877	4.01571	4.37861	1.22861	2.32594	1.59999	1.18524	0.797368	0.572623	0.852492	1.25865	1.71609	Myb family transcription factor APL-like
CCA0317S0001	3.42886	1.88703	2.13904	2.54594	1.72065	1.10679	0.60581	0.314646	0.224016	0.117669	2.27041	2.5132	1.57016	3.48663	NA
CCA0318S0001	0	0	0	0	0	0	0	0	0	0	0	0	0	0	Belongs to the cytochrome P450 family
CCA0319S0001	0.198617	0.0941396	0.0943254	0.0939983	0	0.444002	0.423571	0.0920271	0.0926066	0	0	0	0	0	NA
CCA0320S0001	0	0	0	0	0	0	0	0	0	0	0	0	0	0	inactive receptor kinase At4g23740
CCA0321S0001	1.96264	1.30052	1.94571	1.77537	1.69767	1.38215	1.322	0.164472	0.506357	0.682089	0.602622	0.3826	0.259959	0.16398	Optic atrophy 3 protein
CCA0322S0002	3.54019	2.95759	2.36125	2.14882	1.91046	3.27384	3.00548	1.31573	1.33573	1.37429	2.58727	2.71929	2.268	2.5757	Sodium/hydrogen exchanger family
CCA0323S0001	0	0	0	0	0	0	0	0	0	0	0	0	0	0	GDP-mannose 3,5-epimerase
CCA0323S0002	0.0643252	0.191602	0.470581	0.975224	1.31623	0.00548793	0.00546005	0	0	0	0.200697	0.156146	0.464804	1.10863	receptor-like protein kinase
CCA0323S0003	0	0	0	0	0	0	0	0	0	0	0	0	0	0	GDP-mannose 3,5-epimerase
CCA0324S0001	0.253776	0	0	0	0	0	0	0	0	0	0	0	0	0	NA
CCA0325S0001	4.42346	3.82605	2.21962	1.98018	1.42169	3.88718	1.90285	0.413593	0.265826	0.295137	1.95649	1.46147	1.17296	0.964891	Exonuclease V
CCA0326S0001	1.94624	1.76804	1.5584	1.5889	1.30182	0	0	0	0	0	1.39121	1.03268	0.67104	0.449603	NA
CCA0326S0003	3.89838	3.48656	2.90497	3.21907	3.01022	3.27557	2.82433	2.08629	2.19699	3.61911	2.82301	3.77935	3.90717	3.58558	GDP-fucose protein O-fucosyltransferase
CCA0327S0002	0.172023	0.474325	0.255695	0.30137	0.179139	4.45499	1.42063	0.153923	0.221243	0	0.0377279	0.143655	0.0401299	0	Cytochrome p450
CCA0328S0003	0.0959458	0.179447	0	0	0.0853572	0	0	0	0	0.0988492	0	0	0	0	HAUS augmin-like complex subunit 4
CCA0329S0001	0	0	0	0	0	3.97425	3.12267	2.00655	2.05032	1.77732	0	0	0	0	ATPase activity, coupled to transmembrane movement of substances
CCA0329S0002	3.88518	3.86859	3.18032	3.20507	2.55597	4.69313	4.14825	2.92765	2.67811	2.33787	4.72907	3.97343	3.93851	4.02209	ADP-ribosylation factor GTPase-activating protein
CCA0330S0001	0	0	0	0	0	0	0	0	0	0	0	0	0	0	Amino acid permease
CCA0331S0001	0	0	0	0	0	0	0	0	0	0	0	0	0	0	Multiprotein-bridging factor
CCA0332S0001	0	0	0	0	0	0	0	0	0	0.157962	0	0	0	0	calcium-binding protein
CCA0333S0001	0	0	0	0	0	0	0	0	0	0	0	0	0	0	Photosystem I reaction center subunit
CCA0334S0001	0	0	0	0	0	0	0	0	0	0	0	0	0	0	NA
CCA0335S0001	0.208978	0.195373	1.0745	0.20125	0.631339	0.209464	0	0.183191	0.350709	1.18651	0	0	0	0	NA
CCA0335S0002	0.480195	0.351925	0.483922	0.60549	0.532728	0.566876	1.02948	0.703385	0.802746	1.15754	0	0	0.132931	0.133462	NA
CCA0335S0003	0.0692886	0.439582	1.46273	1.03811	0.923266	0.151241	0.210884	0.418586	0.487277	0.740768	0	0	0	0.360668	NA
CCA0335S0004	0	0.0725354	0.272458	0.228268	0.323156	0.0831467	0.0783978	0.409447	0.225022	0.424982	0	0	0	0	NA
CCA0336S0001	0	0	0	0	0	0	0	0	0	0	0	0	0	0	NA
CCA0337S0001	1.60865	1.96626	1.3291	1.32328	1.29111	2.55772	0.664125	0.21403	0.112403	0	2.00693	2.30031	3.65375	3.41079	NA
CCA0338S0001	4.29897	3.40054	2.93284	1.36525	1.53365	2.38936	0.953086	0.143932	0.0837162	0.210127	0	0	0	0	Long-chain-alcohol oxidase
CCA0339S0001	0.244425	0.318576	0.132226	0.11408	0	1.68599	1.41541	1.41432	1.56582	1.18706	0	0.476582	0.854413	0	Binds 16S rRNA, required for the assembly of 30S particles
CCA0340S0001	0	0	0	0	0	0	0	0	0	0	0	0	0	0	The light-harvesting complex (LHC) functions as a light receptor, it captures and delivers excitation energy to photosystems with which it is closely associated
CCA0341S0001	1.05043	1.50129	1.57162	1.2488	1.25514	3.47091	1.831	1.67373	1.12964	1.1091	0.9295	0.830404	2.38838	1.75213	RuBisCO catalyzes two reactions the carboxylation of D- ribulose 1,5-bisphosphate, the primary event in carbon dioxide fixation, as well as the oxidative fragmentation of the pentose substrate in the photorespiration process. Both reactions occur simultaneously and in competition at the same active site
CCA0342S0001	0	0	0	0.068496	0	0	0	0	0	0	0	0	0	0	Protein of unknown function (DUF1195)
CCA0343S0001	0	0	0	0	0	0	0	0	0	0	0	0	0	0	Amino acid permease
CCA0344S0001	0	0	0	0	0.0877479	0	0	0	0	0	0.473091	0	0	0	Belongs to the cation transport ATPase (P-type) (TC 3.A.3) family. Type IV subfamily
CCA0345S0001	1.25722	2.22107	0.962413	0.58148	0.851994	2.37356	1.80235	0.718219	1.7131	2.34383	1.12167	0.784345	1.99203	1.46331	PHR1-LIKE 1-like
CCA0346S0001	2.11099	1.95142	0.306486	0.143311	0	0	0	0	0	0	0.110347	0	0.498093	0.105981	Belongs to the small heat shock protein (HSP20) family
CCA0347S0001	0	0	0	0	0	0	0	0	0	0	0	0	0	0	Belongs to the peroxidase family. Classical plant (class III) peroxidase subfamily
CCA0347S0002	0	0	0	0	0	0	0	0	0	0	0	0	0	0	Belongs to the peroxidase family. Classical plant (class III) peroxidase subfamily
CCA0348S0001	0	0	0	0	0	0	0	0	0	0	0	0	0	0	Nuclear pore complex protein
CCA0349S0001	0.167529	0.105273	0	0	0	0	0	0	0	0	0	0	0	0	Transcription factor
CCA0350S0002	0.337867	0.517591	0	0.242923	0.391855	0.103206	0.236602	0.435883	0.198271	0.432402	0.431744	0.246964	1.05626	0	Belongs to the major facilitator superfamily. Sugar transporter (TC 2.A.1.1) family
CCA0351S0001	0	0	0.198704	0	0	0	0	0	0	0	0.179485	0.180609	0	0	F-box only protein
CCA0352S0001	0	0	0	0.0892093	0.0770669	0	0	0	0	0	0	0	0	0	exocyst complex component
CCA0353S0001	0.0764456	0.366016	0.507379	0.133182	0.643229	0.35537	0.347577	0.268961	0.441725	0.861962	0.134549	0	0	0.139245	ATP synthase subunit alpha
CCA0353S0002	0.150076	0.0920092	0.184535	0.277189	0.223574	0	0.109614	0.196945	0.457035	0.909548	0	0	0	0	NA
CCA0353S0004	0.223438	0.18755	1.53187	1.14619	1.04414	0.0525255	0.0507964	0	0.0483267	0.223388	0	0	0	0	Catalyzes the reduction of fatty acyl-CoA to fatty alcohols
CCA0354S0001	0	0	0.257241	0	0	5.38275	4.45743	3.95914	3.82995	4.51427	0	0	0	0	Protein pleiotropic regulatory locus
CCA0355S0002	0	0	0	0	0	0	0	0	0	0	0	0	0	0	Belongs to the tetraspanin (TM4SF) family
CCA0356S0001	0	0	0	0	0	0	0	0	0	0	0	0	0	0	NA
CCA0356S0002	2.3058	2.08969	3.70204	3.61999	3.51443	3.02096	3.57361	4.02342	3.89282	4.11376	1.35056	0.944202	1.49885	0.915616	NA
CCA0357S0001	0.280626	0.0779669	0.591156	0.86256	0.574746	0.171294	0	0	0.0818591	0	1.02693	1.25528	0.517608	1.73249	Belongs to the UDP-glycosyltransferase family
CCA0358S0001	1.77175	1.11723	0.0161554	0	0	0.144444	0	0.0626768	0	0.0610948	0.426417	0.399726	0.248948	0.573852	Pectate lyase
CCA0359S0001	0	0	0	0	0	0	0	0	0	0.196066	0	0	0	0	Zinc finger protein
CCA0360S0001	2.92329	2.96281	2.77788	2.94013	2.62404	1.29966	1.07453	0.944868	0.969503	1.19354	2.5436	3.17045	2.92752	3.25804	acyl-activating enzyme
CCA0360S0002	0	0	0	0.25743	0	0	0.156626	0.169673	0.159322	0	0	0	0	0	PhoX homologous domain, present in p47phox and p40phox.
CCA0361S0001	0.259578	1.2064	0.354637	0.156562	0.0109499	0.28945	0.525924	0.550168	0.452944	0.267245	0	0.156167	0	0	exocyst complex component
CCA0362S0001	1.80775	1.8188	1.34083	1.35839	1.17863	1.84853	1.89459	1.18252	1.08903	1.5326	1.50682	1.62966	2.14609	2.19387	Transforming growth factor-beta receptor-associated protein
CCA0363S0001	0.185907	0	0	0.0988342	0.443655	4.87215	3.58785	1.18263	1.32091	0.686576	0	0.406406	0	0	Stem-specific protein
CCA0364S0001	0	0	0.00531616	0	0	0	0	0	0	0	0	0	0	0	calmodulin-binding family
CCA0365S0001	3.53144	3.39063	3.94615	3.76585	3.38296	3.41762	3.69599	3.04874	3.03751	3.31689	5.50559	5.05443	4.32674	4.02365	ATP-dependent zinc metalloprotease FTSH 2
CCA0366S0001	0.119237	0.398561	0.122474	0.421834	0.310417	0	0	0	0.120425	0	0	0	0.245252	0	NA
CCA0367S0001	3.09703	3.68458	3.63528	3.61832	3.2148	0.176036	0	0	0	0	2.77538	2.9846	2.75364	3.53124	Calmodulin-binding receptor-like cytoplasmic kinase
CCA0367S0002	0	0	0	0	0	1.7404	1.41519	1.74702	2.69616	1.81012	0	0	0	0	chloride
CCA0368S0001	0	0	0	0	0	0	0	0	0	0	0	0	0	0	Belongs to the ubiquitin-conjugating enzyme family
CCA0369S0001	0	0	0	0	0	0	0	0	0	0	0	0	0	0	Glycine-rich RNA-binding protein
CCA0370S0001	3.18115	1.9101	0.339419	0.300828	0.248182	3.73317	2.19701	0.241233	0.16494	0.0472608	3.23669	2.02127	1.20079	0.341095	Belongs to the TRAFAC class myosin-kinesin ATPase superfamily. Kinesin family
CCA0371S0001	0	0.109902	0	0.107811	0.0387037	0	0	0	0	0	0	0	0	0	Belongs to the protein kinase superfamily. Ser Thr protein kinase family
CCA0371S0003	0.383303	0.795648	1.09325	1.09734	0.684924	1.82897	1.82471	1.07864	0.819091	1.37819	1.25826	1.18629	1.27449	1.06966	Belongs to the protein kinase superfamily. Ser Thr protein kinase family
CCA0372S0001	0	0	0	0	0	0	0	0	0	0	0	0	0	0	NA
CCA0373S0001	1.58339	1.57106	0.724375	0.692733	0.776959	3.45956	2.17419	1.99652	1.54337	1.54103	1.28738	1.81677	2.80473	2.57212	PsaA and PsaB bind P700, the primary electron donor of photosystem I (PSI), as well as the electron acceptors A0, A1 and FX. PSI is a plastocyanin-ferredoxin oxidoreductase, converting photonic excitation into a charge separation, which transfers an electron from the donor P700 chlorophyll pair to the spectroscopically characterized acceptors A0, A1, FX, FA and FB in turn. Oxidized P700 is reduce…
CCA0373S0002	1.67888	1.66836	0.826383	0.803973	0.711523	3.49876	2.18327	2.28722	2.5082	2.02084	1.22518	1.67517	2.84497	2.42886	PsaA and PsaB bind P700, the primary electron donor of photosystem I (PSI), as well as the electron acceptors A0, A1 and FX. PSI is a plastocyanin-ferredoxin oxidoreductase, converting photonic excitation into a charge separation, which transfers an electron from the donor P700 chlorophyll pair to the spectroscopically characterized acceptors A0, A1, FX, FA and FB in turn. Oxidized P700 is reduce…
CCA0373S0003	0.569973	0.289003	0.298809	0	0	1.59748	1.29008	1.60641	1.50115	1.1847	0	0	0	0.731726	NA
CCA0374S0002	0.0382057	0.0985767	0	0	0.124243	0.0802044	0.129811	0.0364891	0.108114	0.0785942	0	0.228337	0.0625698	0.870783	S-locus glycoprotein domain
CCA0375S0002	1.08732	0.571243	0.103686	0.198446	0.0824173	2.83342	1.39042	0.45685	0.267949	0.230945	0.22574	0.229112	0.1602	0.228705	Belongs to the MCM family
CCA0376S0001	4.50215	4.21933	4.82036	5.00633	4.84117	2.70256	3.12146	3.12331	3.33084	4.1369	1.87708	1.80568	2.42431	1.7891	Cholinephosphate cytidylyltransferase
CCA0376S0003	3.17461	1.40846	0.43818	0.121172	0.0605913	4.90963	3.21357	0.979855	0.546937	0.276496	2.39416	1.49153	1.62911	0.509632	NA
CCA0377S0001	0.0949405	0.247783	0.17918	0.0838514	0.450091	0	0.441038	1.08229	1.87964	1.11816	0.180523	0	0	0	NA
CCA0378S0001	0	0	0.323654	0	0	3.72482	2.84306	2.08227	2.23763	2.05519	0	0.270926	0	0	Haloacid dehalogenase-like hydrolase
CCA0379S0001	0	0	0	0	0	0.546896	0.408845	0	0	0	0	0	0	0.172543	WD repeat-containing
CCA0380S0001	0.423592	0	0	0.0837925	0	0.39214	0.389362	0.41301	0.219335	0	0	0	0	0.156455	Belongs to the protein kinase superfamily. Ser Thr protein kinase family
CCA0381S0001	2.69872	1.86379	2.34624	2.31724	1.92834	3.37495	3.52959	3.64986	3.1024	3.19692	4.7807	4.45849	4.48277	3.95816	belongs to the metallo- dependent hydrolases superfamily. Urease alpha subunit family
CCA0382S0001	0.289688	0.49815	0.241058	0.0860179	0.12415	0	0	0	0	0	0	0	0	0	transporter arsB
CCA0382S0002	0	0.0957901	0.0321319	0.0805759	0.033534	0	0	0	0	0	0.0315081	0	0	0.0306826	transporter arsB
CCA0382S0004	0	0	0	0	0	0	0	0	0	0	0	0	0	0	Mitogen-activated protein kinase kinase kinase
CCA0383S0001	6.84575	3.25953	2.50014	3.4725	2.99754	5.46283	7.26324	7.57255	6.74143	6.39215	9.57709	8.6595	8.99786	7.94975	photosystem II core complex proteins psbY
CCA0384S0002	1.23069	1.50256	1.77875	1.81223	1.57405	1.48223	1.7638	2.09058	1.58145	0.847838	1.88026	1.48802	1.48051	1.11605	NA
CCA0385S0001	0	0	0	0	0	0.19314	0.105458	0	0	0	0	0	0	0	Squamosa promoter-binding-like protein
CCA0386S0001	2.07084	2.12683	2.23916	2.05708	2.04171	3.06314	2.89784	2.90874	2.85159	2.99473	3.17315	1.02026	1.75965	0.461156	NA
CCA0387S0001	0	0	0	0	0	0	0	0	0	0	0	0	0	0	Aldo-keto reductase family 4 member
CCA0388S0001	0.862918	1.00814	0.796822	0.765971	0.456638	0.746093	0.653857	0.757807	0.297586	0.568014	0.218337	0	0.594804	0.234163	NA
CCA0389S0001	0	0	0	0	0	0	0	0	0	0	0	0	0	0	Aux IAA proteins are short-lived transcriptional factors that function as repressors of early auxin response genes at low auxin concentrations
CCA0389S0002	0	0	0	0	0	0	0	0	0	0	0	0	0	0	Aux IAA proteins are short-lived transcriptional factors that function as repressors of early auxin response genes at low auxin concentrations
CCA0390S0001	2.86829	3.69517	4.29752	4.54222	4.55133	0.442945	0	0.277137	0.605037	1.24646	2.59474	2.41221	2.87532	3.35191	GDT1-like protein
CCA0390S0002	1.19919	0.811364	0.628293	0.261289	0.0652451	0.153774	0	0	0	0	0	0.0488365	0.143742	0.0945825	Lysine histidine
CCA0390S0003	0	0	0	0	0	0.199922	0	0	0	0	0	0	0	0	Lysine histidine
CCA0390S0004	5.93007	5.32755	4.22209	4.62777	4.56495	5.54589	5.44884	5.13354	5.58496	6.02164	4.99772	5.36999	5.4512	5.56338	mediator of RNA polymerase II transcription subunit
CCA0391S0002	1.55096	1.95512	2.8791	2.56791	1.73367	0.639956	0.228058	0	0.221243	0	0	0	0.593516	0	NA
CCA0392S0001	1.53638	1.1239	0.974129	0.977425	0.820126	0	0.925251	0.255732	0	0.375052	0.795288	0.812409	1.49385	0.447899	Optic atrophy 3 protein
CCA0393S0001	0.562468	0.585886	2.03764	2.30697	2.74614	0.976864	1.75004	2.42032	2.83081	4.08283	0.180004	0.176977	0.340602	0.405775	NA
CCA0393S0002	0	0	0	0	0	0	0	0	0	0	0	0	0	0	NA
CCA0394S0001	0	0	0	0	0	0	0	0	0	0	0	0	0	0	histone H3-K36 methylation
CCA0395S0001	1.2344	1.13115	1.06361	0.942598	1.10657	1.86113	2.30627	1.59287	2.35242	2.49541	0.508024	0.519125	0.90467	1.24042	Peptidase, trypsin-like serine and cysteine proteases
CCA0396S0001	0	0	0	0	0	0	0	0	0	0	0	0	0	0	Domain of unknown function (DUF4228)
CCA0397S0001	1.38919	0.755298	0.199043	0.127602	0.289444	0.0321815	0.0160241	0	0.0319656	0.0159262	0.598271	0.372147	0.472526	0.810947	receptor-like protein kinase
CCA0398S0002	0.0192293	0.0339316	0.063307	0	0.128412	0	0.0217173	0.0158641	0	0.0413744	0	0	0	0	aldo-keto reductase
CCA0398S0004	0	0	0	0	0	0	0.567114	0	1.75983	0	0	0	0	0	NA
CCA0399S0001	0	0	0	0	0	0	0	0	0	0	0	0	0	0	Belongs to the multi antimicrobial extrusion (MATE) (TC 2.A.66.1) family
CCA0400S0001	2.25399	1.41365	0.884018	0.896095	0.73724	1.68274	2.04149	2.29338	2.19015	2.82533	0.438775	1.28668	1.53426	1.55242	NA
CCA0401S0001	0.0958788	0.0565274	1.04353	0.554734	0.669717	0	0	0	0.311255	0	0	0	0	0	Indole-3-acetic acid-induced protein ARG7-like
CCA0402S0001	2.14921	2.18729	2.32626	2.62609	2.65636	0.152563	0.304033	0.664277	0.945696	1.56003	2.03724	2.34743	1.73837	2.28157	NA
CCA0403S0001	6.74014	5.06129	3.81849	4.60095	3.91841	8.22218	6.3031	4.10462	3.52123	3.71262	7.21694	7.28736	6.67062	5.47736	Monocopper oxidase-like protein
CCA0403S0002	2.09629	4.13829	2.39437	4.49225	3.17277	7.57577	7.25176	7.38973	7.40774	7.42601	4.26154	4.01588	2.783	3.00822	Axial regulator YABBY 1-like
CCA0403S0003	2.40422	2.30468	2.53023	2.33177	2.69126	1.67852	3.25004	3.61137	3.60231	4.37881	4.92302	4.24054	4.62035	4.05964	Thylakoid lumenal protein At1g12250
CCA0403S0004	2.12293	2.55952	0.236336	0.107531	0	0.0265018	0.108222	0.0270261	0	0.0515352	0.802087	0.850663	0.90982	0.406629	(NAC) domain-containing protein
CCA0403S0007	3.75773	3.67062	3.08279	3.13348	3.31858	4.44454	4.43406	3.66891	3.25729	3.55268	3.82282	3.23133	3.43571	3.525	NADH dehydrogenase (ubiquinone) complex I, assembly factor
CCA0403S0008	7.07088	6.44991	5.72448	5.7025	5.82794	7.30561	6.54979	6.0196	5.98063	6.44877	7.62733	7.02104	6.48148	6.05662	hsp70-Hsp90 organizing protein
CCA0403S0009	5.43461	4.73136	4.30735	4.09031	3.80494	5.70684	5.21135	3.79113	3.76954	4.1935	6.11843	5.65638	5.05785	4.93798	Chloroplast-localized elongation factor EF-G involved in protein synthesis in plastids. Catalyzes the GTP-dependent ribosomal translocation step during translation elongation. During this step, the ribosome changes from the pre-translocational (PRE) to the post-translocational (POST) state as the newly formed A- site-bound peptidyl-tRNA and P-site-bound deacylated tRNA move to the P and E sites, …
CCA0403S0011	3.32787	3.15426	2.04568	1.75753	2.86867	2.36368	2.62585	2.5792	1.65348	1.30744	0.809827	0.953151	1.99727	0.521795	21 kDa protein-like
CCA0403S0012	4.80809	3.46023	3.16247	3.32274	3.52778	4.23197	3.462	2.55201	2.20894	3.00301	5.83662	5.45949	5.44268	4.48151	NA
CCA0403S0013	7.06546	6.80886	6.74159	6.7101	6.72306	6.78015	6.81529	6.55561	5.94222	6.29079	7.02948	6.65015	6.08139	5.40664	Heat shock chaperonin-binding motif.
CCA0403S0014	0.341364	0.915958	0.0979893	0.0320181	0.0332378	0	0	0	0	0	0.0606413	0	0.120906	0.899855	myb domain protein
CCA0403S0015	5.36479	4.9687	4.68771	4.43399	4.59775	5.07945	4.68427	4.17875	4.33973	4.7765	4.13599	3.50557	3.81109	4.38094	NA
CCA0403S0016	6.65938	4.47047	4.97671	5.08968	3.89214	8.49188	10.219	8.67982	6.90699	5.99867	7.14819	7.15153	6.94017	6.08046	Belongs to the cytochrome P450 family
CCA0403S0017	4.71408	5.06494	4.96816	4.92509	4.72939	4.35891	5.38197	4.21961	3.93145	4.25148	4.82163	4.45036	5.20174	5.007	Maspardin
CCA0403S0019	7.95675	7.37542	7.44212	7.03903	7.39324	8.23782	8.30907	7.83908	7.50608	7.42211	6.12636	5.8879	6.06039	5.84095	calcium-binding protein
CCA0403S0020	3.08078	3.4091	2.01024	2.27748	3.60745	2.55351	1.56944	1.38043	1.74243	2.57608	1.8442	1.9303	2.63728	3.28289	Leucine-rich repeat receptor-like protein kinase
CCA0403S0021	1.78058	2.58981	2.21283	2.83913	3.64683	1.19203	0.997299	2.30203	2.89999	3.17908	0.267158	0.140444	0.269148	0.271261	transferase CAF17 homolog
CCA0403S0022	3.35791	4.1005	4.59032	4.55908	4.05205	2.42614	1.48179	2.23151	2.72492	2.83497	2.13369	2.45198	2.82381	3.47994	Protein of unknown function (DUF1442)
CCA0403S0023	2.65903	2.81145	4.47647	4.61812	4.24681	3.07109	3.16727	2.9141	3.33669	4.07226	3.11556	2.53002	2.58676	2.76455	Peptidyl-tRNA hydrolase ICT1
CCA0403S0024	7.48949	7.59307	8.20991	8.2711	8.17598	6.27018	6.16992	6.45303	6.77431	7.38246	7.21926	7.44653	6.95576	6.81668	Myelodysplasia-myeloid leukemia factor 1-interacting protein
CCA0404S0001	0.0897442	0	0	0	0	0	0	0	0	0	0	0	0	0	ankyrin repeat-containing protein
CCA0405S0001	0.144622	0	0	0	0	0	0	0	0	0	4.51964	4.69945	5.63286	0.570153	Catalyzes the reduction of fatty acyl-CoA to fatty alcohols
CCA0406S0001	4.66154	4.1709	3.40365	3.17081	4.28643	0.0884643	0.00546005	1.15198	1.99949	1.78546	3.66942	3.75807	3.64751	4.13617	RING-type zinc-finger
CCA0407S0001	0	0.045067	0.0471546	0	0	0	0	0	0	0	0	0	0	0	Transport and Golgi organization 2 homolog
CCA0407S0002	0.79029	0.142603	1.38565	1.1964	0.566988	0	0	0	0	0	0	0	0	0	NA
CCA0408S0003	0.981558	0.670212	0.671068	0.778968	0.572959	0.0319168	0.0318721	0.0313325	0.123548	0	0.273091	0.813628	0.15634	1.74628	NA
CCA0409S0001	0.0631254	0	0	0.0674188	0	0.0682821	0	0	0	0	0	0	0	0	Protein ACCUMULATION AND REPLICATION OF CHLOROPLASTS
CCA0409S0002	0	0	0	0	0	0	0	0	0	0	0	0	0	0	Prephenate dehydrogenase
CCA0410S0001	0.119154	0.10738	0	0.028475	0.0552215	0	0	0	0	0	0	0	0.0513935	0	Belongs to the peroxidase family. Classical plant (class III) peroxidase subfamily
CCA0411S0001	2.1093	1.99541	2.5758	2.14102	1.16533	0.52494	1.67046	1.72052	1.14006	0.875983	0.104725	0.176144	0.158791	0.377276	Lipase (class 3)
CCA0412S0002	0.534181	0.294612	1.06825	1.60551	0.345381	1.83823	1.33443	1.16624	0.923112	0.904681	0.577432	0.34988	0.356498	0.441984	rem39,vrn1
CCA0413S0001	3.7595	2.69549	4.45564	4.31681	4.28634	5.61817	4.14852	3.44386	3.79407	4.93146	1.38159	1.62106	1.29922	0.0725707	26S proteasome non-ATPase regulatory subunit
CCA0413S0002	0.748674	0.486691	0.625503	0.0557415	0.159927	0.0628049	0.27725	0.310055	0.0567735	0.463434	0.122103	0.111055	0.12134	0.235375	ubiquitin-like-specific protease
CCA0413S0003	3.17819	3.09809	2.92283	2.74654	2.94169	1.20734	0.863643	0.580954	1.08733	1.31125	1.32183	1.14127	1.5732	1.60497	rRNA binding
CCA0414S0001	0.332753	0	0	0	0	0	0.561924	0.290582	0	0.750894	0	0	0	0	NA
CCA0415S0001	0.0514973	0.0948187	0.0576737	0	0.0659201	1.59926	1.3255	0.644799	0.655418	0.798035	0.200713	0.22363	0.200375	0.329881	NEDD8 ultimate buster
CCA0416S0001	0	0	0	0	0	0.144767	0.0706245	0	0	0	0	0	0	0.11729	protein ubiquitination
CCA0416S0002	3.93718	2.99603	2.47253	2.99431	2.84138	3.35808	3.74814	3.07455	2.62132	3.28415	3.00949	2.7095	2.66723	2.78595	NA
CCA0416S0004	0.0382057	0.0749938	0.104435	0	0.0707905	0	0	0.043002	0	0	0.198259	0.260401	0.143209	0	protein ubiquitination
CCA0417S0001	0	0	0.0211481	0	0.0277511	0.446238	0.306544	0.135929	0.295252	0.228182	0.161324	0.0681442	0.352097	0.11999	5'-nucleotidase domain-containing protein
CCA0418S0001	0.105725	0.0894103	0	0	0	0	0.104681	0.268103	0.0975811	0	0	0	0	0	mannose-ethanolamine phosphotransferase activity
CCA0419S0001	3.78697	3.06917	1.4289	0.88395	0.564391	4.05035	1.35353	0.14609	0.0917725	0.329293	3.45692	3.104	2.50228	2.2352	NA
CCA0420S0002	0	0	0.18558	0	0.119325	0.0697646	0	0	0	0.128194	0	0	0	0	NA
CCA0420S0003	0	0	0	0	0.0441491	0	0	0	0	0.0472608	0	0	0	0	NA
CCA0420S0004	0	0	0.141456	0.184611	0.0433098	0	0.0527356	0	0.102539	0.0580509	0	0	0	0	NA
CCA0420S0005	1.64256	1.31328	2.15997	1.97064	2.47234	1.75617	1.54672	1.5109	1.84584	2.62425	0.486064	0.399676	0.760639	0.320883	Ribosomal protein L2
CCA0420S0006	0.797909	0.661629	1.11182	0.912546	1.71929	1.51976	1.57041	0.737204	0.99674	1.27007	0.367308	0.366198	0.487315	0.139245	NA
CCA0420S0007	0	0	0.298073	0.153425	0	0.175787	0.179782	0	0.160737	0.684834	0	0	0	0	Ribosomal Proteins L2, C-terminal domain
CCA0420S0008	2.49595	1.74969	2.82604	2.70127	2.71023	3.56987	3.74253	3.595	4.26614	5.02742	1.14175	1.61639	2.72336	1.08075	Ribosomal protein S10
CCA0420S0009	0.548357	0.618074	1.75445	1.46121	1.3979	0.259579	0.858211	0.95918	1.42781	2.18577	0.0623427	0.122241	0.389135	0.242204	NA
CCA0420S0010	0.294578	0.76563	1.68016	0.891261	1.06893	0.0831467	0.421748	0.344266	1.04778	1.53507	0	0.272349	0	0.266959	ankyrin repeat family protein regulator of chromosome condensation (RCC1) family protein
CCA0421S0001	0.283385	0.161282	1.17899	0.588016	1.09502	0.251822	0.309343	0	0.804017	0.89507	0.111001	0	0	0.113277	BEST Arabidopsis thaliana protein match is Mitovirus RNA-dependent RNA polymerase (TAIR
CCA0421S0002	1.66041	2.53613	4.27985	3.51872	3.5431	1.36474	1.79073	2.51389	2.75132	2.89284	0.306349	0.603086	1.32174	1.56277	Mitochondrial membrane ATP synthase (F(1)F(0) ATP synthase or Complex V) produces ATP from ADP in the presence of a proton gradient across the membrane which is generated by electron transport complexes of the respiratory chain. F-type ATPases consist of two structural domains, F(1) - containing the extramembraneous catalytic core and F(0) - containing the membrane proton channel, linked together…
CCA0421S0003	0.167529	0.286352	0.423304	0.173222	0.152634	0.410572	0.0952523	0.236891	0.69237	1.31402	0	0	0	0	NA
CCA0421S0004	0.137195	0.279416	0.452861	0.399967	0.513952	0.417897	0.287643	0.526256	0.634973	0.992646	0.0865445	0.0801956	0	0.162821	NA
CCA0421S0005	1.41144	0.685713	3.17438	2.24927	2.30089	1.08565	1.18526	1.27267	2.47038	2.6533	0.229248	0	0	0	NA
CCA0422S0001	0.206326	1.26272	0.781368	2.12314	3.99584	0.0730117	0.169452	0.331873	0.165482	0.185111	0.485545	1.15449	1.6895	3.95817	Tryptophan aminotransferase-related protein
CCA0423S0001	1.39872	2.11342	1.36819	1.3114	1.80204	0.592616	1.17267	1.54868	1.68512	1.98481	0	0	0	0	pollen tube development
CCA0424S0001	0	0	0	0	0	0	0	0	0	0	0	0	0	0	Lateral organ boundaries (LOB) domain
CCA0425S0001	1.76693	3.34636	1.23782	1.48263	2.44131	4.36294	2.98606	1.6199	2.42908	3.324	4.42816	5.05984	5.99243	4.79991	Protein ZINC INDUCED
CCA0426S0001	3.88003	3.26766	3.70665	4.68733	4.23765	6.63144	7.88004	7.44199	7.63618	7.621	2.84872	2.06187	4.61539	0.894081	Belongs to the universal ribosomal protein uS3 family
CCA0426S0002	5.83275	5.03837	5.5263	6.48465	6.32749	8.0455	9.3072	9.08137	9.53117	9.59278	4.20455	3.93001	6.13626	3.29961	50S ribosomal protein
CCA0427S0001	0	0	0	0	0	0	0	0	0	0	0	0	0	0	DegT/DnrJ/EryC1/StrS aminotransferase family
CCA0428S0001	0.306771	0.146671	0.0738907	0.151874	0	0.750545	0.833979	0.416976	0.16284	0.16278	0.146181	0	0	0.156455	N-alpha-acetyltransferase 40
CCA0428S0002	1.16087	1.23998	1.21102	1.45966	1.21248	0.093211	0.482272	0.389334	0.325768	0.734845	0	0	0	0	N-alpha-acetyltransferase
CCA0429S0001	0.10714	0	0	0	0	0	0	0	0	0	0	0	0	0	Transporter associated domain
CCA0430S0001	1.90396	0.867896	0.894416	1.08394	1.76867	0.246607	0	0.333204	0.0826057	0.0829778	4.08313	6.40064	1.79303	6.24395	NA
CCA0431S0001	2.61937	2.22895	1.68153	1.94531	1.75149	3.3096	2.49209	1.82538	2.34363	2.37386	2.71772	1.8814	2.40462	1.99364	NA
CCA0431S0003	7.78726	6.95257	5.97534	6.48165	5.74999	8.1503	5.83129	4.26081	3.27328	2.99847	8.24258	9.47522	7.92682	9.88747	Belongs to the mitochondrial carrier (TC 2.A.29) family
CCA0431S0004	5.46025	4.63512	3.44991	3.89206	3.50485	7.36835	5.29419	3.58355	2.87724	2.353	6.27227	7.52785	5.80343	7.66806	NA
CCA0431S0005	0	0	0	0	0	2.73259	2.43408	1.78134	1.8912	2.35742	0.328983	0.37034	0.779816	0	NA
CCA0431S0006	4.39542	4.26968	3.7242	3.89263	3.81352	4.43793	4.26446	3.30731	3.45575	3.94262	3.46645	3.77601	4.04864	4.06889	Ubiquitin carboxyl-terminal hydrolase
CCA0431S0007	2.52364	4.85556	4.65758	4.63791	4.35019	4.1448	4.05546	3.8048	4.02471	4.398	0	0	0.703632	1.17216	Ribosomal protein S5 domain 2-like superfamily protein
CCA0431S0010	0.205643	1.55894	0.807807	2.08985	1.18251	6.02855	6.77435	5.77256	5.29806	4.53295	1.12804	0.602072	0.516105	1.53613	Belongs to the UDP-glycosyltransferase family
CCA0432S0001	3.59516	3.27024	2.1715	3.28429	3.80633	6.13692	6.09595	5.03171	5.26927	5.95165	4.03618	4.44522	3.71398	3.69732	Nucleobase-ascorbate transporter
CCA0433S0001	0	0	0.0819468	0.0787511	0.0801678	0	0	0	0	0	0	0	0	0	transcriptional co-repressor
CCA0434S0001	2.47909	2.51979	1.59601	1.04713	0.344558	1.44258	0.69477	0.162829	0.103634	0.328658	1.62548	1.40292	1.46456	0.865985	Belongs to the small heat shock protein (HSP20) family
CCA0434S0002	0	0	0	0	0	0	0	0	0	0	0	0	0	0	NA
CCA0435S0001	0	0	0	0	0	0	0	0	0	0	0	0	0	0	NA
CCA0436S0001	0	0	0	0.0477646	0	0	0	0	0	0	0	0.0504158	0.0497673	0.0499719	leucine-rich repeat receptor-like serine threonine-protein kinase
CCA0437S0001	0	0	0	0	0	0.520679	0.196018	0.29785	0.53077	1.02754	0	0	0	0	Oxysterol-binding protein-related protein
CCA0438S0001	3.85912	3.30228	4.73621	4.54115	4.48972	4.18871	4.8108	4.46017	4.3256	4.71311	5.0161	3.84218	4.25518	3.95342	50S ribosomal protein L28
CCA0439S0001	0	0	0.849061	0	0.517188	1.19151	2.03959	1.73828	2.8082	3.17393	0	0	0	0	WD repeat-containing
CCA0440S0001	0	0	0	0	0	0	0	0	0	0	0	0	0	0	Acyl-coenzyme A thioesterase
CCA0441S0001	0	0	0	0	0	0	0.460503	0	0.409682	0	0	0	0	0	PB1 domain
CCA0442S0001	0	0	0	0	0	0	0	0	0	0	0	0	0	0	Endoglucanase
CCA0443S0001	1.8667	1.53172	2.50191	2.61836	2.26311	2.40674	2.07159	1.82	1.98231	2.33432	2.35975	2.51807	2.43858	2.49064	f-box protein
CCA0444S0001	0	0	0	0	0	0	0	0	0	0	0	0	0	0	metallothionein-like protein
CCA0445S0001	0	0	0.117212	0.207921	0.407658	0	0.0407792	0	0	0	0	0	0	0.660197	NA
CCA0446S0001	0	0	0	0	0	0	0	0	0	0	0	0	0	0	Calcium-dependent protein kinase
CCA0447S0001	1.94234	2.40438	1.38811	1.4801	1.25499	3.13385	1.96339	1.00633	1.15071	0.556471	2.30547	2.60249	1.05651	3.21087	receptor-like protein kinase
CCA0448S0001	0.284121	0	0.26434	0.595002	0	1.29009	0.724494	1.14989	1.44475	1.93685	0	0	0.416242	0.21527	NA
CCA0448S0005	0	0.045067	0.284727	0.0452941	0.12415	0.104866	0	0.0482882	0.222369	0.474468	0	0	0	0	NA
CCA0449S0001	0	0	0	0	0	0	0	0	0	0	0	0	0	0	Belongs to the eIF-2B alpha beta delta subunits family
CCA0449S0002	0	0.0994905	0	0.110676	0	0	0.295255	0.10681	0	0.113856	0	0	0	0	NA
CCA0449S0003	2.75225	3.50825	2.91737	3.58342	2.9476	2.77208	3.37735	2.03389	1.92999	2.19473	1.01063	0.518168	0.381527	0.680176	microtubule motor activity
CCA0449S0004	0.0130256	0.0170655	2.10833	2.02637	1.26911	0.0319168	0	0	0	0	0.208225	0	0.477207	0.158925	zinc-finger of the FCS-type, C2-C2
CCA0450S0001	0.490466	0	0.109464	0	0	0.195854	0	0	0	0	0.0749411	0	0.01158	0	S-adenosylmethionine-dependent methyltransferase
CCA0451S0001	0	0	0	0	0	0	0	0	0	0	0	0	0	0	NA
CCA0452S0001	0	0.0994905	0.233073	0.0502633	0	0	0	0	0	0	0	0	0.101019	0.192385	TMV resistance protein
CCA0452S0002	0	0	0	0	0	0	0	0	0	0	0	0	0	0	TMV resistance protein
CCA0452S0004	0	0	0	0	0	0	0	0	0	0	0	0	0	0	TMV resistance protein
CCA0453S0002	0	0	0	0	0	0	0	0	0	0	0	0	0	0	aluminum-activated malate transporter
CCA0454S0001	0.305684	0.181109	0.0827611	0.0560702	0	0.0317442	0	0	0.0260834	0	0.447139	0.932564	0.566759	2.48863	Plant lipoxygenase may be involved in a number of diverse aspects of plant physiology including growth and development, pest resistance, and senescence or responses to wounding
CCA0455S0001	0	0	0	0	0	1.83396	0.705512	0.913459	0.836778	0.150256	0	0	0	0	Malate dehydrogenase
CCA0456S0001	2.82914	2.80847	1.56393	0.675782	0.314581	5.8056	3.31935	1.11357	0.706938	0.563119	2.98622	1.95951	2.24502	2.49335	Zinc finger protein
CCA0456S0002	0.0754256	0	0.0777559	0	0	0.43923	0.481339	0	0	0.224218	0	0	0	0	NA
CCA0456S0003	1.69669	1.43898	0.566433	0.852201	0.9711	2.9805	3.87129	1.4189	1.19837	1.58692	2.44407	2.49033	2.34985	2.54352	At1g04910-like
CCA0457S0001	3.10962	2.89252	2.26337	2.04056	2.00985	3.13175	3.21946	2.71224	1.9292	1.63144	4.33156	3.89399	4.1221	3.47889	Rhodanese-like domain-containing protein 4A
CCA0458S0001	0	0	0	0	0	0	0	0	0	0	0	0	0	0	Binds the poly(A) tail of mRNA
CCA0459S0001	0.0692886	0.448721	0.284919	0.066636	0	0.0734031	0	0	0	0.0677787	1.27443	0.83984	0.62877	2.12049	G-type lectin S-receptor-like serine threonine-protein kinase
CCA0460S0001	0	0	0	0	0.0975008	0	0	0	0	0	0	0	0	0.199395	Subunit of the integral membrane V0 complex of vacuolar ATPase. Vacuolar ATPase is responsible for acidifying a variety of intracellular compartments in eukaryotic cells, thus providing most of the energy required for transport processes in the vacuolar system
CCA0461S0001	0	0.0543452	0	0	0.0549784	0	0	0	0	0	0	0	0	0	Shikimate O-hydroxycinnamoyltransferase-like
CCA0462S0002	0.893642	0.511907	0.614672	1.06543	0.815757	1.40679	2.01909	1.24123	1.02313	1.61287	0.235862	0	0	0	BAG family molecular chaperone regulator 5
CCA0462S0003	1.81193	1.23392	1.76152	2.16306	1.90724	2.23323	2.36097	1.79794	1.8742	2.46409	1.53106	1.72396	2.25286	1.2622	NA
CCA0462S0005	0	0.112421	0	0	0	0	0	0	0	0	0	0	0	0	NA
CCA0463S0001	0	0	0	0	0	0	0	0	0	0	0	0	0	0	NA
CCA0464S0001	4.44977	4.34624	4.38673	4.20136	4.22218	5.64646	5.97875	5.16011	4.55617	4.38032	4.5922	4.03551	4.51993	3.65619	endonuclease activity
CCA0464S0002	0	0	0	0	0	0	0	0	0	0	0	0	0	0	synthase
CCA0464S0003	5.44156	4.704	4.96681	4.81436	4.44217	4.50468	4.18695	2.92962	2.65645	2.8479	4.71356	4.68317	4.67311	4.74357	beta-D-xylosidase
CCA0465S0001	1.8752	2.03382	1.43332	1.6736	2.00468	2.1991	2.47248	1.82243	2.03867	2.32709	1.41105	1.98887	2.31702	2.21997	cation-chloride co-transporter
CCA0466S0001	0	0	0	0	0	0	0	0	0	0	0	0	0	0	NA
CCA0467S0001	0.0639827	0	0	0	0	0	0.0706245	0	0	0.0626765	0	0	0	0	2-dehydro-3-deoxyphosphooctonate aldolase
CCA0467S0002	0	0	0	0	0	0	0	0.0770912	0	0	0	0.138987	0	0	Belongs to the UDP-glycosyltransferase family
CCA0468S0001	0.525524	1.11432	0.641726	0.345079	0	1.2625	1.32876	0.979149	0.603282	1.48094	0	0.572871	0.546166	0.0487838	Interconversion of serine and glycine
CCA0469S0001	1.91051	2.63366	3.8092	3.37425	3.25995	1.25891	1.8092	1.90418	2.04031	2.50899	0.386314	0.816974	1.65164	2.3235	Cytochrome C and Quinol oxidase polypeptide I
CCA0470S0001	1.38227	2.62322	1.91506	2.34153	2.87296	0.421615	0.307616	1.42799	1.00452	0.877669	1.86154	1.49744	1.5655	7.93359	Belongs to the cytochrome P450 family
CCA0471S0001	0	0.0948187	0	0.150951	0	0	0	0	0.0535978	0	0.179485	0.201005	0.383794	0.702962	Sigma factor sigB regulation protein rsbQ
CCA0472S0001	4.97589	4.20456	3.4514	3.42683	3.38641	0	0	0	0	0	4.05512	3.57533	3.26765	3.97139	Aminotransferase class-V
CCA0473S0001	0.105725	0.0894103	0	0	0	0	0.104681	0.268103	0.0975811	0	0	0	0	0	mannose-ethanolamine phosphotransferase activity
CCA0474S0001	0.670896	0.244534	0.176538	0.643099	0.439907	0.393393	0.558735	0.521126	0.475493	0.204462	0.122823	1.72856	0.798882	2.95475	NA
CCA0475S0001	0.468818	0.555251	0.0321319	0.02814	0	0.192543	0.342007	0.06741	0.0928329	0.0614904	0.0184615	0	0.0660253	0.084636	Belongs to the iron ascorbate-dependent oxidoreductase family
CCA0476S0001	0	0	0	0.20583	0.20836	0.233047	0	0	0.396973	0.977557	0	0	0	0	Alcohol dehydrogenase GroES-like domain
CCA0476S0002	0.274638	0.61444	1.37671	2.19276	3.9151	0.11616	0	0	0	1.67615	0	0	0.377637	0.11729	Alcohol dehydrogenase GroES-like domain
CCA0477S0001	6.45623	5.95324	6.26971	6.22201	5.92237	7.0516	6.32046	5.3981	5.24837	5.90089	7.2045	6.28296	6.20022	5.60181	NA
CCA0478S0001	1.55319	1.1333	2.04538	2.22801	1.5551	2.39452	2.47191	1.95717	2.39404	2.65659	1.1843	1.18121	1.4746	1.22696	Belongs to the hexokinase family
CCA0479S0001	0.167784	0	0	0	0	0.12627	0	0.0569329	0	0	0	0	0	0	NA
CCA0480S0001	1.66645	2.46896	3.01093	2.82387	2.74769	1.58169	0.874992	1.20357	1.88024	2.76649	0.334874	0.334371	0.623941	0.641093	NA
CCA0481S0001	2.90818	3.33482	1.55213	0.970793	1.56322	0.369879	0.14491	0.174064	0.0777163	0.0363106	1.98257	3.15225	2.02687	4.548	Adenine guanine permease
CCA0481S0003	0.502568	0	0.425809	0.0169498	0.839221	0.447179	0	0	0.146406	1.13053	0	0.465001	1.28395	0.32829	Belongs to the uroporphyrinogen decarboxylase family
CCA0482S0001	0	0	0	0	0	0	0	0	0	0	0	0	0	0	NA
CCA0483S0001	0	0	0	0	0	3.45092	3.36748	3.14776	3.15933	3.82489	0	0.512491	0	0	NA
CCA0484S0001	4.4869	4.37749	3.4398	3.26158	3.08042	4.08594	3.46418	2.5645	2.22466	2.73707	3.87698	4.60258	4.26587	3.95652	Far upstream element-binding protein
CCA0485S0001	0	0	0.265569	0	0.111028	3.42866	3.70596	3.52397	3.44641	3.76417	0.928034	0.535693	1.17764	0.979463	Ganglioside-induced differentiation-associated protein
CCA0486S0001	0	0.289003	0	0	0	0.22366	0.395031	0.105193	0	0	0	0	0	0	branched-chain-amino-acid aminotransferase
CCA0487S0001	0.16448	0	0.15002	0.312394	0	1.39222	1.98066	1.56724	1.41045	0.469318	0	0	0	0	aminopeptidase
CCA0488S0001	1.00127	2.00044	1.5927	0.392437	0.22334	0	0	0	0	0.0833313	0.754736	0.920275	2.14226	3.21469	Belongs to the glycosyltransferase 2 family
CCA0489S0001	0	0.0778567	0	0	0	1.14644	1.42616	1.32512	1.0217	1.19368	1.1774	0.645764	1.13601	0.600163	NA
CCA0490S0001	0.16246	0	0	0	0	0	0.438599	0.146502	0.155166	0.151864	0	0	0.357026	0	Belongs to the major facilitator superfamily. Sugar transporter (TC 2.A.1.1) family
CCA0491S0001	1.38416	0	0	0.11408	0	0	0	0.197073	0	1.40048	0	0	0	0	NA
CCA0492S0001	0	0	0	0	0	0	0	0	0	0	0	0	0	0	Blue copper protein-like
CCA0493S0001	0.0516875	0.0398005	0.154762	0	0	1.00035	0.87645	0.435092	0.331768	0.344936	0.0503907	0.234252	0.560042	0.560533	ZINC FINGER protein
CCA0494S0001	0	0	0	0	0	0	0.397945	0.212682	0	0	0	0	0	0	50S ribosomal protein L33, chloroplastic
CCA0494S0002	0.953435	0.621916	1.23379	1.15094	0.71248	4.06498	4.19084	3.50504	2.9305	2.94163	0.325786	0	1.58572	0	30S ribosomal protein S18, chloroplastic
CCA0495S0001	0	0	0	0	0	0	0	0	0	0	0	0	0	0	NA
CCA0495S0004	0	0	0.341604	0.11408	0.314076	0.127893	0.363556	0.326891	0.125439	0.999698	0	0	0	0	NA
CCA0495S0005	1.14078	2.33606	3.00063	2.5076	2.6575	0.98622	1.50105	1.80296	1.80537	2.12618	0.154733	0.43009	1.15042	0.804176	Component of the ubiquinol-cytochrome c reductase complex (complex III or cytochrome b-c1 complex) that is part of the mitochondrial respiratory chain. The b-c1 complex mediates electron transfer from ubiquinol to cytochrome c. Contributes to the generation of a proton gradient across the mitochondrial membrane that is then used for ATP synthesis
CCA0495S0006	0.246013	0.874839	1.40662	1.33987	1.68313	0.931425	0.87555	1.50523	1.32732	2.32346	0	0	0	0	NA
CCA0495S0007	1.05132	1.73345	2.3215	2.07327	2.1989	0.620026	1.00831	1.43629	1.91923	2.04253	0.201814	0.453832	0.378589	1.04199	Ribosomal protein S14p/S29e
CCA0496S0001	0	0	0.159488	0	0	0	0	0	0	0	0	0.30002	0	0	Ubiquitin carboxyl-terminal hydrolase
CCA0497S0001	4.02597	4.38786	4.8013	4.47066	4.09426	4.4439	3.78137	3.10722	2.37231	3.03207	4.9587	3.74085	4.34451	4.99088	Pre-mRNA-splicing factor
CCA0498S0001	0	0	0	0	0	0	0	0	0	0	0	0	0	0	Domain of unknown function (DUF3523)
CCA0499S0001	2.0956	2.70322	2.42735	2.88033	1.8104	3.41117	2.35045	1.94252	1.99653	1.89499	2.25407	3.11101	1.33156	4.78299	Glycosyl transferase, family 17
CCA0500S0004	0.0262159	0.0227095	0.0209272	0	0.0224424	0	0	0.0263441	0	0	0.0439211	0	0	0.0843187	Transcription factor
CCA0500S0009	0.0391473	0	0	0	0	0	0	0	0	0	0	0	0	0	Sieve element occlusion
CCA0500S0010	0	0.0778567	0	0	0	0	0	0	0.0209043	0	0	0	0	0	Sieve element occlusion
CCA0500S0011	0	0	0	0	0	0	0	0	0	0	1.15542	0.437266	0.715669	2.53508	Sieve element occlusion
CCA0500S0012	0	0	0	0	0	0	0	0	0	0	0	0	0	0	Sieve element occlusion
CCA0500S0013	0	0.0285405	0	0	0	4.36122	3.7154	1.91962	1.87437	1.61824	0	0	0	0	Triose-phosphate Transporter family
CCA0500S0015	0.0507193	0	0	0	0	0	0	0	0	0	0.146074	0.308571	0	0.212384	NA
CCA0500S0016	0	0	0	0	0	0	0	0	0.155975	0	0	0	0	0	Involved in transport from the ER to the Golgi apparatus as well as in intra-Golgi transport. It belongs to a super-family of proteins called t-SNAREs or soluble NSF (N-ethylmaleimide- sensitive factor) attachment protein receptor
CCA0500S0017	0	0	0	0	0	0	0	0	0	0	0	0	0	0	NA
CCA0500S0019	0	0	0	0	0	0	0	0	0	0	0	0	0.164638	0.0598367	Sieve element occlusion
CCA0500S0020	0.0382057	0	0	0	0	0	0	0	0	0	0	0	0	0	Sieve element occlusion
CCA0500S0021	0	0	0	0	0	0	0	0	0	0	0	0	0	0	Sieve element occlusion
CCA0500S0022	0	0	0	0	0	0	0	0	0	0	0	0	0	0	Sieve element occlusion
CCA0500S0023	0	0.0785324	0	0	0	0.708868	0.321541	0.300241	0.301707	0.0829778	0	0	0	0	NA
CCA0500S0024	0	0.0785324	0	0	0	0.708868	0.321541	0.300241	0.301707	0.0829778	0	0	0	0	NA
CCA0500S0025	0	0	0	0	0	0	0	0	0	0	0	0	0	0	Involved in transport from the ER to the Golgi apparatus as well as in intra-Golgi transport. It belongs to a super-family of proteins called t-SNAREs or soluble NSF (N-ethylmaleimide- sensitive factor) attachment protein receptor
CCA0500S0026	0.211135	0.58997	0.613992	0.683723	0.787685	0.32389	0.329292	0.465126	0.551294	0.78301	0	0	0	0.223625	NA
CCA0500S0028	0.0507193	0	0	0	0	0	0	0	0	0	0.0189873	0.115757	0	0	NA
CCA0500S0031	0.0762074	0	0.0107904	0	0	0.0159594	0	0	0	0	0	0	0.0250982	0	Sieve element occlusion
CCA0500S0032	1.80591	1.32664	3.59861	3.38104	2.74047	2.14442	2.69641	2.03606	1.71915	1.58052	0.351229	0.531846	0.35483	0.256246	E3 ubiquitin protein ligase DRIP2-like
CCA0500S0033	1.80426	1.54738	2.23394	2.00277	1.68919	0.931337	0.467442	0.231908	0.509684	1.08479	0.589001	0.695207	0.59681	0.591038	magnesium transporter
CCA0500S0036	1.49019	0.456965	0.131254	0.171482	0	0	0	0	0	0	0.602527	0.412328	0.132931	0	Aux IAA proteins are short-lived transcriptional factors that function as repressors of early auxin response genes at low auxin concentrations
CCA0500S0038	3.98114	1.80011	0.547476	1.59418	2.82561	2.80118	1.1056	0.420822	0.759294	0.444554	3.5178	3.31734	3.64177	2.90667	Aux IAA proteins are short-lived transcriptional factors that function as repressors of early auxin response genes at low auxin concentrations
CCA0500S0039	4.13994	5.01499	4.41537	4.56192	5.0759	3.1727	3.86485	4.06247	4.91294	5.65662	2.97979	4.01489	4.65868	6.31443	lysM domain receptor-like kinase
CCA0500S0040	3.02257	2.4441	2.79759	2.63336	2.88606	3.85873	3.4373	1.12185	1.05044	2.45583	4.41603	4.06127	3.90058	2.84814	NA
CCA0500S0041	5.97107	6.23896	6.42758	6.32176	5.64573	6.05828	6.5159	5.70983	5.38599	5.28557	5.55896	6.01266	5.7944	5.56039	Acylamino-acid-releasing enzyme-like
CCA0500S0042	2.24301	0.746489	1.20887	1.11033	1.0373	2.97547	2.89843	1.67846	1.64602	1.92295	1.85233	1.2066	1.61687	1.28661	Pentatricopeptide repeat-containing protein
CCA0500S0043	4.35669	5.17804	4.57709	3.66651	3.51462	3.79801	2.34274	1.21577	1.73137	3.04988	1.08	2.28804	2.63548	1.1218	Non-specific serine threonine protein kinase
CCA0500S0044	2.49096	2.99371	3.11782	3.4276	3.94819	3.8771	4.09241	4.22619	4.24952	5.03861	1.96992	1.68398	2.45729	1.60454	Pet100
CCA0500S0045	5.75118	6.09544	6.90699	7.10951	7.50222	3.15124	0.509142	0.171557	0.425514	0.182695	2.3024	3.89645	4.32701	6.6723	3-ketoacyl-CoA synthase
CCA0500S0046	0	0	0	0	0	2.404	2.11278	0.565117	0.348325	1.00526	0.944722	0.595468	0.69767	0.696122	phosphatase 2c
CCA0500S0047	5.34297	5.28982	5.6248	5.51034	5.60935	5.41911	5.0987	4.44874	4.60529	5.48073	5.31136	4.85643	4.8133	4.59002	NA
CCA0500S0048	6.09392	4.4741	5.84674	5.84597	5.77078	4.85717	4.51527	4.4241	5.15838	5.90629	5.01902	4.02428	5.12687	4.27934	GDP-mannose 3,5-epimerase
CCA0500S0049	8.04478	7.09304	7.28751	6.34277	6.25079	6.66405	4.33085	3.93301	5.13816	6.38584	4.96185	4.33901	5.03396	5.0233	PDDEXK-like family of unknown function
CCA0500S0050	5.49262	5.13089	4.38466	4.03773	3.94602	6.62859	5.89728	4.53001	4.38035	4.43458	5.87946	6.00617	5.5536	5.19636	Belongs to the pyruvate kinase family
CCA0500S0051	0	0	0	0	0	0	0	0.0876738	0	0.0930224	0	0	0.183968	0	Belongs to the small GTPase superfamily. Arf family
CCA0500S0052	0.257692	0	0.0819468	0.0828249	0.0817014	0.349929	0.273329	0.247405	0.252097	0.172024	0	0	0	0.179088	Belongs to the small GTPase superfamily. Arf family
CCA0500S0053	2.7127	2.69591	2.95532	2.94092	3.32545	2.81679	2.0398	2.42282	2.83372	3.30084	3.56946	4.09994	3.90789	3.67589	Guanine nucleotide-binding protein subunit gamma
CCA0500S0054	0.137195	0.537477	0.86978	2.90526	3.61869	1.7703	2.18841	4.98334	5.09407	4.65958	0	0	0	0.266959	NA
CCA0500S0055	2.45502	2.91448	4.58302	5.08149	3.86939	5.05107	1.85096	1.06722	0.893235	0.65386	4.18588	4.71371	3.84508	3.64364	Cytoskeletal-regulatory complex EF hand
CCA0500S0056	0.906236	0.788661	0.693528	0.535828	0.157466	0.24336	0.20923	0.01052	0.0216786	0.0463298	0.352064	0.255208	0.419897	0.513113	NA
CCA0500S0058	2.73694	1.36768	0.386296	0.228509	0.107176	0	0	0	0	0	0	0	0	0	NA
CCA0500S0059	2.62184	4.30876	3.7518	4.53065	5.13999	5.65931	5.23254	5.69923	5.85139	6.06767	5.63539	5.81433	6.05768	5.87997	ATP sulfurylase 1
CCA0500S0060	3.82325	4.63562	3.7042	3.87827	4.1855	5.71526	4.94654	5.62309	5.48992	6.01512	5.77267	5.82554	5.82614	5.64833	ATP sulfurylase 1
CCA0500S0061	3.12137	1.95822	0.399064	0.631385	0.316499	4.69162	2.84515	1.69397	2.07835	3.8751	3.24305	2.87193	2.32682	2.15793	Belongs to the argonaute family
CCA0500S0062	5.28578	4.21492	3.10494	3.45301	3.32543	5.05069	4.46883	3.63873	3.57836	4.09978	4.78408	4.72509	4.33572	4.71002	Leucine-rich repeat protein kinase family protein
CCA0500S0063	3.95577	3.17288	3.2572	2.36962	1.36654	4.57556	2.93419	1.753	0.816583	0.563319	5.22278	4.66042	4.66661	2.78558	Stem-specific protein
CCA0500S0064	5.88553	5.63459	7.36863	7.04895	7.1718	5.98621	5.99677	6.12773	6.2365	6.8312	5.97971	5.78443	6.21612	5.23283	Transmembrane emp24 domain-containing protein
CCA0500S0065	3.64666	4.40189	5.149	5.4642	6.03041	4.60096	5.72176	5.61637	5.57407	5.9622	3.95616	3.06457	4.77586	4.15929	Perakine reductase-like
CCA0500S0066	4.9055	5.24274	3.84634	4.63956	5.2242	3.97277	4.11439	4.82838	5.29375	6.49407	4.8167	5.32359	5.90922	5.74288	Dymeclin-like
CCA0500S0067	1.90779	2.17595	1.50458	1.46101	2.61937	0.12381	0.0624708	0.0263441	0.653442	2.33179	2.27671	0.662274	2.23632	3.3474	Heat Stress Transcription Factor
CCA0500S0068	7.39096	8.43122	8.89835	8.59851	8.45126	7.0742	7.44145	7.5416	7.79915	8.25741	6.18502	5.83534	7.00609	7.46143	Catalyzes the formation of formate and 2-keto-4- methylthiobutyrate (KMTB) from 1,2-dihydroxy-3-keto-5- methylthiopentene (DHK-MTPene)
CCA0500S0069	4.1458	4.52157	3.63687	3.95953	3.80794	4.30832	3.84692	3.83858	3.73769	4.0487	2.46474	2.72919	4.14916	2.99226	NA
CCA0500S0070	2.52541	1.97741	1.35268	1.33622	1.48385	2.80746	1.59896	1.5104	1.37939	1.82049	2.72555	2.94286	2.74748	2.08839	Protein TIFY 4B-like isoform X1
CCA0500S0071	3.01831	1.04755	0.600247	0.610365	0.161038	4.1472	1.02205	0.267765	0.34632	0.282724	2.53329	2.30708	1.64363	2.13127	EPIDERMAL PATTERNING FACTOR-like protein
CCA0500S0072	3.46142	3.34854	3.45062	3.15384	3.11574	4.05199	3.21481	2.73255	2.70578	3.08879	3.65773	3.10855	3.6111	3.29235	DNA-directed RNA polymerase III subunit
CCA0500S0073	0.211135	0.200737	0	0.104131	0	0.40935	0.109481	0	0.101618	0	0.21285	0	0	0.421405	rho GTPase-activating protein
CCA0500S0074	0.0948563	0.162762	0.0261119	0.0560702	0	0.0317442	0	0	0	0	3.22162	2.48162	6.08969	5.5621	chlorophyllase-2
CCA0500S0075	5.34379	5.00039	3.30568	2.70111	1.75097	4.59732	2.50232	1.78853	1.95597	2.04783	5.30396	4.09128	4.38153	4.42436	Plant pleckstrin homology-like region
CCA0500S0076	6.03428	5.09347	6.02128	5.1232	5.38131	4.5808	4.52223	3.62281	2.92004	2.60272	5.83236	4.89863	5.52466	3.89362	NA
CCA0500S0077	0.288354	0.0341815	0.251631	0.139547	0	0.0424008	0	0	0.0363862	0	5.01841	3.51783	4.49662	3.74708	Introduction of a cis double bond between carbons of the acyl chain
CCA0500S0078	0.10714	0	0	0.0939983	0	0	0	0.102607	0	0	4.66189	2.94867	4.09677	3.81245	Introduction of a cis double bond between carbons of the acyl chain
CCA0500S0081	0.70002	0.555393	1.3539	1.39461	1.4858	0.0787939	0.397706	0.298169	0.238356	0.494245	3.8335	2.37877	3.32636	2.76519	Introduction of a cis double bond between carbons of the acyl chain
CCA0500S0082	0.0583297	0	0	0	0	0.123314	0	0	0	0	0	0	0	0	Introduction of a cis double bond between carbons of the acyl chain
CCA0500S0083	0.149818	0.131114	0.311812	0.132371	0	0	0	0	0	0	0.133763	0	0.138692	0	Introduction of a cis double bond between carbons of the acyl chain
CCA0500S0084	2.0858	0.982169	1.68385	1.10947	0.16388	0.946626	0	0.0588029	0	0	1.47325	1.66701	2.14173	2.19354	IQ-domain
CCA0500S0085	0.5696	0.455421	0.298119	0.0619193	0.111428	1.11882	0.348129	0.0770912	0.0270478	0	1.26562	1.39418	2.12741	1.30933	IQ-domain
CCA0500S0086	0.402673	0.747471	0.0526233	0.028475	0	0	0	0.0162763	0.031534	0.0152443	4.08005	4.11969	3.69028	3.25561	Sulfate transporter
CCA0500S0088	5.12853	4.95852	4.22158	3.9851	3.99826	5.38594	4.47907	3.45873	3.36074	4.22775	4.837	4.3489	4.67923	4.75762	Tetratricopeptide repeat
CCA0500S0089	5.46939	7.09747	3.65714	2.10438	1.66197	0.806577	0.15543	0.116582	0	0	3.31599	3.71215	4.4925	5.05175	leucine-rich repeat extensin-like protein
CCA0500S0090	6.42887	5.65306	6.87596	6.41503	6.32089	7.49906	6.64568	5.79342	5.89499	6.30873	6.34453	4.81815	5.97621	4.71734	Belongs to the eukaryotic ribosomal protein eS1 family
CCA0500S0092	6.95468	3.48869	2.32175	3.05849	2.6069	6.87865	7.21905	5.80009	4.88264	4.17682	5.54686	4.76495	6.5458	4.9094	KIP1-like protein
CCA0500S0093	4.99766	3.8762	2.91019	3.65635	3.75443	6.43687	5.82153	5.12082	5.33752	6.24238	4.69545	4.40218	4.32047	3.89126	Protein tesmin TSO1-like CXC
CCA0500S0094	1.16977	0.808703	0.332282	0.28129	0.300115	5.26721	5.01925	3.98227	4.00144	4.46577	0.43646	0.384679	0.734337	0.690678	serine threonine-protein kinase
CCA0500S0095	5.04523	5.40157	5.23488	5.71001	5.34713	5.12086	4.93817	3.99763	3.89942	4.47813	4.75346	5.18965	4.34021	5.33268	serine threonine-protein kinase
CCA0500S0096	4.01073	7.44924	9.79606	10.3215	10.8655	0.988347	2.88611	7.27155	9.65282	10.9149	0.228805	0.30392	0.638358	4.22702	Homocysteine s-methyltransferase
CCA0500S0097	2.8467	2.51073	2.89334	3.85112	3.31161	2.87338	2.77638	3.0069	3.54097	4.44976	2.39109	2.04155	1.95239	2.07851	Pentatricopeptide repeat-containing protein
CCA0500S0098	3.2957	2.51235	1.96787	1.90883	2.08691	2.86493	2.7012	2.50655	2.61682	3.06557	2.62345	1.86099	2.18481	2.11591	Pentatricopeptide repeat-containing protein
CCA0500S0099	2.88893	3.28619	2.95865	3.07956	2.972	3.4524	2.77052	2.08205	2.74747	3.46439	2.86473	2.41867	2.65562	3.19508	ATP-dependent RNA helicase
CCA0500S0100	0.596866	0	0	0.372969	0	3.11099	2.65253	1.79069	1.99122	3.02158	0	0.12876	0	0	ATP-dependent RNA helicase SUPV3L1
CCA0500S0101	0.129515	0	0	0	0	0.127893	0	0.121443	0	0	0	0	0	0	NA
CCA0500S0102	2.13911	1.48483	0.518624	0.366954	0.12919	3.02501	2.607	1.49616	1.10323	0.585386	0.905225	0.410901	0.635078	0.372327	Type I inositol 1,4,5-trisphosphate 5-phosphatase CVP2-like
CCA0500S0103	0.51532	0.669783	0	0	0	1.22063	1.40681	0.581901	0.265009	0.145646	0	0.289564	0	0	NA
CCA0500S0104	0.47368	3.46508	8.34561	12.0843	13.4428	6.74081	13.3319	15.2263	15.7146	15.6163	0	0	0.0374855	0	Seed storage protein. Accumulates during seed development and is hydrolyzed after germination to provide a carbon and nitrogen source for the developing seedling
CCA0500S0105	6.96124	6.28046	7.30881	7.08074	7.01519	6.94375	6.24634	5.15934	5.15822	5.63012	6.91933	6.69504	6.58775	5.73951	The proteasome is a multicatalytic proteinase complex which is characterized by its ability to cleave peptides with Arg, Phe, Tyr, Leu, and Glu adjacent to the leaving group at neutral or slightly basic pH
CCA0500S0106	5.89869	5.64386	4.95045	4.28265	3.4857	5.48178	5.08328	4.07346	3.55678	3.26152	5.53053	5.04617	4.61407	4.64386	RNA helicase
CCA0500S0107	3.10053	2.61356	1.6138	1.19797	1.19441	1.65143	0.408138	0.131116	0.0692964	0.381799	2.74343	2.71763	1.63991	1.72553	Probable lipid transfer
CCA0500S0108	1.13795	1.02841	0.702336	0.891415	1.23177	2.76287	2.98417	1.8497	1.57197	1.08714	1.60629	1.88703	0.984579	8.67843	Non-specific lipid-transfer protein-like protein
CCA0500S0109	7.95602	7.70565	7.95222	8.34007	8.82398	9.98468	10.2398	9.774	9.66883	9.04177	6.09537	5.70388	6.04383	7.1122	Introduction of a cis double bond between carbons of the acyl chain
CCA0500S0110	3.56289	3.13629	3.5826	3.38977	3.574	5.28535	4.22595	3.49627	3.59795	3.80698	5.11563	4.71441	4.77675	4.48189	mitogen-activated protein kinase
CCA0500S0111	2.23576	2.13969	2.48754	2.50964	2.5392	2.63914	2.6508	2.59891	2.79893	3.63418	2.20229	1.49427	2.07627	2.22898	NA
CCA0500S0112	0	0	0	0	0	0	0	0	0	0	0	0	0	0	NADH dehydrogenase ubiquinone 1 beta subcomplex subunit
CCA0500S0113	6.9415	4.7161	3.72013	4.05133	3.48648	6.78276	7.44202	6.73103	6.35843	5.87223	6.66858	6.49973	5.51916	6.05413	Belongs to the formin-like family
CCA0500S0114	5.54218	5.68119	4.79855	4.32467	4.24969	5.0061	5.4676	4.62414	4.52825	4.1947	4.72078	4.59476	4.91932	4.5733	Acyl-coenzyme A thioesterase 9, mitochondrial-like
CCA0500S0115	5.12167	4.09553	6.33703	6.00667	5.70469	4.95787	4.94493	4.63236	4.57628	5.18913	5.61094	4.58982	5.40757	4.05142	U6 snRNA-associated Sm-like protein
CCA0500S0116	4.81675	5.24716	6.00969	6.23856	5.56289	3.59094	4.7167	4.41051	4.80778	5.46269	4.21667	4.7844	4.45896	4.87249	BTB POZ and TAZ domain-containing protein
CCA0500S0117	5.2022	4.28121	3.16978	3.62081	3.50379	5.50989	4.84008	3.89365	3.94678	4.40414	4.82092	5.00552	5.12478	5.00114	Formin-like protein
CCA0500S0118	6.56447	6.14828	7.96179	7.3032	7.57546	4.93737	4.81285	4.60169	5.99546	4.29774	9.93623	7.7972	8.81711	8.86559	Belongs to the UDP-glycosyltransferase family
CCA0500S0121	4.95091	5.28965	4.92619	4.94894	3.52945	6.62307	7.53482	5.58048	3.07618	3.29074	6.21409	5.42137	7.35264	4.42637	Belongs to the UDP-glycosyltransferase family
CCA0500S0123	3.77534	4.94208	4.44075	4.6411	4.65264	3.84481	5.00107	4.78006	4.8276	4.43971	3.63959	3.9008	6.05948	2.98245	Belongs to the UDP-glycosyltransferase family
CCA0500S0124	3.00803	2.32339	1.86333	2.36585	2.36455	3.75809	2.48573	1.5156	2.45447	3.54111	2.92921	2.48792	2.88115	2.95471	LETM1 and EF-hand domain-containing protein 1
CCA0500S0125	5.85616	6.25698	5.80552	5.36075	4.35694	2.75504	3.09436	2.00984	1.55937	0.656836	4.11573	4.0459	4.90333	5.10844	serine threonine-protein kinase
CCA0500S0127	4.8271	4.51403	5.25016	4.92954	4.63593	5.19594	4.30606	3.15121	3.30469	3.67058	4.15809	3.61956	4.19046	4.21268	Acetolactate synthase small subunit
CCA0500S0128	4.4034	3.87995	3.65839	3.43736	3.19459	4.16275	4.24678	3.75522	3.6146	3.99511	3.5157	3.51656	3.51036	3.20902	2-alkenal reductase (NADP( )-dependent)-like
CCA0500S0129	4.88364	4.85595	4.91842	4.6653	5.13292	4.80158	5.19798	4.81915	5.16804	5.42658	6.69811	6.39342	7.26488	6.57415	Chitinase-like protein
CCA0500S0133	0.39891	0.325121	0.394246	0.735444	1.67773	0.0905692	0.0952523	0.265528	0.193667	0.123087	0.935252	0.98689	2.56962	5.05139	2-alkenal reductase (NADP( )-dependent)-like
CCA0500S0134	0.489825	0.594298	1.30271	2.45194	3.33259	1.039	1.39204	1.28693	2.0999	3.47096	1.81574	2.51497	3.37449	3.49244	2-alkenal reductase (NADP( )-dependent)-like
CCA0500S0135	3.69215	4.28742	4.6936	4.50148	3.91227	3.41132	3.94786	3.1985	2.86774	2.08565	3.82129	3.81043	4.98927	4.00097	2-alkenal reductase (NADP( )-dependent)-like
CCA0500S0136	0.100986	0.610218	3.46857	6.12415	6.52274	2.20643	7.73415	9.31716	9.04822	9.36334	0.0439211	0	0	0.0907019	2-alkenal reductase (NADP( )-dependent)-like
CCA0500S0137	0	1.47057	3.75148	1.74985	0.148352	0.806213	0.0256217	0	0	0	0	0	0	0.0427753	Polygalacturonase-like
CCA0500S0138	0	0	0.0621071	0.0655385	0	0	0	0	0	0	0.0377279	0.0428216	0.0401299	0	Polygalacturonase-like
CCA0500S0139	0	0	0	0	0	0	0	0	0	0	0	0	0	0	Polygalacturonase-like
CCA0500S0140	4.41388	4.54295	2.97939	2.85686	2.4341	4.28457	3.16468	1.64282	0.837465	0.772029	4.01463	5.23531	6.02836	5.89096	ankyrin repeat-containing protein
CCA0500S0141	0.715625	0.897309	1.55465	1.87351	1.8341	1.65635	2.39336	1.45428	1.74521	3.03677	0.908088	1.10959	0.537832	0.729076	Type I inositol 1,4,5-trisphosphate 5-phosphatase
CCA0500S0142	3.243	3.44195	3.79068	3.50285	3.45663	3.13188	3.1041	2.93426	2.88668	3.2333	4.10326	3.45895	4.1786	3.78794	thiol methyltransferase
CCA0500S0143	4.24216	4.38824	4.79736	4.71653	4.08044	4.4721	4.28914	4.13097	4.30563	4.82165	4.1187	2.99883	4.24468	3.94238	General transcription factor 3C polypeptide
CCA0500S0144	2.42183	2.53222	2.84029	3.12543	3.30001	4.1506	4.11657	3.23219	3.60531	3.99278	3.34811	3.15321	3.59845	3.0095	NA
CCA0500S0145	6.50739	6.0627	5.55242	5.684	6.24183	6.89386	6.83228	6.32679	6.2621	6.74475	6.07132	5.78462	5.79987	5.21136	Outer envelope pore protein 37
CCA0500S0146	5.27337	5.87711	5.66571	5.76377	5.8122	4.8873	4.36286	4.27135	4.55808	5.16944	4.9441	5.10343	5.63873	5.41084	La-related protein
CCA0500S0147	3.85689	5.05898	6.1851	6.0445	5.8965	5.51065	5.60386	4.77331	4.8175	5.38819	4.38759	4.53166	4.14135	3.97096	uridine nucleosidase
CCA0500S0148	3.5931	3.56911	2.5908	2.18513	2.12309	4.60147	3.18844	1.31319	1.46883	1.4859	3.48296	2.86478	3.24547	2.20886	NA
CCA0500S0149	4.55882	4.59888	5.89189	5.41195	5.36251	0.899914	0.468478	0.517998	0.971101	0.102997	4.26964	4.00253	4.44816	4.60029	NA
CCA0500S0150	3.03849	2.16522	4.14363	3.87205	3.84617	3.86633	4.2521	3.84799	3.79258	4.33432	4.19261	2.96551	3.63875	3.02587	chloroplast organization
CCA0500S0151	2.53118	2.47448	2.99892	2.78663	2.148	3.19116	3.15288	2.49284	2.05319	2.36928	2.09965	2.04575	1.83685	2.17932	Poly(ADP-ribose) glycohydrolase
CCA0500S0152	4.08715	3.42328	3.57616	3.37799	3.67074	5.14025	3.84118	2.72985	2.56991	3.75302	6.00607	4.808	4.52271	4.14609	4-hydroxy-tetrahydrodipicolinate reductase 2
CCA0500S0153	6.15144	5.95165	5.26813	5.14143	5.34667	6.89853	5.64247	4.79381	5.05299	5.85502	6.83269	6.68114	6.74182	5.81617	Catalyzes the formation of 6,7-dimethyl-8- ribityllumazine by condensation of 5-amino-6-(D- ribitylamino)uracil with 3,4-dihydroxy-2-butanone 4-phosphate. This is the penultimate step in the biosynthesis of riboflavin
CCA0500S0154	0.00643829	0.0778567	0.0321319	0.0337027	0.127957	0.297323	0.121245	0.145987	0	0.113553	0	0.0667322	0.320122	0.11729	Glucose-1-phosphate adenylyltransferase small subunit
CCA0500S0155	0.452798	0.28438	0.0466664	0.131772	0.0703507	0.13887	0.143128	0.0416272	0	0.0420854	0.103607	0.0317157	0.226715	0	Glucose-1-phosphate adenylyltransferase small subunit
CCA0500S0156	7.04219	6.28477	8.77316	8.69658	8.45492	7.3279	7.53994	6.89506	7.18519	8.21147	6.77117	6.79955	7.70072	6.86237	abundant protein
CCA0500S0157	3.82062	5.48246	6.67567	6.49057	6.32067	0.749676	0.553758	0.307946	0.370028	0.810313	3.27742	4.00143	7.9227	3.03409	NA
CCA0500S0158	0	0.880392	0	1.16703	2.25423	4.98424	4.87003	4.58305	5.12711	5.89239	0	0	0	0	Protein AUXIN-REGULATED GENE INVOLVED IN ORGAN SIZE-like
CCA0500S0159	5.04829	5.37334	5.45815	5.53118	5.15934	4.82478	5.01577	4.3893	4.62132	5.02395	4.74864	4.75277	4.87976	4.86833	ankyrin repeat protein
CCA0500S0160	7.53546	6.76472	8.7578	8.66359	8.34663	8.23557	8.29738	7.87364	7.98921	8.25455	7.99553	7.60169	7.67903	7.33883	guanosine nucleotide diphosphate dissociation inhibitor
CCA0500S0161	5.06275	4.64346	4.19031	4.74749	5.06874	5.80964	5.5169	5.74341	6.38105	6.85604	4.60084	3.86176	4.2342	3.91055	Serine threonine-protein kinase
CCA0500S0162	2.83068	3.10124	1.47448	1.56697	1.16237	0.964672	0.416695	0.345745	0.436714	0.233952	1.23034	0.73804	1.18792	0.942842	May be involved in modulation of pathogen defense and leaf cell death
CCA0500S0163	2.09663	4.60627	5.19764	6.62046	6.96819	2.44365	4.42152	4.853	5.27394	6.37994	4.25058	4.68099	5.24922	5.16037	F-box Kelch-repeat protein
CCA0500S0164	0	0.220609	0.43422	0.683894	0.11411	0	0	0.601893	0.610049	1.17091	0	0	0.260903	0.495409	NA
CCA0500S0165	1.71933	1.40295	2.03715	2.25167	1.5914	2.78402	2.20912	1.44657	0.812557	1.20016	1.28249	1.05602	1.3332	0.969024	Histone-lysine n-methyltransferase
CCA0500S0166	5.68667	4.2791	3.75427	3.97589	4.86625	5.83246	3.7488	2.26391	3.53884	4.11629	5.78247	5.18515	5.93151	5.05055	Methylenetetrahydrofolate reductase
CCA0500S0167	1.90566	0.885996	0.710126	0.570905	0.472651	3.1481	1.87793	0.556816	0.332118	0.497667	1.82516	0.948057	0.811577	1.14512	Domain of unknown function (DUF4487)
CCA0500S0169	4.44299	3.27621	0.688136	0.856839	1.21878	5.305	2.74839	1.01812	0.720793	1.13632	4.63541	3.51529	2.07951	3.04967	Belongs to the protein kinase superfamily. Ser Thr protein kinase family
CCA0500S0170	6.50639	7.11654	6.03707	6.0474	5.96642	7.06974	6.02864	5.27992	5.59733	6.68249	6.17617	5.7457	6.20629	5.93267	MKI67 FHA domain-interacting nucleolar phosphoprotein-like
CCA0500S0171	3.39769	2.95403	1.99996	2.17338	1.92969	3.83599	3.39984	2.93904	3.23419	3.83537	4.13023	3.93955	3.59427	3.12564	Light-mediated development protein
CCA0500S0172	4.28838	3.07852	1.49498	1.18759	0.26589	0	0	0	0.0775791	0	0.607699	0	0.148994	0	Plant self-incompatibility protein S1
CCA0500S0173	0.0815367	0	0	0	0.153995	0	0	0.0796052	0	0	0	0	0	0	NA
CCA0500S0174	5.18742	5.06935	4.57187	4.67585	4.47323	5.14736	4.58377	3.90852	3.75571	4.42186	5.14743	4.87392	4.2184	4.39724	Belongs to the cyclin family
CCA0500S0175	3.00823	1.22814	0	0	0.0770669	0	0	0	0	0	0	0	0	0	Encoded by
CCA0500S0177	10.2074	9.76974	4.53705	2.19869	0.330924	0.387473	0	0	0	0	0	0	0	0	Encoded by
CCA0500S0178	7.29897	5.70732	1.20097	0.278758	0.207712	0.166535	0	0	0	0	0	0	0	0	Encoded by
CCA0500S0179	5.35064	4.41562	3.80849	3.60117	3.56173	1.2909	1.02311	0.650472	0.817447	1.51384	3.56804	4.0292	4.03577	4.27156	Belongs to the protein kinase superfamily. Ser Thr protein kinase family
CCA0500S0180	6.9615	6.729	5.58967	5.49268	5.56056	5.83176	3.26677	2.04201	1.92132	2.09636	6.19674	6.53722	6.45488	5.94959	GATA transcription factor
CCA0500S0181	3.86114	4.05491	4.24739	4.30433	4.46735	4.51074	4.42949	3.84987	3.86127	4.40733	4.78704	4.11077	4.71472	4.99946	GDT1-like protein 2
CCA0500S0182	5.67522	5.21087	3.63685	3.64744	3.87321	5.68114	4.88326	4.20147	4.23159	4.35368	5.5631	5.48387	5.67267	5.87805	xylosyltransferase
CCA0500S0183	3.97648	3.77452	3.7148	2.94576	3.32774	0.596443	0.288981	0.428273	0.382765	0.922044	2.50513	2.97323	3.38842	2.56792	Hydroxyethylthiazole kinase
CCA0500S0184	0.883585	0.448104	0.614201	0.43326	0.188784	0.0944679	0	0	0	0	0.46394	0.343464	1.15161	0.217346	Dirigent proteins impart stereoselectivity on the phenoxy radical-coupling reaction, yielding optically active lignans from two molecules of coniferyl alcohol in the biosynthesis of lignans, flavonolignans, and alkaloids and thus plays a central role in plant secondary metabolism
CCA0500S0185	0.0892731	0.0244065	0	0.059533	0.0224424	0.274259	0.0256217	0.0209638	0.0209043	0	0.0744944	0.0741825	0	0	Serine incorporator
CCA0500S0186	5.91423	5.53707	4.27471	4.55549	4.3605	5.79685	5.33414	4.55626	4.31161	4.38856	5.4968	5.92026	5.92169	5.91201	Protein transport protein Sec24-like
CCA0500S0187	3.44495	2.82355	4.45554	4.51455	4.52171	3.48171	2.93694	2.38499	3.34635	4.15946	3.29361	2.74562	3.34569	2.80145	Phd finger protein
CCA0500S0188	5.56154	4.66804	4.78068	5.00398	5.46602	8.40509	7.7129	6.52408	6.6454	6.54774	6.73645	5.16397	5.33717	4.45806	Belongs to the chaperonin (HSP60) family
CCA0500S0189	4.72284	4.65054	4.21113	3.91237	4.23644	4.462	4.28371	3.66038	3.42683	3.20372	4.27828	4.39803	5.23062	4.67334	NADH dehydrogenase ubiquinone 1 alpha subcomplex subunit
CCA0500S0190	4.17583	4.15677	5.81318	5.8962	6.00268	4.30613	4.98266	5.39138	4.73361	4.77063	3.79932	3.31759	4.05053	3.03774	NA
CCA0500S0191	0.131691	0.304101	0.587459	0.788561	0.524118	0.0528091	0.0967252	0.221578	0.0466158	0.0502002	0	0.292637	0	0	Belongs to the GST superfamily
CCA0500S0192	0.539148	0.373037	0.204502	0.562081	0.729122	0	0	0	0	0	0	0	0	0	atgstu7,gst25,gstu7
CCA0500S0193	0.0765982	1.2169	0.493834	0.334204	0.976473	0	0.0484121	0	0	0.0211962	0.0918832	0.185336	0.155333	3.32303	Polygalacturonase QRT3-like
CCA0500S0194	0.88129	2.00888	1.54115	1.18414	0.451958	4.49615	3.29931	0.564767	0.249982	0.798712	0.624944	0.115021	0.262146	0.0242333	Probably inactive leucine-rich repeat receptor-like protein kinase
CCA0500S0195	1.15315	0.669593	0.464982	0.463556	0.447295	1.3924	1.90175	1.48286	0.946692	1.08383	0.605614	0.469895	0.459819	0.368054	U-box domain-containing protein
CCA0500S0196	0.52428	0.110133	0	0	0	0.236912	1.26212	0.794287	0.223211	0.423514	0.440491	0.239715	0.243991	0	NA
CCA0500S0197	5.09065	3.29669	0.415298	0.416956	0.21283	5.64121	4.03216	0.62809	0.195428	0.313404	4.86123	4.69425	3.44174	2.0757	serine threonine-protein kinase
CCA0500S0198	0.602163	0.0509733	0.15264	0.208318	0.108407	0.134547	1.00087	0.273233	0.380679	0.0632142	0.306539	0.209908	0.208061	0	NA
CCA0500S0200	3.13026	1.98289	1.82413	2.03221	2.07696	3.85453	2.79902	1.3795	2.09282	3.40221	2.92555	2.30911	2.89307	2.67153	mTERF
CCA0500S0201	0	0	0	0.188895	0.847088	0	0.0624708	0.0528856	0.0260834	0	0.0441873	0.0428216	0	0.36875	Belongs to the protein kinase superfamily. Ser Thr protein kinase family
CCA0500S0202	0.362638	0.390698	0.48294	0.501224	0.959706	0.310783	0.371336	0.282349	0.462584	1.10601	0.211417	0.216683	0.0786385	0	Encoded by
CCA0500S0203	5.5133	5.11041	4.51489	4.72628	4.56929	4.68588	4.45969	3.67156	3.59614	3.8307	5.48798	6.17287	6.08672	6.13868	pyrophosphate-energized membrane proton pump
CCA0500S0204	4.983	4.09656	5.06198	4.92525	4.82733	5.38249	3.94102	3.27375	3.68826	4.74406	4.41028	3.8569	3.68251	3.34401	NA
CCA0500S0205	2.42472	2.19403	2.00898	2.89889	1.8381	0.613569	0.261894	0.143612	0.0528891	0.052869	2.33733	2.95477	1.14016	2.82173	F-box protein At5g07610-like
CCA0500S0206	3.31426	2.5398	2.60656	2.76343	2.59343	2.11918	2.13754	1.84127	1.66357	2.33227	2.48093	1.99004	2.39264	2.07977	Tetratricopeptide repeat (TPR)-like superfamily protein
CCA0500S0207	1.98078	1.91841	1.31323	1.717	1.16898	0.224917	0.681892	0.542251	1.05424	0.712111	1.56247	2.30825	2.16036	2.7841	AAA domain
CCA0500S0208	2.56052	2.21174	1.58267	1.81424	1.22066	0.568777	0.97506	1.02524	1.29041	1.4384	1.84887	3.19306	2.88218	3.79401	AAA domain
CCA0500S0210	0.0639827	0	0	0	0	0	0	0	0	0	0	0	0	0	Auxin responsive protein
CCA0500S0211	3.61822	2.56258	1.73134	2.19301	1.94236	4.50265	3.93457	2.62934	2.48035	3.05496	3.04943	2.86678	3.18535	3.30193	AAA domain
CCA0500S0212	2.69617	2.45125	3.72157	4.3374	4.73828	3.43584	3.13964	2.94973	3.87476	5.2543	3.47677	3.4087	3.20227	3.41495	Belongs to the mitochondrial carrier (TC 2.A.29) family
CCA0500S0213	3.39949	3.38943	4.54582	4.66376	4.50162	1.1329	1.94544	4.6294	5.02916	5.50073	2.14287	3.15955	3.64928	1.43756	f-box protein
CCA0500S0214	4.35914	4.41941	5.02177	4.67219	4.60372	4.10405	3.57673	2.99296	2.82635	3.3322	4.13704	3.59705	4.36815	3.77879	Reticulon-like protein
CCA0500S0215	2.62302	2.01454	2.74529	4.09074	4.38859	2.96455	4.21902	4.56474	4.94505	5.02862	3.23765	3.47055	3.20842	3.96033	pumilio homolog
CCA0500S0216	0.982011	1.26122	0.728841	0.465053	0.213141	4.81692	4.93101	3.80219	2.10406	0.519517	2.30438	1.41544	1.12802	0.683716	Protein of unknown function (DUF1666)
CCA0500S0217	0.088212	0.395267	0.456681	1.08409	0.993765	0.0473582	0	0.309718	0.416363	0.46906	0.206278	0.332148	0.0736602	0	F-box-like
CCA0500S0218	0	0	0	0.23413	0.07136	0.260828	0.206717	0.0990743	0.122018	0	0.156009	0.133497	0.100892	0.124979	Shikimate O-hydroxycinnamoyltransferase-like
CCA0500S0219	0.0382057	0.253773	0.826712	0.153425	0.060197	0.519971	0	0	0	0.0213806	0.217742	0.159803	0.101019	0.122912	Shikimate O-hydroxycinnamoyltransferase-like
CCA0500S0220	3.75123	3.90637	4.15461	3.70453	2.74058	4.42156	4.52154	4.3483	4.54204	4.75601	2.43634	2.20673	2.27052	2.52632	Protein of unknown function, DUF547
CCA0500S0221	0.899065	2.16196	0.395725	0.87784	1.25812	0.0631428	0.0571321	0	0.171996	0.0619756	2.1343	4.98638	4.65996	4.75048	MYB-CC type transfactor, LHEQLE motif
CCA0500S0222	4.26497	4.07728	4.89506	4.80666	5.12752	4.66127	4.23395	4.5884	5.25119	5.83824	4.87549	4.55559	4.6122	4.15013	Exosome complex component RRP42-like
CCA0500S0223	4.76616	4.77509	4.95959	4.61089	4.3862	4.66716	3.78126	3.37379	3.52333	4.09851	5.18003	5.0255	5.10086	5.12854	NA
CCA0500S0224	7.11825	6.0173	3.05246	1.25075	1.40465	3.09047	0.760223	0.363993	0.0640825	0.265851	8.13466	8.03823	9.39118	7.00933	Belongs to the D-isomer specific 2-hydroxyacid dehydrogenase family
CCA0500S0225	0.650501	0.579282	0.365517	0.139485	0.148515	0.338721	0.0723414	0.0162763	0.0318206	0.092336	1.18308	0.739784	1.44788	0.64829	(R)-mandelonitrile lyase-like
CCA0500S0226	5.63484	5.85388	5.06217	5.53673	5.66854	5.44249	5.17856	4.32737	4.58685	4.9958	5.50186	5.88708	6.24624	5.69253	Mitogen-activated protein kinase kinase
CCA0500S0227	3.72353	4.732	5.25131	5.65007	5.49038	1.3615	0.983422	0.742685	0.680906	0.712519	2.35598	2.83977	3.14538	3.60323	Belongs to the protein kinase superfamily. Ser Thr protein kinase family
CCA0500S0228	0.184647	0	0	0.0674188	0.0539371	0.0682821	0	0.121862	0.45205	0.246148	1.9938	1.40851	0.596292	0.224747	NA
CCA0500S0229	5.68596	3.34377	2.84138	3.2337	3.84077	1.04898	2.23532	2.13576	3.3451	2.65831	8.58616	7.72694	7.26735	5.84477	ATPase 10, plasma
CCA0500S0230	2.75519	2.83742	3.59937	3.25462	2.43436	1.48427	3.32325	3.92401	3.8286	3.11875	0.775005	0.753694	0.712983	0.841773	Lipase (class 3)
CCA0500S0231	5.17732	5.06578	4.03394	4.5287	4.58884	6.11622	6.25329	6.20315	6.09584	6.28987	4.71876	4.35408	4.99944	5.02052	strubbelig-receptor family
CCA0500S0232	7.63938	6.97768	8.24181	8.2074	7.95591	7.92794	7.90656	7.43172	7.50069	7.87186	8.36637	7.83764	7.61654	6.96613	Belongs to the AAA ATPase family
CCA0500S0233	3.81048	3.15188	3.98103	3.82535	3.45506	3.55584	3.16634	2.88828	3.02574	3.6489	3.11047	3.10581	2.21867	2.93731	Mitochondrial K+-H+ exchange-related
CCA0500S0234	5.53799	4.8394	4.66106	5.11012	5.30318	5.5797	5.94087	5.385	5.64215	6.07571	5.55041	6.1286	5.58967	5.57486	GDP-fucose protein O-fucosyltransferase
CCA0500S0235	3.57202	3.37064	3.26296	3.22876	2.68424	4.34848	4.68369	3.69394	3.1093	2.95581	2.6839	2.13927	2.79965	2.3004	NUMOD3 motif (2 copies)
CCA0500S0236	2.58922	2.83601	0.902692	1.10627	0.97251	0	0	0	0	0.319456	1.86282	2.90826	3.00818	1.63788	NA
CCA0500S0237	1.25918	2.9598	0.992966	1.1778	2.0001	0	0	0.0670473	0.133089	0	2.71084	6.02608	1.97881	5.12063	RING-H2 finger protein
CCA0500S0238	4.27547	4.86472	1.39711	1.98064	2.92647	2.92745	1.7822	1.25037	1.1674	0.968712	4.76997	6.81047	4.59741	6.62319	RING-H2 finger protein
CCA0500S0239	1.27782	0.920308	0.300936	0.3294	0.0500131	1.1829	0.161256	0	0	0	0.607634	0.17876	0.0978748	0.425497	NA
CCA0500S0240	6.66632	7.11855	6.30507	6.3761	6.52561	6.13844	5.67187	5.51144	5.9961	6.48277	5.86753	6.1451	6.65023	6.49112	Belongs to the ubiquitin-conjugating enzyme family
CCA0500S0241	0.0709777	0.0620602	0	0.137067	0.0592215	0.456228	0	0	0	0	0.708234	0.631723	0.552022	0	NA
CCA0500S0242	4.65753	1.96064	0.901889	2.58534	2.18572	5.23748	5.83091	6.18347	5.90546	3.96638	5.52728	5.95481	4.3472	4.17381	pectinesterase
CCA0500S0243	5.1053	5.202	6.13123	6.37659	6.29841	4.66142	3.83115	3.4993	4.22459	4.43236	5.63181	5.31245	4.5398	4.48113	Alanine aminotransferase
CCA0500S0244	3.9947	2.43052	4.0057	3.80582	2.04587	2.74321	1.4091	0.760339	0.459115	0.294946	2.30611	2.01711	2.27625	1.74572	Remorin, C-terminal region
CCA0500S0245	7.93546	7.53457	8.96574	8.07419	7.20884	2.5619	4.0199	4.542	4.06043	3.71402	2.29609	2.89779	3.32425	3.56329	NA
CCA0500S0246	4.04062	3.12531	2.54877	3.08916	2.96179	3.10249	4.26306	3.61227	3.53111	3.69343	3.12513	3.40739	3.45188	3.822	1-phosphatidylinositol-3-phosphate 5-kinase
CCA0500S0247	0	0	0	0	0	0	0	0	0	0	0	0	0	0	Late embryogenesis abundant protein
CCA0500S0248	0.684924	0.869599	0.977547	0.818455	0.356565	0	0.187622	0	0.0623934	0.188205	5.03847	4.30363	5.34413	4.81609	zinc-finger of the FCS-type, C2-C2
CCA0500S0249	3.79321	3.82159	2.95266	3.17131	3.05369	3.44937	3.37944	3.00104	3.33805	4.31211	3.65244	3.74963	3.51145	5.08776	AT-rich interactive domain-containing protein
CCA0500S0250	7.09057	5.13516	4.26012	4.55881	5.09378	7.34714	7.21416	6.41034	5.88201	5.43795	6.48835	5.7786	4.68591	6.32802	Subtilisin-like protease
CCA0500S0252	7.71478	7.64584	8.53525	8.62061	8.53849	7.65407	8.14976	7.96379	7.90592	8.23584	8.0004	7.89233	7.99301	7.70779	ethylene-responsive transcription factor
CCA0500S0253	0.0519638	0.0453977	0.28056	0.266767	0.129118	0.0272332	0	0	0.052651	0.0253184	1.42853	1.05937	0.789937	0.165899	Belongs to the 'GDSL' lipolytic enzyme family
CCA0500S0254	9.63652	9.94315	11.5593	10.439	7.90484	0.864991	1.53634	1.59201	2.23141	0.941313	5.76667	3.73801	3.22928	1.24682	Belongs to the 'GDSL' lipolytic enzyme family
CCA0500S0255	0.0452923	2.20966	1.45039	2.193	4.30313	0.078506	0.125164	0.651103	0.667242	0.714513	0.661397	0.22296	1.2239	3.62623	Belongs to the 'GDSL' lipolytic enzyme family
CCA0500S0257	2.94037	1.83819	3.05264	2.96819	3.10513	3.30851	2.65396	2.49422	2.46704	3.19216	3.72128	2.57058	2.57788	1.31624	Belongs to the 'GDSL' lipolytic enzyme family
CCA0500S0258	4.66162	5.04479	4.25765	4.43405	3.80472	4.52389	4.37496	3.71127	3.4696	3.58415	4.25732	4.59196	5.84572	4.51141	phosphoinositide phosphatase
CCA0500S0259	7.54846	7.5678	6.5905	6.51987	6.73155	8.53185	7.27121	6.20034	6.34822	6.81929	7.69044	7.92504	7.97921	7.27475	Required for the assembly and or stability of the 40S ribosomal subunit. Required for the processing of the 20S rRNA- precursor to mature 18S rRNA in a late step of the maturation of 40S ribosomal subunits
CCA0500S0260	9.20051	8.6432	7.78773	7.59828	8.01578	9.45255	7.93072	7.11469	7.51351	8.31001	9.33359	9.21707	9.18957	8.773	Required for the assembly and or stability of the 40S ribosomal subunit. Required for the processing of the 20S rRNA- precursor to mature 18S rRNA in a late step of the maturation of 40S ribosomal subunits
CCA0500S0261	4.01316	3.41608	3.06738	3.09313	2.86931	4.72653	3.92855	3.15676	3.36204	4.47426	3.60132	2.98132	3.04892	3.01954	CCAAT enhancer-binding protein
CCA0500S0262	3.50246	2.95591	4.1422	4.07286	5.09862	7.92641	6.94103	7.84764	7.73248	7.53905	7.63281	3.93461	3.27395	2.55029	Belongs to the small heat shock protein (HSP20) family
CCA0500S0263	1.7657	1.45387	0.35797	0.363831	1.21395	4.83681	1.58264	2.20572	3.2304	3.11393	3.70785	1.56464	4.55015	0.53688	Auxin responsive protein
CCA0500S0264	0.0835158	0.217859	0	0	0.0749597	0.397933	0	0	0.16494	0.0843291	0	0	0	0	NA
CCA0500S0265	4.81325	3.43246	3.41185	4.58329	6.09926	4.93064	6.07737	6.53655	7.72636	8.33757	6.82703	5.92651	6.06456	5.4771	DnaJ homolog subfamily B member
CCA0500S0266	0.21639	1.14686	0.659213	1.24784	1.44531	0	0.170474	0	0	0	0	0	0	0.549315	Dormancy/auxin associated protein
CCA0500S0267	0	0	0	0	0	0	0	0	0	0	0	0	0	0	Acyl carrier protein
CCA0500S0269	5.09056	5.2462	4.1469	4.42667	4.5687	5.18835	4.53781	4.50188	4.81193	5.18953	5.09677	5.58318	5.49021	4.94496	Myb/SANT-like DNA-binding domain
CCA0500S0270	3.90484	3.23009	3.06051	3.27182	3.05965	5.50509	5.76303	4.92815	4.40924	3.50573	3.90907	3.39898	4.10395	3.51708	BEST Arabidopsis thaliana protein match is COP1-interacting protein-related (TAIR AT1G72410.1)
CCA0500S0271	0.391403	0.332466	0.0623321	0.119089	0.0223429	0	0.0315735	0.0425973	0.205573	0.377463	0	0.0246249	0	0.0252023	ABC transporter B family member
CCA0500S0273	2.705	2.0864	1.51501	1.01619	0.384885	2.68368	2.05275	0.463268	0.505942	1.32498	0.589778	0.317632	0.929174	0.630234	Plant protein of unknown function (DUF936)
CCA0500S0274	5.0697	4.8197	5.33965	5.34612	5.07739	4.75552	4.68977	4.11199	3.97617	4.56642	4.86158	4.48071	5.03161	4.40035	Belongs to the synaptobrevin family
CCA0500S0275	0	0	0	0	0	0.0905692	0.0952523	0	0.0826057	0.168191	0	0	0	0	F-box-like
CCA0500S0276	3.90346	3.23775	3.35734	2.955	2.51289	4.96437	4.85319	3.9299	3.11454	2.99089	3.37533	2.07791	3.58181	2.30992	zinc finger CCCH domain-containing protein
CCA0500S0278	5.85413	5.16744	4.1839	4.45118	4.28365	5.58422	5.34292	4.47829	4.5076	4.91309	4.94318	4.59642	4.87164	4.72224	chromatin binding
CCA0500S0279	5.48419	4.79656	4.21229	4.4287	4.08291	5.16038	4.4369	3.70992	3.75281	4.35234	4.98529	5.27642	5.08562	4.80796	Nuclear pore complex protein
CCA0500S0280	4.05664	4.0312	4.49068	4.23978	4.425	5.68797	6.28975	5.62646	5.3683	5.46352	4.5993	3.45879	4.58585	3.64091	Protein FLUORESCENT IN BLUE LIGHT
CCA0500S0281	6.46397	6.37645	6.558	6.48331	6.51645	6.89838	6.06461	5.6077	5.64915	6.26562	7.11574	6.9712	6.95286	6.98065	Oligouridylate-binding protein 1B-like
CCA0500S0282	1.61899	5.18884	3.03333	4.1449	3.66882	0.417242	0.30691	0	0.24459	0.0884051	10.1158	11.1212	10.6241	10.6859	TIFY
CCA0500S0283	5.21483	4.77034	4.73303	4.75117	5.02367	5.01188	3.6952	1.66309	1.55187	1.97315	5.33684	5.58969	4.87869	5.7165	exocyst complex component
CCA0500S0284	5.93723	4.97317	5.01762	4.87854	4.43447	6.57656	6.03521	4.3664	3.49336	2.85807	6.7735	7.1185	6.50368	5.99032	Transmembrane protein 87A
CCA0500S0286	3.1204	3.12837	4.58312	4.75228	4.655	3.78894	3.88098	3.81653	3.02575	3.85785	0	0	0	0.0438193	U6 snRNA-associated Sm-like protein
CCA0500S0287	0	0	0	0.0337027	0	0	0	0	0	0	0	0.238464	1.3279	0	NA
CCA0500S0288	4.38131	3.91896	3.23016	2.66242	1.35672	1.6252	0.155046	0.0314441	0.0571534	0.0311415	6.20229	6.31973	6.31532	5.87437	von Willebrand factor type A domain
CCA0500S0289	7.36688	7.24004	7.36732	7.20141	7.01704	5.16728	5.22767	4.63435	4.31086	4.51527	7.77047	7.53718	7.27077	6.72136	The proteasome is a multicatalytic proteinase complex which is characterized by its ability to cleave peptides with Arg, Phe, Tyr, Leu, and Glu adjacent to the leaving group at neutral or slightly basic pH
CCA0500S0290	4.78052	4.85832	4.32661	4.62972	4.50041	3.93442	4.06946	3.67476	3.64636	4.04089	4.48044	5.57665	4.90824	5.25814	Lipase class 3 family protein
CCA0500S0291	1.2535	1.90034	2.9352	2.66917	2.1288	0.933892	1.2609	1.61007	1.29009	1.05802	2.58599	2.99671	4.46385	2.63999	Protein of unknown function (DUF1677)
CCA0500S0292	7.78469	6.52105	7.5693	7.08818	6.77868	2.22339	0.578972	0.249012	0.362242	0.445563	6.02952	6.13256	5.44217	6.43106	subtilisin-like protease
CCA0500S0293	0.452079	0.151935	0.0790266	0	0	0.407677	0	0	0	0	2.74339	2.90357	3.82333	3.02833	NA
CCA0500S0294	2.66849	2.87706	1.79584	2.6834	2.73073	3.11149	3.00112	2.61765	1.34769	0.611865	8.02894	9.65123	6.81541	9.78355	Plant lipoxygenase may be involved in a number of diverse aspects of plant physiology including growth and development, pest resistance, and senescence or responses to wounding
CCA0500S0295	3.99089	3.46726	1.68289	1.5469	1.85367	0.47349	0.155404	0.0772353	0.0582848	0.042449	7.53798	7.53003	5.24418	6.83418	Cytochrome p450
CCA0500S0298	0.618729	2.34929	1.62931	1.46288	2.05626	0.0213561	0.0205337	0.0628224	0.0209043	0.0626765	1.51752	1.25068	0.92502	3.41504	Belongs to the protein kinase superfamily
CCA0500S0299	3.00281	2.24762	2.28539	2.4289	2.406	3.70554	3.6904	2.78633	2.6454	3.1489	3.02341	2.97283	2.68786	2.81461	Exportin 1-like protein
CCA0500S0300	5.79719	6.07987	6.06878	6.00805	5.98103	5.83562	4.81427	4.53695	5.2225	6.21954	5.80552	5.44265	5.58912	5.77376	Transcription initiation factor TFIID subunit
CCA0500S0302	3.84225	3.61432	3.47376	3.65456	3.34839	3.78063	4.30997	3.58853	3.66412	3.89443	3.03677	2.5784	3.59255	3.21985	PHD zinc finger
CCA0500S0304	0.00643829	0.0183435	0	0.0113897	0.00559308	0	0.0103034	0	0	0	0	0	0	0	Belongs to the protein kinase superfamily. Ser Thr protein kinase family
CCA0500S0305	4.0041	3.7458	3.90133	3.87163	4.07225	4.87458	4.33869	4.12673	4.29458	5.00484	4.39795	4.25938	4.14606	3.17572	Zinc finger protein
CCA0500S0306	5.82396	5.89399	5.75109	5.69695	4.86285	5.68658	6.31209	5.15493	4.49499	4.55197	5.93827	5.90253	5.75953	5.62068	4-coumarate--CoA ligase-like
CCA0500S0307	0.136135	0.854915	1.82793	1.7315	1.33474	0.287736	0.740816	0.392314	0.404185	0.501898	0.0856322	0.0437353	0	1.73349	4-coumarate--CoA ligase-like
CCA0500S0308	3.19881	1.63497	3.44423	3.24408	2.46938	4.34539	2.8597	3.29025	3.53256	3.61383	0.110347	0.286705	0.234724	0	SANT SWI3, ADA2, N-CoR and TFIIIB'' DNA-binding domains
CCA0500S0309	4.99903	4.11746	4.68039	4.67648	3.87016	3.24443	1.86378	2.20401	2.32079	2.86557	1.17681	1.02641	2.23038	4.58392	SANT SWI3, ADA2, N-CoR and TFIIIB'' DNA-binding domains
CCA0500S0310	4.58385	5.17399	5.46004	5.37887	5.23806	4.6991	5.36207	5.91185	5.94476	5.85604	7.88591	7.96702	7.29413	7.1606	Protein of unknown function (DUF4079)
CCA0500S0313	4.31297	4.84892	5.79104	5.31348	3.72823	3.79926	3.20862	2.59194	2.19359	2.45357	4.07083	3.58691	3.78992	3.99518	Phosphoadenosine phosphosulfate reductase family
CCA0500S0314	0	0	0	0	0	0	0	0	0	0	0	0	0	0	Type II intron maturase
CCA0500S0315	0	0.0364566	0	0	0.0549784	0	0	0	0	0	0	0	0	0	Intron maturase, type II family protein
CCA0500S0320	0	0	0	0	0.175709	0	0	0	0	0	0	0	0	0	Protein of unknown function (DUF4050)
CCA0500S0322	0.97785	0.768574	0.0622144	0.129504	0	4.13578	2.0611	0.49364	0.102539	0.0372107	3.9788	3.97955	4.05272	4.22699	Catalyzes xyloglucan endohydrolysis (XEH) and or endotransglycosylation (XET). Cleaves and religates xyloglucan polymers, an essential constituent of the primary cell wall, and thereby participates in cell wall construction of growing tissues
CCA0500S0324	2.55204	2.05279	4.16102	4.36893	4.05485	1.91363	2.1542	1.84905	1.95616	2.6754	2.25907	1.58649	1.85274	1.09776	NA
CCA0500S0329	0	0	0	0	0	0	0	0	0	0	0	0	0	0	Heparan-alpha-glucosaminide N-acetyltransferase-like
CCA0500S0330	0.0455698	0	0	0	0	0	0	0	0	0	0	0	0	0	transcription factor
CCA0500S0331	6.3175	3.98859	1.42433	1.3164	0.715016	5.6074	3.28907	1.01058	0.330829	0.362275	4.96757	3.70746	3.30904	3.29229	Pectate lyase
CCA0500S0332	1.31133	0.100991	0.0681394	0.220172	0.0332378	2.05057	1.05073	0.353683	0.176443	0.0402989	3.07584	2.82597	2.73213	2.10355	carbonic anhydrase
CCA0500S0335	0.205923	0.0339316	0	0.0397095	0	0	0.0371164	0	0	0	4.07137	4.4269	5.08154	7.3484	Bifunctional monodehydroascorbate reductase and carbonic anhydrase nectarin-3-like
CCA0500S0339	0.0639827	0	0	0	0	0	0	0	0	0.0626765	0	0	0	0	Belongs to the UDP-glycosyltransferase family
CCA0500S0341	0	0	0	0	0	1.71569	2.87042	1.94074	2.6968	3.91801	0	0	0	0	Belongs to the UDP-glycosyltransferase family
CCA0500S0342	0.0761057	0.262564	0.510534	0.548976	0.347729	0.79909	2.52518	1.23761	1.14008	0.816611	0.134013	0	0.0497673	0.0952773	Belongs to the UDP-glycosyltransferase family
CCA0500S0344	2.22227	2.11214	2.48275	2.75448	2.3895	2.73985	1.04712	1.04446	1.54613	2.40053	2.08351	2.23729	1.80553	2.33739	Belongs to the peptidase A1 family
CCA0500S0346	9.24098	8.87071	7.46193	7.38544	7.37516	10.3181	10.9783	10.0035	9.04	8.21475	9.14772	9.1752	9.15084	9.36506	Belongs to the MIP aquaporin (TC 1.A.8) family
CCA0500S0347	0	0	0	0	0	0.093211	0.184661	0.0898949	0	0.0939337	0.173849	0	0	0	1-aminocyclopropane-1-carboxylate oxidase homolog
CCA0500S0348	0.539357	0.735114	0.402834	1.17717	1.68662	4.94968	4.28028	3.32882	3.18817	1.58092	6.40733	5.18843	5.68195	6.34995	Belongs to the MIP aquaporin (TC 1.A.8) family
CCA0500S0350	0.926832	1.12123	0.712074	0.956036	1.88029	0.0213561	0	0	0	0.0202902	0.177478	0.120065	0.202737	0.205154	ZINC FINGER protein
CCA0500S0353	0	0	0	0	0	0	0	0	0	0	0	0	0	0	transmembrane ascorbate ferrireductase
CCA0500S0354	6.64664	6.41053	6.33573	6.26434	6.11164	6.77008	5.91892	5.19076	5.57938	6.40263	6.8783	6.69131	6.23775	5.89481	ankyrin repeat family protein
CCA0500S0355	0	0	0	0	0	3.75199	2.3903	0.82039	1.84065	4.03991	0	0	0	0	C2 domain
CCA0500S0356	5.34099	5.49374	6.43449	6.41618	6.37194	6.0355	5.60904	5.5302	5.80392	6.47213	5.77386	4.78987	5.46511	4.69191	eukaryotic translation initiation factor
CCA0500S0357	4.42459	4.06008	5.52283	5.25406	4.74349	0.389267	0	0	0	0	4.90656	4.48332	4.87088	4.32024	NA
CCA0500S0358	6.30444	6.27782	6.40234	6.43666	7.00149	5.67701	5.29197	4.88946	5.0345	6.06979	6.83714	6.93546	5.81483	6.69823	Tubulin is the major constituent of microtubules. It binds two moles of GTP, one at an exchangeable site on the beta chain and one at a non-exchangeable site on the alpha chain
CCA0500S0362	0	0	0	0	0.0326036	0	0	0.245992	0.366024	0.420166	0	0	0	0	ethylene-responsive transcription factor
CCA0500S0363	2.77432	2.90119	3.82012	3.70817	3.94686	2.83157	2.98958	2.86	3.14441	3.68425	2.72703	2.75588	3.80672	3.33571	Glycosyltransferase
CCA0500S0365	3.75863	3.8634	3.4764	3.55122	3.66979	4.33963	4.20933	3.09804	2.93101	3.22499	4.14387	3.98431	3.80283	4.10283	GDP-fucose protein O-fucosyltransferase
CCA0501S0002	0	0	0	0	0	0.00536875	1.65801	0	0	1.15092	0	0	0	0	RNA binding
CCA0502S0001	0	0	0	0	0	0	0	0	0	0	0	0	0	0	nucleotide-excision repair, DNA gap filling
CCA0502S0003	0	0	0	0	0	0	0	0	0	0	0	0	0	0	Type I inositol 1,4,5-trisphosphate 5-phosphatase
CCA0502S0005	1.37804	1.61676	1.73746	1.51702	1.58319	2.86947	2.81397	2.33438	2.67029	3.31868	0.772896	0.589797	0.725982	0.842291	NA
CCA0502S0006	4.17082	3.93878	4.17251	4.20819	3.71871	4.11749	3.9651	3.3091	3.47391	3.83166	2.62092	2.66487	2.82061	2.66841	FAR1 DNA-binding domain
CCA0502S0007	3.10325	2.65609	2.65358	2.53483	2.46962	3.40049	3.37641	2.68485	2.83149	3.81046	2.73565	1.64399	2.40478	2.3072	Protein FAR1-RELATED SEQUENCE
CCA0502S0008	3.16761	2.28404	2.1039	2.23562	1.91965	3.18131	3.00694	1.73816	1.37067	1.1368	2.06046	2.3783	2.29261	3.38166	FAR1 DNA-binding domain
CCA0502S0009	1.57634	1.1323	0.891612	0.731456	1.04414	2.10091	1.97016	0.775757	0.447005	0.707937	0.919604	0	0	1.68529	FAR1 DNA-binding domain
CCA0502S0010	5.72564	2.55984	3.24856	4.05504	2.58363	6.20335	4.32874	0.743899	0	0.223998	5.64572	5.14025	3.19179	4.96166	Calmodulin-like protein
CCA0502S0012	2.59328	3.22629	3.16016	3.53737	3.65271	3.1491	2.90199	2.3557	2.35694	2.71941	2.8352	2.222	3.50175	2.5481	isoform X1
CCA0502S0013	4.50789	3.29236	3.29062	3.65159	4.44755	4.81005	2.62637	0.849813	0.85707	0.884371	3.94325	3.12773	2.55223	2.84313	Serine threonine-protein kinase-like protein
CCA0502S0014	2.71921	3.00659	2.1113	2.3527	1.92079	2.89907	3.56236	2.99442	2.46745	1.61762	2.24375	2.38821	2.53859	3.02972	Serine threonine-protein kinase
CCA0502S0015	4.6993	4.56689	4.4591	4.00616	3.92045	4.46303	3.89938	3.185	3.80991	4.44944	3.27034	2.7799	4.53822	3.37561	RNA recognition motif
CCA0502S0016	4.50816	3.96664	1.93417	1.85056	1.28061	6.19892	4.94851	1.81813	1.08741	0.450012	6.7712	6.25951	6.79927	5.49878	Tetrapyrrole-binding protein
CCA0502S0018	3.30788	2.74414	1.43648	0.999715	0.660665	6.19892	4.94851	1.81813	1.08741	0.450012	5.63682	5.13913	5.70397	4.49575	Tetrapyrrole-binding protein
CCA0502S0026	4.50088	4.41508	4.15199	4.41155	4.14575	4.49172	4.74959	4.08414	3.85096	4.2032	4.42784	4.00936	4.30149	4.40239	isoform X1
CCA0502S0027	5.39317	5.07479	4.10832	4.285	4.1048	5.82477	5.51241	4.39469	4.03964	4.14458	5.16221	5.07758	4.72641	4.8352	ATPase family AAA domain-containing protein
CCA0502S0028	4.27404	3.15264	3.20701	3.43429	3.08347	4.74988	3.25728	2.276	2.86262	3.6254	3.81731	3.31802	3.79289	2.85366	isoform X1
CCA0502S0032	4.89415	4.47633	5.88475	5.61099	5.52074	4.48484	4.20368	3.87242	4.15882	5.02967	4.70905	3.95045	4.28151	3.99874	Protein farnesyltransferase geranylgeranyltransferase type-1 subunit
CCA0502S0034	2.16681	2.04345	2.66135	3.09688	2.69049	0	0	0	0	0.273708	2.21779	1.78801	1.56989	1.83744	Gamma-secretase subunit APH1-like
CCA0502S0035	4.4059	4.28668	5.68174	5.54958	5.48468	5.04253	4.61452	4.16594	4.31974	4.83487	4.77659	4.38621	4.36924	4.39063	Gamma-secretase subunit APH1-like
CCA0502S0036	0.874717	1.34704	2.06137	2.35374	1.89579	3.13921	1.61454	1.24595	1.32103	1.21039	5.68525	5.71011	5.89022	5.26174	phospholipase
CCA0502S0037	3.37561	2.99337	3.44301	3.41725	3.4879	2.84483	3.45087	3.54443	3.75835	4.04625	3.24855	3.6866	3.79888	4.14125	Histidine protein methyltransferase 1 homolog
CCA0502S0038	0	0	0	0	0	0	0	0	0	0	0	0	0	0	NA
CCA0502S0039	0	0.0304441	0	0	0	0.0160467	0	0	0.0157066	0	0.0245632	0	0	0	receptor-like protein kinase
CCA0502S0040	0.644642	0.642501	0.0580288	0.0169498	0.0330689	0.0427511	0	0	0	0	0	0	0	0	NA
CCA0502S0043	6.31505	6.40741	6.34606	6.22454	6.00448	6.05539	5.88179	5.16274	5.13133	5.32378	5.93048	5.88227	6.21675	6.20722	E3 ubiquitin-protein ligase
CCA0502S0048	5.33863	5.4342	5.74659	5.64199	5.02206	5.41055	5.56824	4.86856	4.67167	4.78016	5.68022	6.00165	6.5766	6.40877	Belongs to the major facilitator superfamily. Sugar transporter (TC 2.A.1.1) family
CCA0502S0052	6.6429	5.96025	5.97918	5.87799	5.25262	5.12961	5.54664	3.31853	2.47613	2.5582	4.94502	4.00375	5.49676	3.90012	Protein of unknown function (DUF1685)
CCA0502S0053	0	0	0	0	0	1.8274	2.51759	1.23215	0.611254	0.482391	0	0	0	0	NA
CCA0502S0054	3.72645	3.23345	5.87197	6.68297	7.87033	3.51304	5.4801	6.97288	7.98609	8.65414	4.2417	3.68588	6.213	5.89192	Belongs to the glutathione peroxidase family
CCA0502S0055	5.34405	5.01156	4.52991	4.9249	4.80463	5.90589	5.07666	4.0022	3.95394	5.03662	6.25272	6.03319	5.7711	5.67295	Belongs to the class-I aminoacyl-tRNA synthetase family
CCA0502S0057	2.8552	2.58321	3.27695	3.27739	3.24082	3.51769	3.06987	2.39065	2.90646	3.43056	2.61582	2.22169	2.68066	2.53056	U11 U12 small nuclear ribonucleoprotein 35 kDa
CCA0502S0058	4.74163	4.84866	4.49817	4.80352	4.77434	4.55878	4.25883	3.78585	4.049	4.41676	4.50222	4.81249	5.03365	4.89233	Transporter
CCA0502S0059	3.03181	3.36422	3.08614	3.15498	2.7129	3.6568	3.65793	2.90642	2.4876	2.93934	3.9678	3.95816	3.5727	3.53948	pyrimidine nucleotide-sugar transmembrane transporter activity
CCA0502S0060	4.55562	5.06976	5.31217	5.23033	5.24982	5.41887	5.05525	4.54301	4.60147	4.85239	5.11951	5.05734	5.14469	4.88043	Vesicle transport protein
CCA0502S0061	2.61874	2.25419	2.45284	2.44173	2.31326	3.78475	2.98989	2.07335	2.13801	2.51831	2.297	1.67424	1.75661	2.269	Survival motor neuron (SMN) interacting protein 1 (SIP1)
CCA0502S0062	0.0130256	0.0113994	0	0	0	0	0	0	0	0	0	0	0	0	LRR receptor-like serine threonine-protein kinase
CCA0502S0063	0	0	0	0	0	0	0	0	0	0	0	0	0	0	LRR receptor-like serine threonine-protein kinase
CCA0502S0064	0.242121	0	0	0	0	0.0957238	0.0834759	0	0.315296	0.331259	0	0	0	0	Calcium-dependent protein kinase
CCA0502S0067	0	0	0	0	0.0279988	1.70877	0.520392	0.116582	0.315532	0	0	0	0	0.31686	NA
CCA0502S0068	4.57771	2.65128	0.606125	0.320704	0.332872	2.67395	0.993123	0.497844	0.327852	0.366303	4.38149	3.59316	4.77418	3.14253	Disease resistance protein
CCA0502S0071	2.97276	2.57005	1.7395	2.2518	2.6346	2.86463	3.10535	2.36132	2.52239	3.17546	2.87794	3.11993	3.05533	3.63123	BONZAI 3-like
CCA0502S0072	0	0.00571097	0.0568348	0.11408	1.01513	2.252	2.78016	2.27362	2.31166	2.84493	1.4638	1.09988	1.80355	2.32601	BONZAI 3-like
CCA0502S0073	0	0	0	0.153425	0	0	0	0	0	0	0	0	0	0	EG45-like domain containing protein
CCA0502S0075	2.72524	1.14403	0.534076	0.316706	0.133727	3.35659	3.07359	0.758741	0.328439	0.234038	2.22457	2.29233	3.129	1.9053	Belongs to the TRAFAC class myosin-kinesin ATPase superfamily. Kinesin family
CCA0502S0076	0	0	0	0	0	0	0	0	0	0	0	0	0	0	Proline-rich nuclear receptor coactivator motif
CCA0502S0079	6.44991	6.48771	6.81052	6.66169	6.92958	6.00567	6.12252	6.20764	6.44644	6.65964	7.12928	7.19989	7.36255	7.11732	ATP hydrolysis coupled proton transport
CCA0502S0083	4.10835	3.78317	2.27843	1.78427	0.790145	0.623505	0.409309	0.592803	0.410646	0.255825	0.626727	0.526807	0.499625	0.657161	NAC domain-containing protein
CCA0502S0085	3.77471	3.60775	4.61354	4.5189	4.3238	2.01209	2.34743	1.99553	2.50973	2.62174	3.93901	3.82935	3.58811	3.57379	NA
CCA0502S0087	0.621971	0.259406	0.0471546	0	0.0913402	3.23619	3.05137	3.2517	3.62436	4.29196	0.116237	0.165791	0.169886	0.289342	NA
CCA0502S0088	6.96501	6.03896	5.46536	5.90775	5.86318	7.37254	6.48862	4.80016	4.78413	4.16784	7.87359	8.63703	7.54238	8.34492	GDP-mannose 4,6 dehydratase
CCA0502S0095	5.68029	5.75015	5.07519	5.15052	4.73982	6.20396	5.96581	5.36226	5.1663	5.01085	5.82171	5.6546	6.12904	5.73129	zinc finger CCCH domain-containing protein
CCA0502S0096	6.42639	6.33096	5.78436	5.32988	4.53267	5.13983	4.41007	3.4338	3.41298	3.39013	4.08262	4.26071	4.99098	4.52459	Peptidyl-prolyl cis-trans isomerase
CCA0502S0098	7.69906	7.66985	7.56155	7.38982	7.53858	8.13838	7.28341	6.41431	6.72587	7.58125	8.18424	7.83504	7.67265	8.05996	60S ribosomal protein
CCA0502S0100	0	0	0	0	0	0	0	0	0	0	0	0	0	0.369982	Leucine-rich repeat receptor-like protein kinase
CCA0502S0101	0	0	0	0	0	0	0	0	0	0	0	0	0	0	Belongs to the protein kinase superfamily. Ser Thr protein kinase family
CCA0502S0108	0.0889027	0.300964	0.37097	1.91586	3.42781	0	0	0.88426	3.14951	4.16101	0.248168	0.313191	0.119996	1.19278	Belongs to the protein kinase superfamily. Ser Thr protein kinase family
CCA0502S0111	0.112654	0.403446	2.66398	2.95359	2.71603	1.62599	0.395857	0.137287	0.198092	0.0922562	1.28335	1.76874	1.3912	2.78483	NAC domain-containing protein
CCA0502S0112	2.51794	3.18479	2.33361	2.61687	2.37162	5.00962	3.53724	2.88386	2.82874	3.35806	3.37137	2.70456	3.45103	1.94983	Catalyzes the ATP-dependent amination of UTP to CTP with either L-glutamine or ammonia as the source of nitrogen
CCA0502S0113	6.67465	6.1671	5.93931	5.84022	5.66826	6.86284	6.1278	5.58774	5.37514	5.38904	6.33058	6.27475	6.46381	6.52978	Zinc finger CCCH domain-containing protein
CCA0502S0118	1.6342	1.40232	1.44077	1.48429	1.47428	0.317179	0.336053	0.323238	0.693996	2.06003	0.944852	1.61942	1.80981	0.960501	Divergent PAP2 family
CCA0502S0121	2.49058	2.05762	1.88387	2.30231	1.77229	2.78487	2.56967	1.57249	1.80073	2.503	1.36427	1.09412	1.93837	1.61184	Pentatricopeptide repeat-containing protein
CCA0502S0122	1.37809	0.570388	0.250655	0.59721	0.296431	3.27748	2.55005	1.07782	1.25893	1.6121	0.537401	0	0.817679	0.837285	NA
CCA0502S0127	3.37527	3.55383	4.60464	4.59745	4.15805	4.0943	5.00226	4.75873	4.4238	4.14782	3.45004	2.93459	3.60971	2.68373	Belongs to the isocitrate and isopropylmalate dehydrogenases family
CCA0502S0128	0.300251	0.0631764	0.042425	0.0267309	0	0.0159594	0	0	0	0	0.156625	0.0742019	0.0250982	0.0245981	Serine threonine-protein kinase
CCA0502S0129	0.129515	0	0	0	0.118301	0	0	0	0	0	0	0.255161	0	0	NA
CCA0502S0131	0	0.163342	0	0.0581676	0	0.133478	0.128392	0	0	0.124901	0	0	0	0	UPF0678 fatty acid-binding protein-like protein
CCA0502S0133	5.44298	4.79086	2.75924	2.64064	3.51572	3.90249	1.36198	1.01982	0.778807	0.352495	4.67001	5.51531	5.10667	5.07167	Belongs to the peptidase A1 family
CCA0502S0134	2.95954	4.16087	4.8352	5.59392	5.63969	6.06328	5.79372	4.88254	4.98556	5.4411	5.6141	5.44828	4.52347	4.71369	YTH domain-containing family protein
CCA0502S0136	4.93274	3.79511	3.0754	3.69281	3.35109	5.91959	5.68397	4.83749	4.8818	5.50009	4.00722	3.34807	4.01443	3.64503	Nuclear-pore anchor
CCA0502S0137	0	0	0	0	0	0	0	0	0	0	0	0	0	0	Nuclear-pore
CCA0502S0140	4.14805	4.19469	3.53599	3.61358	3.48119	2.28495	1.84257	1.78644	3.01729	4.66936	1.04374	0.642966	0.711549	0.696773	isoform X1
CCA0502S0141	3.94113	4.29587	4.59881	4.69445	4.7332	4.53778	4.57308	4.64075	5.00561	5.54969	3.62782	3.53532	4.4618	3.76531	Belongs to the adaptor complexes small subunit family
CCA0502S0142	1.10356	1.01577	0.0680428	0.104831	0.0277511	0	0	0	0	0	0.0783475	0.156981	0.165897	0	WEB family
CCA0502S0143	0	0	0	0	0	0.781183	0	0	0	0	0	0	0	0	NA
CCA0502S0144	7.64419	8.73961	5.42072	4.90048	2.93626	2.00388	2.00435	1.68844	1.86878	2.20798	4.00175	3.41162	3.9619	3.78839	zinc finger protein
CCA0502S0145	3.35549	3.13627	3.68919	3.77927	3.45441	4.21326	3.1907	2.31432	2.4439	3.71878	4.01374	3.58564	3.2725	3.27804	tRNA (adenine(58)-N(1))-methyltransferase non-catalytic subunit
CCA0502S0146	0.0130256	1.05548	0.590492	0	0	3.94581	2.99443	2.29047	2.59983	3.82302	0	0	0	0	tRNA (adenine(58)-N(1))-methyltransferase non-catalytic subunit
CCA0502S0147	5.33822	5.18443	4.69925	5.33869	5.48379	6.87295	6.80212	6.46008	6.59106	7.09477	6.43657	6.06214	5.6904	5.23179	HVA22-like protein
CCA0502S0148	3.95884	4.42518	3.5213	3.02231	2.56469	4.07192	4.51908	3.75139	3.20885	2.72365	5.82629	4.81677	5.13886	4.79381	Protein disulfide-isomerase LQY1
CCA0502S0149	7.19127	6.22639	5.17272	5.26443	5.86776	6.96861	6.3478	5.08023	5.27046	5.83381	7.48662	7.10823	6.46483	6.45942	Endoglucanase
CCA0502S0150	0.413047	0.37002	1.84055	3.67098	4.10499	0	0	0	0.240353	0.552104	0	0	0	0	Cytokinin-activating enzyme working in the direct activation pathway. Phosphoribohydrolase that converts inactive cytokinin nucleotides to the biologically active free-base forms
CCA0502S0151	5.47751	5.38499	4.82946	5.37139	5.2629	5.05428	4.71595	4.40204	4.64139	5.43532	5.11232	5.30475	4.8193	4.61834	5'-3' exoribonuclease
CCA0502S0152	3.52547	2.63584	1.48485	1.28544	0.497237	6.08492	5.95866	3.89401	2.90865	1.90724	7.37315	6.56614	5.44102	4.27043	ATP sulfurylase
CCA0502S0153	0.48874	0	0.338544	0.17632	0	0.185489	0.189409	0	0	0	0	0	0	0	Auxin-induced protein
CCA0502S0154	5.75509	4.25951	3.99178	4.304	4.35006	5.26818	5.94224	5.57626	5.49747	4.84533	4.53395	3.5555	3.75966	3.48737	Filament-like plant protein
CCA0502S0155	0.0507193	0.0506027	0	0.0508572	0	0.484537	0.523904	0.193758	0.127202	0.641258	0	0	0.0903651	0	Respiratory burst oxidase homolog protein
CCA0502S0156	0.212186	0	0	0.104131	0	0	0	0	0.101618	0	0	0.206513	0	0	NA
CCA0502S0157	1.21929	0.96499	0.593829	0.193287	0.252384	0.591722	0.156298	0.0720779	0.0744915	0	0.836346	1.18463	1.6342	0.371138	Indole-3-acetic acid-induced protein
CCA0502S0158	5.57017	5.47176	5.06046	4.93328	5.17649	7.267	6.12806	5.30278	5.31377	6.02557	5.20035	4.60229	5.39067	4.80147	DNA-directed RNA
CCA0502S0159	0.397823	0.247505	0.428011	0.337591	0.303409	0.0787939	0.211357	0.112161	0.0209043	0.0759727	0.611202	0.458086	0.400557	0.479299	Putative S-adenosyl-L-methionine-dependent methyltransferase
CCA0502S0160	5.23701	4.44031	3.71909	3.96146	4.02643	4.54372	5.30661	4.6533	4.57203	4.95167	3.95928	4.01159	4.05909	4.06255	Pre-mRNA-splicing factor ATP-dependent RNA
CCA0502S0161	3.42706	2.92868	3.84649	3.29966	3.60043	1.82542	1.3155	1.12738	0.724644	0.972335	5.15408	4.4659	5.0816	4.68716	NA
CCA0502S0162	4.44184	3.98273	4.48729	4.3881	4.5625	6.0306	5.28444	4.44036	4.53113	4.44973	0	0	0.301825	0	NA
CCA0502S0163	6.14095	6.62943	5.66272	5.57823	5.56274	6.38769	6.03677	5.18895	5.25572	5.57941	5.60555	5.20629	5.43306	5.43259	Zinc finger CCCH domain-containing protein
CCA0502S0165	7.38118	6.22704	5.15279	5.38899	5.57792	7.23955	6.63926	6.09494	6.44429	6.80605	5.63418	5.18627	5.91779	5.86138	iq-domain
CCA0502S0166	0.0646675	0.172391	0.0583725	0.0674188	0.117205	2.10816	2.37497	2.1027	1.75925	2.58824	0	0.218526	0.226042	0.244716	NA
CCA0502S0167	3.91852	3.43174	4.01908	4.2499	3.92787	4.69616	4.71504	4.07898	4.32669	5.06361	3.99431	3.80745	3.79316	3.35222	basic region leucin zipper
CCA0502S0168	5.03309	5.15901	6.18458	6.06426	5.86317	4.59851	4.79903	4.45656	4.90097	5.69041	4.27438	3.97492	4.48945	4.36776	Protein BASIC PENTACYSTEINE6-like
CCA0502S0169	0	0	0	0.183388	0.248947	0	0	0.0870656	0.694183	1.16013	1.64742	1.46632	1.68002	3.27567	Galactose oxidase-like
CCA0502S0170	1.17599	0	0.112996	0.332754	0.113596	1.74674	2.53171	1.46309	0.860819	1.27003	0.314254	0	0.115509	0	NA
CCA0502S0171	0.722887	1.78901	3.34017	3.74715	5.60413	0	0	0.0367485	0.13766	0.0577361	0.0306392	0.0565956	0.112189	0.423449	Galactose oxidase-like
CCA0502S0174	0.475304	1.27358	2.42409	2.60286	2.62977	0	0	0.0162763	0.031389	0.0566728	0.0306392	0	0.0287776	0.156937	Galactose oxidase-like
CCA0502S0176	5.08644	4.12229	3.91741	4.07222	4.10809	5.10359	4.72033	3.98377	3.91595	4.13737	4.30946	3.98548	4.35012	4.10972	Lysine-specific histone
CCA0502S0177	3.52603	4.51373	5.86137	5.60875	5.97628	5.59863	4.8334	4.2596	4.70939	5.64994	4.64357	4.55347	4.4055	4.43708	Proton-conducting pore forming subunit of the membrane integral V0 complex of vacuolar ATPase. V-ATPase is responsible for acidifying a variety of intracellular compartments in eukaryotic cells
CCA0502S0178	0.701508	0.713296	0.390075	1.60981	3.365	0.247773	0.368684	0.0729916	0.0479467	0.155809	0.0743433	0.0374419	0.0785563	0	Belongs to the TRAFAC class myosin-kinesin ATPase superfamily. Kinesin family
CCA0502S0179	0	0	0	0	0	0	0	0	0	0	0	0	0	0	Belongs to the 3-beta-HSD family
CCA0502S0180	0	0	0	0	0	0	0	0	0	0	0	0	0	0	Belongs to the 3-beta-HSD family
CCA0502S0181	0	0.201607	0.107201	0.0619193	0.108407	0.344756	0	0	0.16644	0	0	0	0	0.20222	Belongs to the TRAFAC class myosin-kinesin ATPase superfamily. Kinesin family
CCA0502S0182	5.50818	5.22207	4.97187	4.98213	4.93655	5.36419	5.19656	4.23945	4.20951	4.45812	4.72555	4.38183	4.54541	4.54182	TPR repeat-containing protein At1g05150-like
CCA0502S0183	0.119237	0	0.111515	0.114668	0	0.122989	0.13066	0.116582	0	0	0	0	0	0.249942	NA
CCA0502S0184	5.91874	5.25318	4.95368	5.11717	5.46011	6.87493	6.38317	5.77881	5.97365	6.45742	5.89986	4.93409	5.29396	5.28006	Protein LTV1 homolog
CCA0502S0185	1.14641	0.281656	0	0	0.17436	1.43791	0.373189	0.0972914	0.187764	0.19529	0.783466	0.315171	0.452626	0.570801	Glycine-rich cell wall structural protein
CCA0502S0186	1.15789	1.0618	0.194768	1.16355	2.92701	5.68102	4.34345	3.04122	3.64704	3.95949	0.438666	0.310922	0.0569924	0.520542	Salt tolerance-like protein
CCA0502S0187	3.93711	3.39725	4.58492	4.82804	4.1259	3.21434	2.35535	1.74015	2.15843	2.97495	3.6333	3.31925	3.33757	2.82105	domain-containing protein
CCA0502S0189	0.0319079	0.823353	0.904605	0.972074	0.826473	0.329813	0	0.0315556	0	0	1.07554	0.365825	0.629737	0.519939	Protein SHI RELATED SEQUENCE
CCA0502S0190	3.88449	4.33404	3.73784	4.03059	3.73544	3.57675	4.10521	3.06813	2.68468	2.6198	4.27959	4.93453	5.03523	5.24193	Essential component of the vacuolar proton pump (V- ATPase), a multimeric enzyme that catalyzes the translocation of protons across the membranes. Required for assembly and activity of the V-ATPase
CCA0502S0191	7.82184	7.38976	7.78518	7.30222	6.77528	5.04677	2.69843	0.631078	0.508231	1.36982	6.09758	5.95831	5.69576	6.94464	Belongs to the peptidase C1 family
CCA0502S0192	3.17144	3.39423	5.21573	5.11635	4.58833	3.7691	3.72565	3.40522	3.51179	4.32408	2.988	2.12908	3.50805	2.81762	Transcription initiation factor IIF subunit
CCA0502S0193	4.09221	3.69894	0.895968	1.45936	1.00288	6.55567	3.69408	2.05587	2.22804	0.897391	5.71279	5.61303	5.55526	4.86891	WAT1-related protein
CCA0502S0196	0.247717	0.488197	0.578789	0.998937	0.619913	0.0947158	0.0205337	0	0	0	0	0.0673742	0	0.538445	Aluminum-activated malate transporter 2-like
CCA0502S0199	0.0450841	0	0	0	0	0	0	0	0	0	0	0	0	0	NA
CCA0502S0200	3.29497	3.51024	2.75928	2.76313	2.58694	3.72085	3.50536	2.57019	2.43582	2.60326	1.99203	1.69164	3.03528	2.55613	Pentatricopeptide repeat-containing protein
CCA0503S0001	0.0319079	0	0	0	0	0	0	0	0	0	0	0	0	0	Protein NRT1 PTR FAMILY
CCA0504S0001	0.0756807	0.0339316	0.0471546	0.033061	0	0.0629176	0.0427271	0	0.0318206	0	0.080194	0	0	0.062199	Belongs to the glycosyltransferase 2 family
CCA0505S0004	0.10714	0.188181	0.112656	0.0990451	0.50662	0	0	0	0	0	0	0	0	0	NA
CCA0505S0005	0	0.0952423	0	0.0935175	0	0	0	0	0	0	0	0	0	0	NA
CCA0505S0016	1.299	2.11721	1.40728	1.80851	0.895524	3.10053	4.27676	3.02281	2.33112	1.90115	0.131982	0.0688765	0.138692	1.10569	BEST Arabidopsis thaliana protein match is
CCA0505S0017	0.241136	0.508785	0.230112	0.297709	0.2126	1.61669	0.313053	0	0.301066	0.44889	0	0	0	0	NA
CCA0505S0019	8.85289	9.48315	9.31228	9.07146	8.59735	9.14893	9.42363	9.06801	8.64555	8.01136	8.53158	8.51937	8.45939	8.35696	Belongs to the ubiquitin-conjugating enzyme family
CCA0505S0021	0.866568	0.309314	0.148669	0.107379	0.203427	1.77374	0.439784	0.0270261	0.0632382	0.0319533	0.785228	0.348213	0.316959	0.311995	transcription factor
CCA0505S0022	1.98211	1.63514	1.80225	1.42927	1.21558	0	0	0.061999	0	0	1.01189	0.64144	1.09608	0.367278	NA
CCA0505S0023	2.93261	3.24808	3.83039	3.92337	3.06841	2.40082	2.05508	0.876439	0.977543	1.48685	3.22718	3.13062	2.78704	2.55898	Leucine-rich repeat receptor-like protein kinase
CCA0505S0024	3.20199	2.53253	3.43246	3.0555	2.69333	2.60063	2.16423	1.68078	1.70171	2.46538	1.86913	1.66225	1.97867	1.508	YacP-like NYN domain
CCA0505S0025	3.52548	2.80767	2.38595	2.74967	3.23497	1.53096	0.766215	1.02155	1.67057	2.70474	4.91556	4.22087	4.3238	4.88829	NAC domain-containing protein
CCA0505S0027	0.148914	0	0.0978021	0	0.0495739	0.348541	0.167152	0	0	0	0	0.0861837	0	0.090157	Protein kinase PINOID-like
CCA0505S0028	0.240333	0.114517	0	0	0.112643	7.6164	7.14109	6.59768	6.60816	6.99651	0.113121	0.119125	0	0	60S ribosomal Protein
CCA0505S0029	3.99722	3.56743	3.0077	3.44347	3.43077	4.45684	3.842	3.35283	3.62809	4.65106	3.7332	3.91761	3.64037	3.44642	purine nucleoside binding
CCA0505S0031	5.00059	4.88116	6.20525	6.14924	6.12659	5.72289	5.80979	5.60745	5.65929	6.56338	5.76587	4.68479	5.14006	4.47659	PHD finger protein
CCA0505S0032	2.40606	1.71005	1.59952	1.24602	0.902147	3.79645	3.37628	1.86524	1.44863	1.52597	1.98067	1.4598	2.11875	2.37775	Pentatricopeptide repeat-containing protein
CCA0505S0033	6.30967	6.37934	7.0875	6.64471	6.35574	6.0746	6.3374	5.17812	4.84739	4.77737	5.9895	6.09205	6.47391	5.71044	NADH dehydrogenase ubiquinone 1 beta subcomplex subunit
CCA0505S0036	5.6906	5.5568	4.51807	4.47266	4.3357	4.88589	4.29871	3.57108	3.49695	4.43145	5.51329	6.03943	5.98549	5.96392	Methionine
CCA0505S0037	0.390856	0.322541	0.396311	0.494679	0.777147	2.09258	1.96441	1.32307	1.74809	2.61374	1.08574	0.738637	1.23509	1.04379	Squamous cell carcinoma antigen recognized by T-cells
CCA0505S0038	2.13829	2.09895	1.84702	2.07898	1.74529	1.84396	1.65668	1.38004	1.65386	2.40174	0.30598	0.271921	0.898583	0.274726	Squamous cell carcinoma antigen recognized by T-cells
CCA0505S0039	4.33935	1.70715	0.284571	1.40875	1.61177	5.20239	4.91436	3.81554	4.9766	4.81809	3.64365	1.87159	2.37963	1.12632	Zinc-finger homeodomain protein
CCA0505S0040	4.49659	5.62778	4.7098	4.51417	3.91513	5.76829	6.51467	5.79592	5.19883	3.59173	4.44426	5.56757	5.8432	5.30723	UPF0420 protein C16orf58 homolog
CCA0505S0041	4.24803	3.82877	2.72255	3.15753	3.02524	4.30492	4.24627	3.35154	3.28936	3.75335	3.47787	3.4581	3.51462	3.84785	Belongs to the PI3 PI4-kinase family
CCA0505S0042	0.713111	0.458908	0.563309	1.39386	3.61339	0.0486557	0.0978411	0.586585	2.64577	4.45873	0	0.150463	0.589491	0.64145	NA
CCA0505S0043	2.16565	2.16525	3.06336	3.11801	2.99861	3.04919	3.44934	2.66071	2.89188	3.45046	2.24907	1.42015	2.02716	1.82633	DnaJ molecular chaperone homology domain
CCA0505S0044	3.82424	3.62464	1.41551	0.79527	0.26362	4.08452	1.63043	0.494795	0.559	0.261653	2.55137	2.24555	2.20376	1.88896	NA
CCA0505S0045	5.53322	5.17431	6.18991	5.8468	5.36126	4.85982	5.46109	4.9401	4.4386	4.76528	3.42736	3.22087	3.77904	3.23131	Belongs to the BolA IbaG family
CCA0505S0046	0.0323284	0.360409	0.152037	0.416202	0.193742	0.0428654	0.0457965	0.0266169	0.01049	0	1.15091	1.52296	2.41436	1.69329	LRR receptor-like serine threonine-protein kinase
CCA0505S0047	2.97153	1.9699	3.20421	2.56135	3.60299	2.86165	2.59782	1.70349	1.80764	1.83288	2.87746	2.02432	2.40779	1.53056	NA
CCA0505S0048	3.82505	3.34028	3.76739	3.71723	3.49818	4.9916	4.43562	3.75997	3.71802	3.68577	4.54159	3.75471	3.73951	3.60019	ribosomal protein
CCA0505S0049	4.27401	3.97506	3.72437	3.17199	2.19227	6.45344	6.42808	4.97671	4.19817	3.17777	3.80453	3.67008	3.04167	2.97756	2-oxoisovalerate dehydrogenase subunit alpha 2
CCA0505S0050	0	0.011484	0.0105015	0	0	0	0.0107025	0	0	0	0	0.019113	0	0.018213	Cation H( ) antiporter
CCA0505S0051	9.26184	8.92351	7.82161	7.78007	8.02311	10.371	9.82171	9.0154	8.74096	8.58329	9.6979	9.61526	9.30134	8.82457	Belongs to the actin family
CCA0505S0052	0.0455698	0	0	0	0	0	0	0	0	0	0	0	0	0	RING-H2 finger protein
CCA0505S0053	0	0	0	0	0	0	0	0	0	0	0	0	0	0	Belongs to the GRAS family
CCA0505S0054	4.62671	4.94628	5.14785	4.85279	4.74064	3.91579	3.86364	3.45056	3.07562	3.57425	3.35704	2.6376	3.38127	3.79877	UPF0235 protein
CCA0505S0055	0	0	0	0	0	0.235789	0	0	0	0	0.080532	0	0	0.295965	Bulb-type mannose-specific lectin
CCA0505S0056	1.78563	2.63607	1.32561	1.4659	1.99914	0.18294	0.287883	0.16931	0.304929	0.156008	1.73676	2.59472	0.438005	1.89774	G-type lectin S-receptor-like serine threonine-protein kinase
CCA0505S0057	0.117669	0.112421	0.0364257	0.177112	0	1.8585	2.3162	1.07815	0.187331	0.167583	0.134156	0	0.136341	0	Encoded by
CCA0505S0058	4.41738	4.47616	5.17648	4.97171	4.52547	5.43852	6.03082	5.32911	4.87625	3.39111	4.38821	4.17094	4.32584	4.52891	Gamma-glutamyltranspeptidase
CCA0505S0060	0.233246	1.57861	0.356807	0.320955	0.148911	0.0633756	0.0371164	0	0.0216786	0	1.85279	3.03752	3.96979	5.29987	Cytochrome p450
CCA0505S0062	0.414003	0.142603	0	0	0	0	0	0	0	0	0	0	0	0	Belongs to the disease resistance NB-LRR family
CCA0505S0063	0.565899	0.159635	0	0	0	0	0	0	0	0	0	0	0	0	ADP binding
CCA0505S0064	2.21094	0.951821	0.445338	0.534066	0.242079	0	0.0976648	0.0261574	0	0.0366715	0	0	0.0558692	0.0189429	disease resistance
CCA0505S0065	0.0194945	0.0590178	0	0	0	0	0	0	0	0	0.0254154	0	0.0250982	0	Belongs to the disease resistance NB-LRR family
CCA0505S0066	0	0.0227095	0	0	0	0	0.0270959	0	0	0	0	0	0	0	disease resistance
CCA0505S0067	0	0	0	0	0	0	0	0	0	0	0	0	0	0	disease resistance
CCA0505S0068	0.0195651	0.0304441	0	0.0114575	0	0.0109551	0	0	0	0	0.0127636	0.012365	0	0	NA
CCA0505S0072	1.45018	1.29139	0.936859	0.911985	0.411108	0	0	0	0	0.0308708	0	0.0502135	0.0671378	0.0678341	disease resistance
CCA0505S0073	1.70485	1.65975	1.40644	1.46994	0.580715	0	0	0	0	0	0	0	0.172183	0.0734473	NA
CCA0505S0075	3.69487	3.90451	3.99147	4.28599	4.06332	4.24938	4.07271	3.9716	4.50469	5.00873	3.52495	3.38994	4.16479	4.20472	2-C-methyl-D-erythritol 4-phosphate cytidylyltransferase
CCA0505S0076	4.27645	4.62911	6.18015	6.33679	6.26516	5.7396	6.98072	7.35333	7.61251	7.87528	5.8314	4.99782	5.19971	5.08691	ATP-dependent Clp protease proteolytic
CCA0505S0077	5.30338	4.04784	3.95759	4.00409	4.31223	5.60856	4.47036	1.89305	2.83254	4.56049	5.46655	4.84376	4.27421	4.22382	Mitotic checkpoint protein
CCA0505S0078	4.37363	4.51139	4.87993	5.01825	4.98515	4.32065	4.40018	4.20175	4.44629	5.01883	4.23535	3.9542	3.84661	3.89883	zinc finger
CCA0505S0079	0	0	0	0.0477646	0	0.0317442	0.0324546	0	0	0	0	0	0.0497673	0	transcription factor
CCA0505S0080	5.46977	5.57427	5.6155	5.9171	5.89899	6.70384	7.10239	6.85848	6.70364	6.80223	6.54628	6.53261	6.38757	6.74849	Vacuolar-sorting receptor
CCA0505S0081	3.97234	3.06333	2.38789	3.26884	3.25643	1.55547	0.454589	0.854224	0.111397	0.118824	4.43902	5.40849	4.06363	4.47507	NA
CCA0505S0082	1.00301	1.01041	1.50655	1.85603	1.79232	0	0.252954	0.452531	0.131931	0.262942	0.116924	0.224048	0.334592	0.603992	DNA-directed DNA polymerase activity
CCA0505S0083	1.04271	1.71864	1.40998	1.49508	1.33721	1.46968	0.929721	0.714965	0.419637	0.541744	0.325712	0.336319	0.863376	1.21796	Adenylyl-sulfate kinase
CCA0505S0084	3.2347	3.13455	4.32808	4.23569	3.94193	3.236	2.55819	2.57526	2.69372	3.13778	2.98475	2.90329	3.7797	3.47371	Belongs to the small GTPase superfamily. Arf family
CCA0505S0085	1.78908	1.5561	3.1892	3.4546	3.20768	1.97419	2.458	2.08842	2.119	2.57683	1.95164	1.56011	2.11574	1.75543	Telomere repeat-binding factor
CCA0505S0086	7.39023	8.34934	7.66833	7.92412	8.42791	5.81786	3.27713	3.08993	3.37001	3.42424	7.34918	8.85052	9.02571	9.20556	NA
CCA0505S0087	3.01781	2.9857	1.62904	1.07048	1.31137	1.41819	1.34965	1.00117	1.30458	2.09891	0.272096	0.266529	0.170885	2.74596	nucleobase-ascorbate transporter
CCA0505S0088	3.22076	1.35916	0.644567	0.689341	0.0967798	2.10017	0.498626	0.2272	0.203056	0.165896	4.04512	3.37271	1.86657	4.19322	Belongs to the cyclin family
CCA0505S0089	0.629892	1.92178	1.56719	1.78311	2.66028	4.33984	3.60771	2.84974	3.08017	2.55783	2.71135	2.33038	2.51004	2.19275	NA
CCA0505S0090	0	5.87552	6.98308	6.81644	6.24602	6.13852	6.17746	5.76859	5.59022	5.64895	4.65732	5.07163	5.59631	5.60179	magnesium transporter
CCA0505S0091	8.93505	4.10887	3.54079	2.88087	2.3991	1.1457	0.841469	0.0569329	0.172171	0.294831	9.61068	8.14377	8.33668	5.34699	Serine carboxypeptidase
CCA0505S0092	4.33542	3.93658	3.55521	3.66293	3.57051	3.18697	3.26482	2.91733	2.97477	3.74652	3.9552	3.84456	3.91303	3.25713	ATP-dependent Clp protease ATP-binding subunit
CCA0505S0093	6.92018	0	0	0	0	0.331988	0.0213261	0.0423148	0.0260834	0.0303292	7.11939	5.28835	5.3212	0	Serine carboxypeptidase
CCA0505S0094	4.91494	0.383761	0.398937	0.472328	0.410652	0.670391	0.669838	0.232338	0.136633	0.483094	7.95773	5.40643	6.54297	2.04261	Serine carboxypeptidase
CCA0505S0095	7.87835	3.59716	1.77365	0.975092	1.32947	0.369253	0.0886202	0.041775	0.0625783	0.0628558	10.3675	8.43436	8.70705	6.4082	Belongs to the peptidase S10 family
CCA0505S0096	4.53171	2.75835	1.7087	1.87416	1.63718	4.19327	2.57475	1.14777	1.69657	3.38152	2.05724	1.29057	1.07905	2.39038	Thymocyte nuclear protein
CCA0505S0097	2.09887	1.55672	1.31734	2.11921	5.07014	0.712669	0.702731	0.427532	0.873281	2.24726	0	0	2.11137	3.72399	Phytosulfokines
CCA0505S0098	0.517148	0.0783304	0	0.028475	0.0500131	0.0942144	0.117968	0.083102	0	0.329206	0.137139	0	0.0940114	0	NA
CCA0505S0099	6.40835	5.91154	5.43174	5.40447	5.59281	4.8945	5.59047	5.17092	5.11127	5.80475	4.98057	5.41727	5.12878	5.79307	f-box protein
CCA0505S0100	9.68332	8.63988	6.09788	5.77126	3.91049	10.6015	10.5637	7.85136	7.13252	6.07928	9.65267	9.68789	8.37139	7.38535	Tubulin is the major constituent of microtubules. It binds two moles of GTP, one at an exchangeable site on the beta chain and one at a non-exchangeable site on the alpha chain
CCA0505S0101	5.93593	5.8895	5.06629	4.95228	4.52278	7.54681	6.41806	5.07552	4.5168	5.06597	5.89088	5.54779	5.59465	5.51169	Belongs to the pyruvate kinase family
CCA0505S0103	3.25413	4.76997	2.9503	3.42845	3.04434	1.09876	1.84572	1.06032	0.639373	0.85007	1.19279	1.4774	2.43656	3.86214	Kinase that can phosphorylate various inositol polyphosphate such as Ins(3,4,5,6)P4 or Ins(1,3,4)P3
CCA0505S0104	5.25211	5.10339	3.84693	4.30529	3.8402	4.55737	4.74539	4.29221	4.0879	4.56103	4.16299	4.52177	5.06587	4.64802	serine threonine-protein kinase
CCA0505S0105	4.70892	2.76285	0.5046	0.349583	0.0758766	5.65965	3.89905	0.555757	0.0832522	0.102839	5.42048	4.21648	3.15198	1.74827	NA
CCA0505S0106	2.80651	2.04651	1.71636	1.64274	1.3976	3.02021	1.92273	0.696907	0.631221	1.25727	3.86373	3.56902	3.7181	3.48978	synthetase
CCA0505S0107	1.03897	0.0395101	0	0	0	0.520246	0	0	0	0	0	0	0	0	Agamous-like MADS-box protein
CCA0505S0109	4.05503	3.79455	4.45943	5.06797	5.12248	3.03859	2.49063	3.27907	3.96491	4.06425	3.88104	2.56749	2.07189	4.62242	BEST Arabidopsis thaliana protein match is Protein of
CCA0505S0110	0.032346	0.187544	1.34095	1.47635	2.64883	2.83737	2.42319	2.81932	3.61671	3.88237	0.5712	0.414636	0	1.11338	BEST Arabidopsis thaliana protein match is Protein of
CCA0505S0111	4.53517	3.43432	3.32946	3.2749	3.09664	5.50484	5.91142	4.95738	4.53663	4.2973	4.02682	2.9277	3.05827	2.56201	NA
CCA0505S0112	3.57114	2.32992	1.97774	1.62431	1.68608	4.58584	4.88485	3.96884	3.46548	2.76604	1.60216	0.828153	1.40068	0.558271	NA
CCA0505S0113	1.96659	1.58885	1.27111	3.5175	2.00311	0	0	0	0	0.0372107	2.49191	2.77812	2.43924	2.83084	Catalyzes xyloglucan endohydrolysis (XEH) and or endotransglycosylation (XET). Cleaves and religates xyloglucan polymers, an essential constituent of the primary cell wall, and thereby participates in cell wall construction of growing tissues
CCA0505S0114	0	0	0	0	0	0	0	0	0	0	0	0	0	0	NA
CCA0505S0115	0	0	0	0	0	0	0	0	0	0	0	0	0	0	domain-containing protein
CCA0505S0116	5.18578	4.86888	4.82303	4.93226	4.98326	3.77378	3.94286	4.17583	4.76144	5.84959	5.36911	5.32911	5.1495	4.84424	DUF21 domain-containing protein
CCA0505S0117	4.51141	4.44732	4.43911	4.32497	4.50641	4.63476	4.97544	4.20361	4.12394	4.5878	3.49206	2.92266	3.64186	3.29274	MuDR family transposase
CCA0505S0118	5.52914	5.7878	6.31174	5.98074	5.69839	4.9089	5.29195	5.09778	5.19024	5.44015	5.98373	5.38384	5.96272	5.36452	Proline iminopeptidase
CCA0505S0119	3.76137	5.00029	2.26451	3.14783	4.20449	3.27243	3.61975	2.8503	3.68758	4.61293	3.64213	6.40208	7.03018	4.62928	Belongs to the protein kinase superfamily. Ser Thr protein kinase family
CCA0505S0120	0	0	0	0	0	0	0.128524	0	0	0	0	0	0	0	NA
CCA0505S0121	7.01877	6.08774	6.31992	5.79614	5.03092	7.83699	7.17161	5.49338	5.54945	5.57966	7.86368	7.29774	7.83705	7.07348	Soluble inorganic pyrophosphatase 1
CCA0505S0122	0	0.00571097	0.498663	0.23788	0.0433098	2.6191	2.04858	1.38466	1.49915	2.16831	0	0	0	0	Belongs to the DHHC palmitoyltransferase family
CCA0505S0123	3.02072	3.15654	2.82404	2.95575	2.79597	3.23322	2.87511	2.26339	2.14878	2.84942	3.0526	3.45043	3.29216	2.9259	Belongs to the DHHC palmitoyltransferase family
CCA0505S0124	4.79758	3.14758	3.16912	2.54938	1.53073	4.05824	3.69941	2.97995	2.29982	1.68853	5.27997	4.68289	4.65047	4.52377	L-galactose dehydrogenase
CCA0505S0125	0	0	0.0209272	0.0214242	0	0	0	0	0	0	0	0	0	0	transcription factor
CCA0505S0126	3.10364	2.86677	3.40642	3.50183	3.6152	2.90695	2.93111	2.80487	2.90326	3.13283	4.02083	3.59588	3.63021	3.7397	Phosphoglycerate mutase-like protein
CCA0505S0127	1.08778	0.932639	1.75218	1.64642	1.88844	3.12134	4.10428	3.81064	4.08131	3.89346	1.85973	1.70379	1.99157	1.32073	Transcription factor
CCA0505S0128	5.00229	4.24	3.65572	3.76736	3.59862	5.61218	4.48293	3.72332	4.00249	4.71221	4.36941	3.84009	4.48303	3.95487	DNA polymerase
CCA0505S0129	6.84098	6.26624	5.86574	5.85782	6.22063	7.86783	7.54138	6.80451	6.6721	6.78069	7.42592	6.55532	6.22771	6.13572	Belongs to the heat shock protein 70 family
CCA0505S0130	2.88626	1.85493	2.62894	3.14114	3.16699	2.95156	3.13001	2.72945	2.68086	3.50868	3.56127	3.48217	3.00654	3.48499	CorA-like Mg2+ transporter protein
CCA0505S0131	5.83154	5.19175	4.01431	2.25873	1.77182	0.0839333	0.0928157	0.189387	0.318052	0.950582	0.476247	0.593269	0.494327	4.80877	oligopeptide transporter
CCA0505S0134	0	0	0	0.0452941	0.0756781	0.18914	0.047548	0.131116	0.0872428	0.295388	0.0724696	0	0	0	MADS-box transcription factor
CCA0505S0138	2.52799	2.12185	1.16538	1.20727	1.42299	3.15688	4.09662	3.5006	2.8834	2.27455	4.27597	5.56747	3.43923	4.96294	L-type lectin-domain containing receptor kinase IX.1-like
CCA0505S0139	0.729171	0.445176	0.495786	0.295058	0.484695	0.813595	1.39684	0.853143	0.830675	0.744686	1.68452	1.73321	1.04731	0.955933	Lectin-domain containing receptor kinase
CCA0505S0142	2.51235	0.921081	0.448645	0.969618	0.388438	1.49406	1.01958	0.42981	0.273452	0.290741	2.08835	2.35702	3.27271	2.20148	resistance protein
CCA0505S0143	2.00293	0.547286	0.945073	1.89763	0.838938	3.48325	2.13794	0.780359	0.986941	0.887345	1.78642	2.3207	2.28842	2.89535	resistance protein
CCA0505S0145	5.11074	5.61738	5.17656	5.2363	5.01394	3.90275	4.42615	4.60622	5.03223	5.79427	3.1962	3.03657	3.80058	3.50851	emsy N terminus domain-containing protein ENT domain-containing protein
CCA0505S0146	5.11448	5.36115	5.5642	5.74442	5.98847	5.16257	5.31535	4.58696	4.83101	5.98586	5.52927	5.69421	5.28672	5.87734	Selenoprotein
CCA0505S0148	2.93493	2.40798	2.00323	2.09934	2.05502	3.37388	2.96415	2.67275	2.43458	2.73829	2.9449	2.04281	1.97841	1.75323	Plant transposase (Ptta/En/Spm family)
CCA0505S0149	0	0	0	0	0	0	0	0	0	0	0	0	0	0	Cytosolic domain of 10TM putative phosphate transporter
CCA0505S0151	0.0948563	0	0	0.171949	0.0277511	0.0371683	0	0.0969716	0	0.157206	0.335965	0.153993	0.249134	0.200122	G-type lectin S-receptor-like serine threonine-protein kinase
CCA0505S0154	2.73799	3.21475	3.93275	3.61846	3.20393	0.299412	0.0607445	0.322281	0.172733	0	0.20515	0.380137	0.208061	0.477134	Protein kinase domain
CCA0505S0156	0	0	0	0	0	0	0	0	0	0	0	0	0	0	cysteine-rich repeat secretory protein
CCA0505S0160	0.178926	0.0122549	0.185244	0.20235	0.313177	0.214395	0.0469644	0	0	0	2.62424	2.44385	1.30012	0.420428	L-gulonolactone
CCA0505S0162	0.155382	0	0.0419907	0.0860179	0.0379666	0.210011	0.0324546	0.0323711	0.0876148	0.118565	0	0	0	0	PHD zinc finger
CCA0505S0163	0	0	0	0	0	0	0	0	0	0	0	0	0	0	NA
CCA0505S0164	4.83996	2.7566	1.58568	0.434617	0.302654	2.1549	0.247432	0.0569329	0.0567735	0.060034	3.78117	2.99185	4.03514	3.51377	mizu-kussei
CCA0505S0165	0	0	0	0.135513	0	0	0	0	0	0	0	0	0	0	dihydrokaempferol 4-reductase activity
CCA0505S0166	1.36648	0.527907	0.477822	0.711173	0.287737	1.49753	0.824501	0.309577	0	0.228601	0.223329	0	0.233262	0.234209	NA
CCA0505S0167	5.03626	4.65497	10.1521	10.2819	9.37773	1.57129	1.70993	2.05519	1.96111	1.52268	3.49566	4.57074	5.74476	1.50027	GEM-like protein
CCA0505S0168	5.44149	5.19906	5.36761	5.23132	4.95316	3.57105	2.64885	2.44853	2.65392	3.04985	4.28089	3.80615	4.42413	5.24197	Leucine Rich repeat
CCA0505S0169	2.93315	3.10615	3.91327	4.86739	5.11972	2.90761	2.77945	2.65518	2.58237	3.23854	5.68624	6.93077	3.92903	7.02165	Eukaryotic protein of unknown function (DUF829)
CCA0505S0171	5.82429	5.31909	5.15361	5.00739	4.98863	5.48087	4.44676	3.30292	3.62332	4.03537	6.09208	5.9991	5.76862	5.28035	ribosomal protein S21
CCA0505S0174	4.02998	3.76906	3.5298	3.50205	3.37994	4.64289	3.86742	3.68131	3.87984	3.96784	3.83368	3.79673	4.00734	3.96842	FAD synthetase
CCA0505S0175	4.71482	2.88575	1.89933	1.79441	1.28757	5.0752	3.51387	0.855618	1.11422	1.50758	4.01776	3.58096	3.6276	3.30676	Belongs to the TRAFAC class myosin-kinesin ATPase superfamily. Myosin family
CCA0505S0176	0.0772603	0	0	0.063341	0.0644866	0.93107	0.681093	0.492175	0.387992	0.716702	0	0	0	0	NA
CCA0505S0177	2.12088	1.89852	2.68349	2.65759	2.66853	2.80167	2.39579	1.1315	1.3333	1.85373	2.7386	1.64253	1.66387	1.81929	Protein NRT1 PTR FAMILY
CCA0505S0178	0.44616	0.610665	0.113814	0.450289	0.35865	2.93018	2.48565	1.10643	1.50346	2.38185	0.1851	0.110343	0.124984	0.276757	Protein NRT1 PTR FAMILY
CCA0505S0180	0	0	0	0	0	0	0	0	0	0	0	0	0	0	Protein of unknown function, DUF599
CCA0505S0183	0.0197064	0.0341815	0.0368082	0	0	0	0	0	0	0	2.17086	2.47748	3.21003	2.5433	Cyclic nucleotide-gated ion channel 1-like
CCA0505S0184	0	0	0	0	0	0	0	0	0	0	0	0	0	0	NA
CCA0505S0185	0.777759	1.28085	1.00002	1.37407	2.08691	1.97124	2.20424	1.15792	1.33381	1.73173	0.0930835	0.0921471	0.350159	0.0888493	protein-S-isoprenylcysteine O-methyltransferase
CCA0505S0186	3.13539	2.04152	3.0039	2.97111	2.85267	4.13068	3.27936	3.14701	2.88306	3.06538	4.26248	3.10942	3.47419	2.53577	Superoxide dismutase fe
CCA0505S0187	3.6151	3.75184	3.19556	3.54518	3.39936	4.46462	4.071	3.35312	3.12349	3.79238	4.22922	3.78097	3.29601	3.41551	Belongs to the dihydroorotate dehydrogenase family. Type 2 subfamily
CCA0505S0188	3.37687	3.16533	3.24508	3.3855	2.97063	3.42352	3.69762	2.72033	2.50308	3.02627	2.037	1.87062	2.78682	2.17863	General transcription factor IIH subunit
CCA0505S0189	4.141	5.09036	4.43739	4.68455	3.98354	0.266426	0.399336	0.293756	0.456605	0.747223	2.95026	2.65154	3.36755	2.35192	RNA helicase SDE3
CCA0505S0190	0	0	0.290703	0.143689	0.26317	0	0	0	0.140343	0	0	0	0	0	NA
CCA0505S0191	6.81837	5.60295	5.10989	5.02619	3.84191	4.02183	3.34139	1.52122	1.06312	0.985192	3.56709	3.15694	3.12138	3.65263	RNA helicase SDE3
CCA0505S0192	5.5587	3.7126	2.15685	2.13328	1.57338	5.65616	4.35403	3.69325	3.26179	3.26329	6.2969	6.02312	5.66239	6.12953	Transcription factor
CCA0505S0199	2.61667	2.10456	2.68469	2.42634	2.50074	3.07348	2.35022	1.88273	2.22669	2.35198	2.77805	2.62731	2.9014	2.31551	E2F-associated phosphoprotein
CCA0505S0201	4.56509	4.17337	4.02262	3.85274	3.87159	3.33392	3.61648	3.05536	3.13675	3.28162	5.07942	4.89214	4.24666	3.99628	Thioredoxin
CCA0505S0202	4.76293	5.06732	6.25685	6.41187	6.68507	5.00584	4.24453	4.02797	4.24064	4.91852	6.06318	5.58313	5.37966	5.59058	E3 ubiquitin ligase BIG
CCA0505S0203	4.37285	4.91063	4.47069	4.5479	3.9316	4.9405	4.91545	4.45883	4.35927	4.68663	3.25792	3.41779	2.95847	4.12339	Niemann-Pick C1
CCA0505S0204	1.03993	0.717699	0.671518	0.622636	0.385504	1.25594	0.57444	0.299833	0.325257	0.489628	0.852598	0.837087	0.858737	0.86117	Pentatricopeptide repeat-containing protein
CCA0505S0205	0.0815367	0	0	0	0	0	0	0	0	0	0	0	0	0	transcription factor
CCA0505S0207	1.53349	1.45627	1.35694	1.64439	2.89002	1.83146	2.21229	1.70845	2.14676	2.30094	4.26704	5.51777	3.92229	5.8254	Belongs to the protein kinase superfamily
CCA0505S0208	4.57924	4.19661	3.8065	3.9841	3.71015	4.29432	3.97406	3.13732	2.93157	3.35452	4.01316	4.34418	4.66464	4.414	Bromodomain
CCA0505S0209	3.58886	2.83217	3.94722	4.08675	4.55506	2.09813	2.28548	2.51524	3.04617	3.84603	3.31674	2.24815	3.30126	2.79561	Transport and Golgi organization
CCA0505S0210	0.440715	3.9989	8.93389	9.81924	10.8822	5.81838	9.56753	11.4476	12.0725	12.3354	0	0	1.20251	0	EC protein homolog
CCA0505S0211	7.34249	4.04751	4.55718	6.45675	7.49754	5.65069	2.18018	2.14833	4.88651	6.00557	8.85633	8.78977	7.33131	9.78223	Phosphate-induced protein 1 conserved region
CCA0505S0212	5.58559	5.0752	4.58651	4.90624	5.09865	5.393	5.16885	4.68132	4.89301	5.23583	5.1838	5.23841	5.05374	5.37091	Epidermal growth factor receptor substrate 15-like
CCA0505S0213	3.45558	3.98858	4.15394	4.07656	4.6277	3.52567	3.46925	3.86652	4.00165	4.3405	3.87756	3.45571	3.65273	5.43855	Amino acid transporter
CCA0505S0214	0.125329	0.372678	0.696119	0.575295	0.530454	1.99884	2.08688	1.88271	1.85622	2.31888	0.132375	0.037568	0.331031	0.773704	Alpha-1,3-mannosyl-glycoprotein
CCA0505S0215	0	0.0661488	0.0211481	0	0	0.461908	0.195573	0.0261574	0	0	0.0379571	0	0.036828	0.0784566	NA
CCA0505S0216	4.96017	5.79595	7.01909	7.13414	6.80964	4.64225	4.03272	3.85927	4.18104	5.15772	4.85994	4.84668	4.877	5.22969	protein phosphatase 2C 27
CCA0505S0218	3.97999	2.92725	2.61098	2.16991	1.13601	2.06745	0.431209	0.122558	0.161347	0.326011	2.88255	2.97912	2.2224	4.32445	Glutamate-gated receptor that probably acts as non- selective cation channel
CCA0505S0219	4.64887	3.20478	2.46719	2.42405	2.83687	4.12925	3.48185	2.48663	2.34837	2.28062	4.3891	4.02974	4.41859	3.86701	homoserine
CCA0505S0222	0	0	0	0	0	0	0	0	0	0	0	0	0	0	plasma membrane ATPase
CCA0505S0223	5.58546	5.84354	5.08557	5.45115	5.77917	7.26253	6.99998	6.39856	6.03802	6.13056	4.88906	5.32415	4.28839	4.84626	Belongs to the major facilitator superfamily. Sugar transporter (TC 2.A.1.1) family
CCA0505S0224	3.60849	4.33678	5.06543	4.61087	4.15073	3.78603	4.26272	4.07526	4.15759	4.58261	3.69364	2.83324	3.44572	4.09386	aminoacylase activity
CCA0505S0225	4.96628	5.37207	4.77109	5.68912	5.74523	4.88222	4.34739	3.8973	3.97285	3.98194	5.51854	5.52054	5.47929	4.84522	Calcium-dependent protein kinase
CCA0505S0226	4.9445	5.11352	4.48626	4.97064	5.4077	4.79275	4.13852	3.58802	3.33519	3.51523	5.35871	5.46693	4.87017	4.49936	Calcium-dependent protein kinase
CCA0505S0227	3.24537	4.00321	4.84829	4.30875	3.68043	3.78603	4.26272	4.07526	4.15759	4.58261	3.35902	2.28726	3.15379	3.77551	aminoacylase activity
CCA0505S0228	3.65762	4.51358	3.46899	5.149	4.57289	4.75683	3.0966	2.9135	3.56005	4.12309	7.43351	8.06571	6.23518	7.20216	NA
CCA0505S0229	3.61588	3.19278	4.04412	3.57939	3.16867	3.55214	2.79903	2.10774	2.0107	2.38211	4.42121	3.84039	3.65054	3.20959	CMP-sialic acid transporter
CCA0505S0230	5.55615	5.77064	1.72722	0.556384	0.607314	1.12115	1.31024	0.23138	0.107657	0.0575562	4.221	3.79077	4.36582	2.92687	Xylem cysteine proteinase 1-like
CCA0505S0231	4.99011	4.84902	5.50693	5.66492	5.50321	4.74757	4.7272	4.66135	4.2344	4.63116	5.31805	5.25723	5.20218	4.93663	At2g17340-like
CCA0505S0232	0.0192293	0	0.0211481	0.0228248	0.0387037	0.0731515	0.0270959	0	0	0	0	0	0	0	Belongs to the glycosyl hydrolase 28 family
CCA0505S0233	0.284121	0.0952423	0.10277	0	0.0763962	0.204169	0.197777	0	0.198638	0	0.191141	0	0	0	NA
CCA0505S0234	1.67781	0.708702	0.975184	0.820338	0.633911	2.28404	1.72723	0.837236	0.632688	0.605255	1.40481	0.898808	1.37343	0.90233	Pentatricopeptide repeat-containing protein At2g03880
CCA0505S0235	6.81942	7.18142	8.05806	7.9691	7.43513	6.21295	7.19329	7.28591	7.44827	7.58285	6.11039	5.72783	6.00434	6.33766	aminoacylase activity
CCA0505S0236	3.15411	2.69691	2.14126	1.98945	1.29966	3.79138	2.29005	1.35558	1.79185	2.50402	2.48904	1.92551	1.0282	1.14435	NA
CCA0505S0237	2.50516	2.24148	1.90632	2.46421	2.40577	3.81971	3.66641	3.11856	3.75763	4.21258	2.02002	1.06734	1.80691	1.2758	Rare lipoprotein A (RlpA)-like double-psi beta-barrel
CCA0505S0238	2.25644	2.01697	2.08615	2.45739	2.26954	2.71084	3.05275	2.75323	3.18701	3.39014	1.51697	0.35641	1.49876	1.08652	Pentatricopeptide repeat-containing protein
CCA0505S0239	4.55834	4.44374	4.17343	4.12426	4.17182	3.94607	4.12585	3.69288	3.71969	4.11639	3.78786	3.6797	3.98922	3.49064	NA
CCA0505S0240	5.03163	5.34787	5.25052	5.31792	5.09981	4.78914	5.24864	4.69833	5.04233	5.45721	5.60885	5.37199	5.58897	5.18212	Belongs to the class-I aminoacyl-tRNA synthetase family
CCA0505S0241	5.38239	4.566	3.55014	3.85008	3.85574	5.1272	4.71197	3.99666	3.90506	4.2545	4.50399	4.7173	4.81232	4.86843	Brefeldin A-inhibited guanine nucleotide-exchange protein
CCA0505S0242	5.75019	5.7645	4.07151	4.09383	6.25742	3.97733	3.0565	3.41605	3.95694	4.20045	8.50071	9.66708	10.3923	10.7161	A reductase
CCA0505S0243	0.0391473	0	0	0	0	0	0	0	0	0	0.0623427	0	0.231903	0.286362	Transcription factor that specifically binds AT-rich DNA sequences related to the nuclear matrix attachment regions (MARs)
CCA0505S0245	5.81974	5.21279	4.36309	4.50027	4.43544	5.55405	5.35883	4.67031	4.72452	5.26525	4.69715	4.93021	5.32121	4.96074	Protein FAR1-RELATED SEQUENCE
CCA0505S0246	3.07181	3.57559	0.704739	1.20543	1.73125	0	0	0	0	0	1.14359	0.938162	1.87532	0.904104	C1 domain
CCA0505S0247	0	0	0	0	0.0218174	0.0272332	0	0	0	0	0.0366898	0.312079	0	0.54559	L-type lectin-domain containing receptor kinase
CCA0505S0248	0.0892731	0.0395101	0	0.0372861	0	0	0	0.0419227	0	0	0.214922	0.287389	0	0.414705	L-type lectin-domain containing receptor kinase
CCA0505S0251	0	0	0	0	0	0	0	0	0	0	0	0	0	0	mTERF
CCA0505S0252	4.99819	4.38834	6.59653	6.40009	6.25066	5.12586	5.09055	5.13041	5.45919	6.1558	4.17221	3.86222	4.70288	3.7261	Belongs to the adaptor complexes small subunit family
CCA0505S0253	1.39295	0.91577	0.996813	1.16914	0.837203	0.593085	2.51467	1.87598	1.41814	1.26566	2.1187	1.96999	1.79977	1.76098	phototropin
CCA0505S0254	5.48768	4.67743	5.38638	5.50212	5.14305	5.63013	5.02637	4.37307	4.36891	5.02955	5.767	5.4352	5.18917	4.46609	Belongs to the histone deacetylase family. HD Type 1 subfamily
CCA0505S0255	0	0.147816	0	0	0	0.328432	0	0	0	0	0	0	0	0	NA
CCA0505S0256	7.79221	7.92144	8.14166	8.12449	8.03871	7.5419	7.22548	7.06211	6.98059	7.25694	8.05236	7.7113	7.98997	7.79908	Ankyrin repeat domain-containing protein
CCA0505S0257	7.45121	7.91508	8.11406	8.2038	8.373	7.0602	8.51736	9.28181	9.50507	9.18073	7.297	7.20935	7.04415	6.92644	female pronucleus assembly
CCA0505S0258	4.56244	3.82912	3.13918	2.13564	1.50309	2.98709	1.31468	0.236567	0.343529	0.36751	3.91749	3.55263	3.159	4.62262	Glycosyltransferase
CCA0505S0259	3.6868	4.66701	5.47768	5.3699	4.96839	1.95339	2.75948	3.28071	3.71621	4.80767	4.21304	3.89259	4.11092	4.05298	Protein of unknown function (DUF1350)
CCA0505S0260	6.10087	6.13804	6.92765	6.60361	6.21673	5.16931	5.49051	5.50909	5.66632	6.14127	6.12725	6.03504	5.7181	5.38721	NA
CCA0505S0261	4.82825	4.32977	4.77378	4.69465	4.78311	4.9382	5.05502	5.41751	5.50735	5.26363	4.35015	4.02408	4.413	3.97295	nucleotide exchange factor
CCA0505S0262	0	0	0	0	0	0	0	0	0	0	0	0	0	0	AT-rich interactive domain-containing protein
CCA0505S0263	6.47592	6.24275	5.60999	5.77294	5.73688	6.46215	5.59246	4.89536	5.25661	6.10645	6.62182	6.34787	6.0514	5.95206	U2 small nuclear ribonucleoprotein
CCA0505S0264	7.0323	6.28394	7.76769	7.09068	6.18284	6.84835	6.81545	6.32077	5.97627	5.52157	0	0.90351	3.11824	0	NADH dehydrogenase ubiquinone 1 alpha subcomplex subunit
CCA0505S0265	4.3828	4.42397	3.84975	4.212	4.12161	5.65132	4.70357	3.98657	4.42199	5.43164	4.68259	4.33746	4.29753	4.58328	Histone-lysine n-methyltransferase
CCA0505S0266	0.899141	2.24831	2.72497	2.66804	2.55143	0.0634882	0.107939	0.226855	0.485107	1.03215	2.0362	1.27765	1.17087	0.895016	Heparan-alpha-glucosaminide N-acetyltransferase-like
CCA0505S0267	4.60086	1.43392	0.307037	0.285944	0.340434	2.3791	0.21828	0.0474323	0	0.0253184	7.81241	7.02939	6.21578	6.22032	Belongs to the glyceraldehyde-3-phosphate dehydrogenase family
CCA0505S0268	4.27333	2.10238	1.52108	2.90852	1.8404	4.36717	0.836867	1.88616	4.08051	4.5376	8.1926	7.54881	6.72212	7.56684	Catalyzes xyloglucan endohydrolysis (XEH) and or endotransglycosylation (XET). Cleaves and religates xyloglucan polymers, an essential constituent of the primary cell wall, and thereby participates in cell wall construction of growing tissues
CCA0505S0269	0.552506	1.68744	0.475659	1.36982	2.58649	0.292013	0.534072	0.428636	0.345263	0.146644	1.52814	3.55158	3.41129	5.4315	Respiratory burst oxidase homolog protein
CCA0505S0270	5.11566	5.49181	4.72943	4.80924	5.2265	4.88042	4.27267	4.38892	4.25753	4.74407	5.31738	5.50595	5.3639	4.84271	SNARE associated Golgi protein
CCA0505S0271	0.136298	2.06425	0.703758	0.568495	2.0208	2.1298	1.30921	0.654285	0.656024	0.0372107	2.80041	5.11451	2.91707	3.49531	Domain of unknown function (DUF4228)
CCA0505S0272	0	0	0.134346	0.0447642	0.143887	0	0	0	0	0	0.207343	0.0367815	0	0.0784566	Pentatricopeptide repeat-containing protein At4g18750, chloroplastic-like
CCA0505S0273	2.60997	1.74625	1.47877	1.1926	1.01859	3.59117	2.83648	1.43724	1.27085	1.2616	2.9294	2.35065	2.54442	2.55128	Pentatricopeptide repeat-containing protein At4g18750, chloroplastic-like
CCA0505S0276	0	0.0563223	0	0	0	4.49936	3.69048	2.2729	2.16646	2.46387	0	0	0	0	Clathrin is the major protein of the polyhedral coat of coated pits and vesicles
CCA0505S0277	3.11554	2.96236	1.61136	1.74206	1.6494	4.30409	4.41632	3.25991	3.25376	3.36915	2.38401	2.67048	3.32071	3.12227	RING-type E3 ubiquitin transferase
CCA0505S0278	3.86939	3.62822	2.34213	2.62703	2.40947	3.70346	3.90956	2.64666	2.66827	2.64139	2.79109	2.90247	3.53049	3.36821	RING-type E3 ubiquitin transferase
CCA0505S0279	3.28083	2.9508	1.6249	2.12644	1.63685	3.7784	4.06731	2.97946	2.70687	2.84039	2.50726	2.5864	3.38531	3.29055	U-box domain-containing protein
CCA0505S0280	1.75333	1.79418	0.37797	0.549267	0.343779	3.70451	3.58287	2.30094	2.16881	1.53088	0.545951	0.601816	0.958849	0.457216	Clathrin is the major protein of the polyhedral coat of coated pits and vesicles
CCA0505S0281	1.35827	1.65	0.630998	0.330348	0.102729	0.608499	0	0	0	0	1.1856	1.98906	2.8957	0.723042	Cotton fibre expressed protein
CCA0505S0282	4.03202	3.74882	4.47263	5.44945	4.70999	3.98051	3.90797	3.3908	2.56673	2.07204	3.87653	4.41839	5.4725	4.35056	Protein kinase C conserved region 2 (CalB)
CCA0505S0283	4.91788	4.53892	2.98425	2.75057	1.97291	5.17074	4.25117	2.96716	1.67216	0.63689	5.06802	4.34235	4.05005	3.93936	Belongs to the DHHC palmitoyltransferase family
CCA0505S0284	0	0.0341815	0.0374184	0.075542	0.0767316	0.297074	0.290269	0.161564	0	0	0.0724696	0	0	0	zinc finger protein
CCA0505S0285	0.0255825	0.140981	0.128013	0.0225557	0.0109499	0.0215339	0.0675129	0.0526783	0.046855	0	0	0	0	0	Potassium transporter
CCA0505S0287	3.31682	3.00106	3.3773	2.97256	3.02688	4.31728	4.53794	5.00116	4.84216	4.41166	3.9412	1.87322	1.95764	2.57836	Belongs to the DEAD box helicase family
CCA0505S0288	2.46299	4.51445	7.37378	8.14987	9.77344	5.98873	7.98502	9.78101	10.2803	10.8296	0.337523	0.1216	0.127147	0.804354	NA
CCA0505S0290	0.466759	0.171301	0.127603	0.0919395	0.212058	0.785926	0.688211	0.141036	0.390289	0.411303	0.0865445	0.16266	0.242661	0	U-box domain-containing protein
CCA0505S0293	0.0326961	0.121325	0	0	0	0.108177	0	0.0670473	0.0377265	0	0.886625	0.531458	0.114575	1.89833	ethylene-responsive transcription factor
CCA0505S0294	3.71985	4.24379	4.66055	4.35841	3.64598	2.01376	1.58532	0.762698	1.50066	2.51402	1.03188	1.07067	1.82682	1.1242	Nudix hydrolase
CCA0505S0295	7.71378	6.56159	7.65998	7.43365	7.56695	4.7731	4.05333	4.08773	4.0463	4.87472	8.28087	8.16053	8.34013	7.0084	ribosomal small subunit assembly
CCA0505S0296	0	0	0	0	0	0	0	0	0	0	0	0	0	0	Pentatricopeptide repeat-containing protein
CCA0505S0297	0.402442	1.31904	0.727447	0.541294	0.576538	1.15976	1.03136	0.536707	0.293297	0.297964	0.838316	0.38999	0.576907	0	Pentatricopeptide repeat domain
CCA0505S0298	0.983382	1.04399	1.23851	0.964512	0.689876	1.72497	1.27702	0.553386	0.557772	0.282134	0.593782	0.816995	1.16173	0.738068	Pentatricopeptide repeat-containing protein
CCA0505S0299	5.39215	4.29801	3.52559	2.36351	1.5675	0.458693	0.119993	0.241981	0.147023	0.21936	5.40168	4.91248	4.53995	4.25461	At4g14100-like
CCA0505S0300	3.32406	2.92607	4.44832	4.52415	4.35187	2.34896	2.93709	3.00869	2.90739	3.5723	1.95666	1.94084	2.8396	2.2799	E3 ubiquitin-protein ligase At3g02290-like
CCA0505S0302	1.21702	0.564712	1.609	3.31979	4.67699	1.58365	1.55064	0.496038	0.276338	0.349933	3.44195	2.5417	2.63789	2.34382	Protein NRT1 PTR FAMILY
CCA0505S0303	5.6519	5.84554	4.60178	4.61279	4.80063	5.56759	4.80277	4.05748	4.63681	4.94213	4.52957	5.27925	5.74703	5.28476	Mediator-associated protein
CCA0505S0304	6.72072	5.30803	5.00969	4.09812	3.20035	5.85591	5.06234	4.04693	3.82328	2.51318	6.71538	6.46131	5.90875	6.2222	cytochrome P450
CCA0505S0305	2.33638	2.67309	3.6085	3.58929	3.05818	2.0413	2.47049	2.11861	1.38635	1.2433	4.23042	3.44625	3.79007	3.65102	Peptidyl-prolyl cis-trans isomerase
CCA0505S0306	7.35579	8.18706	8.61628	8.52768	8.62492	6.92689	7.23393	6.76871	7.00122	7.26725	7.16854	6.77477	6.40783	7.60883	Transaldolase/Fructose-6-phosphate aldolase
CCA0505S0307	1.83268	2.10473	1.21911	0.747238	0.543556	1.16379	0.679965	0.39511	0.50473	0.395427	2.38857	2.1932	1.6496	2.80836	beta-1,4-xylosyltransferase IRX10
CCA0505S0308	2.7687	1.95251	4.22141	4.53104	5.09429	3.30391	0.9643	0.348001	0.737792	0.329961	3.82085	3.12537	2.52352	1.8647	Random slug protein 5-like
CCA0505S0309	0	0	0	0	0.0657271	0.218412	0	0	0	0	0	0	0	0	NA
CCA0505S0310	6.73353	6.28152	6.13743	5.94669	5.7246	6.69522	5.56189	4.38501	4.64138	5.2941	6.666	6.1985	6.46755	6.6544	Glycine--tRNA ligase 1
CCA0505S0311	3.22429	2.25264	2.53933	2.20644	0.947344	2.56305	0.915238	0.0982003	0.0213889	0.010637	0.728316	0.561693	0.309404	0.0964575	E3 ubiquitin-protein ligase ORTHRUS
CCA0505S0312	3.56564	3.55029	3.76291	3.5173	3.2643	3.23371	2.80434	2.19457	2.49096	3.28386	5.16606	4.96704	4.74533	4.32529	Uncharacterized integral membrane protein (DUF2301)
CCA0505S0313	1.50926	3.24601	1.62425	2.87926	4.04941	3.27047	1.00582	0.800558	1.18867	1.10258	3.14796	4.04904	5.02383	4.11954	ethylene-responsive transcription factor
CCA0505S0314	4.63284	5.25146	4.32427	4.68107	4.75514	3.53092	3.16706	2.88711	3.02763	3.3663	4.06034	4.61128	5.17696	5.03786	NA
CCA0505S0316	0.562928	0.248411	0.184715	0.17632	0.163307	1.10116	0.728688	0.334514	0.481875	0.351193	0.488921	0.719166	0.74757	0.481187	Lipase (class 3)
CCA0505S0317	1.27881	0.911731	0.257243	0.199797	0.23405	1.92418	1.48256	0.716619	0.633748	0.832047	0.457695	0.463344	0.469222	0.356632	Lipase (class 3)
CCA0505S0319	4.69968	3.87469	5.5889	5.40412	5.20079	4.6253	4.50627	4.21441	4.12553	4.57927	5.41502	4.81412	5.08231	4.19084	Ubiquitin thioesterase otubain-like
CCA0505S0320	5.98945	6.14933	4.02861	4.42337	4.3522	6.50236	6.24427	5.0471	4.65411	4.50493	5.0586	5.08281	5.25491	5.45988	Protein MEI2-like 4 isoform X1
CCA0505S0321	3.85092	3.9543	2.00022	2.59541	2.29036	4.2255	4.30348	3.10654	2.44645	2.40627	3.39622	3.26772	3.13001	3.43694	NA
CCA0505S0322	3.33228	3.31473	1.4616	1.89207	1.75741	3.82664	3.46505	2.55059	1.75836	1.90746	2.70056	2.67871	2.27096	3.03511	NA
CCA0505S0323	3.28012	2.56761	2.30643	2.18617	1.55197	3.50264	2.30056	0.582329	0.620071	0.774755	3.06397	2.10432	2.52069	2.23615	histone-lysine N-methyltransferase, H3 lysine-9 specific
CCA0505S0325	4.13321	4.82453	4.82494	4.05178	3.58259	0.929961	0.951198	1.22944	1.8695	2.61728	1.60971	1.73913	1.93876	2.72699	Myb/SANT-like DNA-binding domain
CCA0505S0326	1.56642	0.934501	0.618117	0.235445	0.228581	0.659542	0.376214	0.120331	0.245452	0.122743	0.974711	0.255161	0	0	NA
CCA0505S0327	5.2829	4.85337	5.01775	5.08839	4.55719	5.7282	5.96299	4.97297	4.50493	4.91664	4.45051	3.86574	4.16022	3.8643	ADP-ribosylation factor GTPase-activating protein
CCA0505S0328	3.24994	2.40022	2.0856	1.67863	1.39424	3.44093	2.68051	3.18336	3.3248	3.59064	3.65251	2.64345	2.11701	2.72142	Inactive leucine-rich repeat receptor-like protein kinase
CCA0505S0329	3.6793	3.47552	3.27419	3.47491	3.23472	3.30705	3.24359	3.36306	3.74524	4.32642	3.85812	3.43081	3.79653	3.81693	NA
CCA0505S0330	6.45555	6.74269	6.12969	5.57132	4.75918	7.56035	7.07181	5.52266	5.49213	6.08904	7.11013	6.73139	6.32449	6.84161	Auxin response factors (ARFs) are transcriptional factors that bind specifically to the DNA sequence 5'-TGTCTC-3' found in the auxin-responsive promoter elements (AuxREs)
CCA0505S0331	4.33781	4.00713	4.12202	3.6048	3.2772	4.5308	3.313	1.9461	1.78457	2.31536	4.95805	4.52398	3.63166	4.17802	Aspartokinase
CCA0505S0332	2.05324	1.44223	2.19486	2.04802	1.78925	1.97514	2.05091	1.54024	1.52219	1.9305	2.05738	1.91923	1.86291	1.88502	DYW family of nucleic acid deaminases
CCA0505S0334	4.29753	5.2134	2.38131	2.59616	3.06262	2.33499	1.19188	1.84355	2.60643	3.31882	3.44268	2.29599	4.05904	3.81876	isoform X1
CCA0505S0335	2.40904	1.6439	0.797869	0.402836	0.227849	5.01201	3.91829	1.41695	0.319949	0.128366	5.55962	4.42508	4.11454	4.92805	Belongs to the peptidase S10 family
CCA0505S0337	5.55951	5.48424	5.07925	4.69077	3.51194	6.61398	6.19336	5.10366	4.42575	3.77641	4.65495	4.42983	4.5613	4.0512	NA
CCA0505S0338	3.38131	2.69961	2.89608	3.27609	2.6483	3.6464	4.00956	2.72819	3.29523	4.30186	2.80586	2.60641	2.63287	2.78866	RNA polymerase II C-terminal domain phosphatase-like
CCA0505S0339	2.22955	2.42702	2.40515	2.27162	2.61093	4.58605	3.62732	2.41985	2.44478	2.49944	1.73268	0.794222	0.987696	1.56053	Carrier of the growing fatty acid chain in fatty acid biosynthesis
CCA0505S0340	2.08171	2.16011	2.68109	2.15941	1.91374	3.14233	1.73342	0.861893	0.557465	0.725168	2.92226	2.12351	2.5414	2.2149	Belongs to the tRNA nucleotidyltransferase poly(A) polymerase family
CCA0505S0341	1.18073	1.84252	3.87687	3.86451	4.68758	0.81609	0.229541	0.214194	0.222455	0.0922562	0.139558	0	0.138692	0	B3 domain-containing transcription factor
CCA0505S0342	3.2798	3.93373	3.52854	3.40929	3.62993	2.82254	3.84287	4.16491	4.06964	3.44343	3.04136	2.55686	3.12889	2.77025	Sterile alpha motif.
CCA0505S0343	2.13651	1.51711	0.231771	0.249446	0.246189	1.45732	0.618487	0.203539	0.179621	0.135546	0.498264	0.288226	0.438503	0.644093	histone H2A-K119 monoubiquitination
CCA0505S0344	2.00112	1.29074	1.06519	1.14194	1.14498	2.31679	1.91315	1.39274	1.25864	1.93676	1.67273	1.3499	1.4516	1.52832	Pentatricopeptide repeat-containing protein
CCA0505S0345	5.1435	5.41995	2.93204	4.11476	4.43537	4.85308	3.40346	1.98563	1.12743	0.859203	8.31832	9.69163	9.3987	9.22511	TIFY 9-like
CCA0505S0346	0	0.13212	0.139272	1.63171	2.68437	0	2.02115	5.2785	6.16	6.22622	0	0	0	0	NA
CCA0505S0347	1.05184	1.20564	1.37849	1.71562	2.08226	2.65234	4.68504	5.61047	5.36259	5.45526	0.879324	0.561798	1.16317	1.32369	GEM-like protein
CCA0505S0349	3.94027	2.72805	3.86107	3.46988	2.38656	4.19119	2.17227	1.37411	1.66815	1.24585	3.10603	2.29809	1.74654	2.23858	NA
CCA0505S0350	5.89943	6.89051	6.91339	7.16156	7.33598	3.59795	2.83543	2.72686	2.95219	3.14258	4.5672	5.45651	5.9548	6.63385	Possible membrane-associated motif in LPS-induced tumor necrosis factor alpha factor (LITAF), also known as PIG7, and other animal proteins.
CCA0505S0351	1.51452	2.77234	2.23121	3.06289	2.70977	4.20388	3.69271	2.79999	2.73751	3.86433	5.94419	5.82887	7.25792	6.23472	Zinc finger protein CONSTANS-like
CCA0505S0352	0	0	0	0	0	0	0	0	0	0	0	0	0	0	Pentatricopeptide repeat domain
CCA0505S0353	0	0	0	0	0	0	0	0	0	0	0	0	0	0	Pentatricopeptide repeat domain
CCA0505S0354	0.295045	0.540258	0.411482	0.613219	0.951473	0.457553	0.158428	0.199279	0.196547	0.0580509	0.257536	0.892198	0.852509	3.56997	Somatic embryogenesis receptor kinase
CCA0505S0355	3.6352	1.11585	1.16569	1.1445	1.54614	4.13293	1.77738	0.76857	0.62805	1.01948	4.31537	3.77872	4.67093	3.99451	Somatic embryogenesis receptor kinase
CCA0505S0356	4.70925	4.66314	3.98164	4.19663	4.02618	4.20697	3.35883	2.47745	2.55719	3.10485	3.58527	3.77448	3.43273	4.18209	Hydroxyproline-rich glycoprotein family protein
CCA0505S0357	5.36441	5.50947	4.85391	4.76364	5.05833	5.77561	5.10621	4.05029	3.67778	4.06729	7.2816	6.9988	6.78541	7.03482	The pyruvate dehydrogenase complex catalyzes the overall conversion of pyruvate to acetyl-CoA and CO(2)
CCA0505S0359	0.0949405	0	0	0	0	0	0.105458	0	0.0926066	0.185893	0	0.325834	0	0	NA
CCA0506S0001	0	0	0	0	0	0	0	0	0	0	0	0	0	0	RuBisCO catalyzes two reactions the carboxylation of D- ribulose 1,5-bisphosphate, the primary event in carbon dioxide fixation, as well as the oxidative fragmentation of the pentose substrate. Both reactions occur simultaneously and in competition at the same active site
CCA0507S0001	4.15801	4.72572	4.19079	4.31038	4.35043	4.66606	4.13862	3.17354	3.56115	4.43394	4.07251	4.37202	3.97211	4.59	Phosphatidylinositol-glycan biosynthesis class X
CCA0507S0002	5.22199	4.82696	4.82922	4.90981	4.99612	5.27051	5.33703	4.93874	4.98635	5.16002	5.02251	5.26547	4.77554	5.36737	Belongs to the syntaxin family
CCA0507S0003	5.15538	5.23619	6.07374	6.07924	6.09722	5.37173	5.42802	5.63675	5.65165	5.6881	4.98531	4.39703	5.39414	4.94744	RNA binding
CCA0507S0005	6.4548	6.27784	5.02922	5.86308	6.06255	7.26237	6.90634	5.89163	5.86858	5.49199	5.75017	5.39957	4.70405	5.33064	NA
CCA0507S0006	1.57594	0.801558	1.31802	1.47909	1.72895	3.51914	3.28026	3.03573	2.82405	2.5731	3.8659	1.99898	2.18857	2.01144	NA
CCA0507S0007	4.17503	3.64514	4.53191	4.06585	4.5527	4.58541	4.78159	3.92362	4.01862	4.39049	3.73514	2.90581	4.02293	3.0106	Encoded by
CCA0507S0008	0.0635541	0	0	0	0	0.0379842	0	0	0	0	0	0	0	0	calcium-binding protein
CCA0507S0009	0.0519638	0.0453977	0	0	0.0922535	0	0	0	0	0	0	0	0	0	NA
CCA0507S0010	3.85896	2.28342	1.20881	1.31322	0.948503	5.94857	3.82624	1.45582	1.28806	1.21361	3.91195	3.39186	3.25921	2.29751	homeobox-leucine zipper protein
CCA0507S0011	2.40686	2.12211	1.96141	1.74217	1.43884	2.63679	0.712647	0.305872	0.281689	0.864631	1.50706	1.22863	0.860138	0.499825	Cell cycle checkpoint protein
CCA0507S0013	3.11942	3.28605	3.05086	3.92486	3.91477	4.95544	3.81215	2.69703	3.56147	3.8364	3.68094	4.28254	3.89851	4.16985	lysine-specific demethylase
CCA0507S0014	4.29681	3.40839	3.51251	3.5817	3.17811	3.7142	2.08227	1.62683	1.35665	1.29226	5.3991	4.25436	4.94476	5.4732	transcription factor
CCA0507S0015	3.57442	3.47772	2.98462	3.44008	3.06513	3.79274	3.50208	3.18819	3.59031	4.1675	5.26142	4.7892	4.65671	4.35804	inactive shikimate kinase like 2
CCA0507S0016	7.68026	7.79816	7.24324	7.14827	6.79229	6.82625	6.53911	5.64721	5.63968	6.64766	6.70572	6.29167	6.54344	7.08314	inactive poly ADP-ribose polymerase
CCA0507S0017	0.688644	0.178704	0.785446	0.196298	0.262358	0	0	0	0	0	0	0	0	0	protein At1g32220, chloroplastic-like
CCA0507S0019	6.02678	6.5543	6.53496	6.26173	6.20191	6.41266	6.74997	6.31718	6.32169	5.82138	5.90227	6.34195	6.20151	5.88443	Essential subunit of the N-oligosaccharyl transferase (OST) complex which catalyzes the transfer of a high mannose oligosaccharide from a lipid-linked oligosaccharide donor to an asparagine residue within an Asn-X-Ser Thr consensus motif in nascent polypeptide chains
CCA0507S0021	3.59353	4.44307	4.33825	4.07869	3.89219	2.47466	1.81274	1.94555	2.05034	2.83946	3.77222	3.71446	3.64431	2.87956	Esterifies acyl-group from acyl-ACP to the sn-1 position of glycerol-3-phosphate. The enzyme from chilling-resistant plants discriminates against non-fluid palmitic acid and selects oleic acid whereas the enzyme from sensitive plants accepts both fatty acids
CCA0507S0022	1.06332	1.2736	1.19732	1.39191	1.5817	0	0.237787	0	0.234853	0.446469	0	0	0	0	NA
CCA0507S0023	1.20057	1.45253	1.50256	0.930531	0.555823	0.0749939	0	0	0	0	0	0	0	0	The proteasome is a multicatalytic proteinase complex which is characterized by its ability to cleave peptides with Arg, Phe, Tyr, Leu, and Glu adjacent to the leaving group at neutral or slightly basic pH
CCA0507S0024	0.857705	0.254983	0.310118	2.57189	0.464598	1.02163	3.60933	3.89483	4.53161	2.12823	0.592085	0.649128	0.574802	0.567501	domain-containing protein
CCA0507S0026	3.04101	2.13705	1.0986	1.04961	0.929539	3.66586	1.36977	0.517845	0.653667	1.08782	5.694	7.30133	5.63804	7.21968	Belongs to the glycosyltransferase 2 family
CCA0507S0027	4.18693	3.29565	2.84377	3.16637	2.725	3.18021	1.85695	1.33467	1.08988	2.0489	4.70168	4.50143	4.0397	4.2407	NA
CCA0507S0028	3.70066	3.05122	2.77416	3.02098	2.79928	3.62327	2.92263	1.7211	1.87523	2.98118	0	0	0	0	PAN-like domain
CCA0507S0029	1.01597	0.464558	0.031278	0.112013	0.0332378	1.4357	0.8375	0	0.0367233	0	2.36059	1.79982	0.796316	2.28552	Belongs to the glycosyltransferase 2 family
CCA0507S0030	4.83795	5.92274	5.70986	6.07002	7.02334	0.232826	0.154895	0.310096	0.724687	2.18469	4.1285	4.28406	5.38801	7.10293	Catalyzes xyloglucan endohydrolysis (XEH) and or endotransglycosylation (XET). Cleaves and religates xyloglucan polymers, an essential constituent of the primary cell wall, and thereby participates in cell wall construction of growing tissues
CCA0507S0033	4.3728	4.74123	4.90921	5.17062	5.15667	4.35432	4.51925	4.38346	4.67848	5.17255	4.70183	3.94098	4.64025	4.52624	transcription factor
CCA0507S0034	4.51902	4.11784	3.6202	3.67811	3.32017	4.34394	3.67198	2.44876	2.69054	2.91965	3.35357	3.1079	3.26506	2.82107	Domain of unknown function (DUF3444)
CCA0507S0035	5.34726	5.22283	5.45412	5.64738	5.80601	5.25657	4.93363	4.24862	4.27769	4.99975	6.17572	6.1962	5.98324	5.62034	regulation of histone H3-K36 trimethylation
CCA0507S0036	3.33343	2.40613	2.39732	2.75999	3.28893	2.39743	1.75734	1.81379	1.9668	2.64556	5.52168	6.13095	4.76961	5.2352	Coenzyme Q-binding protein COQ10 homolog
CCA0507S0038	0.470939	0.125951	0	0	0	0.497035	0.378284	0	0.250513	0	0	0	0	0	Belongs to the TRAFAC class myosin-kinesin ATPase superfamily. Kinesin family
CCA0507S0039	0	0	0	0.00567207	0.198627	0.275465	1.0138	0.740934	0.558842	0.820789	0.163454	0.629765	0.255705	0.312019	Cytochrome p450
CCA0507S0040	0.0889027	0.12418	0.348763	1.08332	1.79727	0.286843	0.304617	0.383035	0.687633	0.395558	1.01915	0.279749	1.03504	1.38613	Belongs to the cytochrome P450 family
CCA0507S0041	0	0	0	0.0529754	0	0	0	0	0	0	0	0	0	0	No apical meristem (NAM) protein
CCA0507S0042	0	0	0	0	0	0	0	0	0.0483267	0	0	0	0	0	No apical meristem (NAM) protein
CCA0507S0045	6.21872	6.04371	6.79902	4.24037	3.4314	0.169	0	0.0785529	0	0	0	0	0	0	expansin-A23-like
CCA0507S0046	3.42955	3.75561	3.50997	3.45854	3.15502	3.47295	3.21397	2.54173	2.61969	3.21896	2.49836	2.59666	2.51348	2.53292	NA
CCA0507S0047	5.00358	3.81715	2.7953	3.17643	3.18459	4.90383	4.39792	3.59565	3.52986	3.71052	4.10154	4.03941	4.06377	4.08415	isoform X1
CCA0507S0048	6.07995	5.44102	4.88992	5.39588	5.04678	6.36371	6.27318	5.66375	5.82141	6.40045	5.10985	5.08663	5.3541	5.12034	RNA polymerase-associated protein
CCA0507S0049	5.68304	4.95192	6.1593	6.59825	7.47502	7.48218	9.32248	9.45378	9.3697	8.52632	6.85945	3.36173	2.6586	2.44941	Chaperone protein
CCA0507S0050	10.117	9.46492	9.00471	7.66497	8.56722	6.10557	6.34733	6.47723	7.27577	7.12833	9.70406	10.0712	10.3862	11.0167	Belongs to the cytochrome P450 family
CCA0507S0051	4.28431	5.0602	5.04672	5.0262	5.14389	3.4412	3.50254	3.58837	4.02569	4.62384	3.76914	4.07269	4.42342	4.03529	Predicted membrane protein
CCA0507S0053	3.88042	3.64361	2.81778	3.18068	2.80475	3.65495	3.2507	2.8007	2.75846	3.52453	3.80616	3.71142	3.98785	4.47148	Activating signal cointegrator 1 complex subunit
CCA0507S0057	9.4311	7.64281	7.99869	7.63502	6.6318	10.6182	9.25106	7.70012	7.90679	8.1428	9.55504	9.06021	8.66564	7.68037	plasmodesmata callose-binding protein
CCA0507S0059	5.66944	5.6425	4.32146	4.27666	4.34494	5.79462	4.32724	3.52217	3.86336	4.53483	5.73499	5.74022	5.45499	5.37982	Exosome complex exonuclease RRP46
CCA0507S0060	0.0455698	0.0228774	0.683476	0.298177	0	0.959309	0.581667	0.0261574	0.0721121	0.0253184	0.210497	0.183921	0.385175	0.44532	BEST Arabidopsis thaliana protein match is
CCA0507S0063	0	0	0.0687365	0	0	0.163892	0.226667	0	0	0	0.140377	0.141813	0	0	NA
CCA0507S0066	0	0	0	0	0	4.14217	4.00216	2.72763	2.43739	2.36507	3.09176	2.77612	2.80284	2.83465	Pentatricopeptide repeat-containing protein At5g61990
CCA0507S0067	2.9583	2.38786	2.16352	2.15262	2.03709	1.12626	1.3606	0.865072	0.275642	0.507133	0.134549	0.12876	0	0	NA
CCA0507S0068	5.00858	4.74398	5.34255	4.99718	4.46693	3.76408	3.74325	3.47953	2.78673	2.8686	5.24657	5.17744	4.52063	4.18238	histone deacetylase
CCA0507S0069	4.41376	4.2531	3.15615	3.54502	3.46135	4.9218	4.38281	3.7797	4.21073	4.82807	3.69786	3.47619	4.10949	3.83253	dnaJ homolog subfamily C member
CCA0507S0070	0.613619	0.301521	0.745713	1.11942	2.39503	1.07115	0.163135	0.234743	1.69719	3.2182	0.485316	0.36897	0.291122	0.101763	Belongs to the mitochondrial carrier (TC 2.A.29) family
CCA0507S0073	7.40034	7.33923	7.13117	7.09041	7.12311	7.85767	7.47805	6.44142	6.34077	6.58561	8.49714	8.25958	8.2365	7.8116	ATP synthase subunit gamma
CCA0507S0074	4.46047	4.27407	3.58173	3.88041	4.17308	4.23373	3.58162	3.11803	3.51767	4.14608	4.98785	4.96953	4.86882	5.49676	phosphoserine phosphatase
CCA0507S0075	0.906293	2.68469	3.0342	3.71354	5.02996	0.0528091	0.0998649	0	0.0466158	0.101293	1.1132	0.36479	0.922353	0.16398	Homeobox domain
CCA0507S0078	4.62479	4.50888	4.62881	5.24619	4.93721	2.22524	0.917496	2.38923	3.70186	4.97509	3.03952	4.12237	3.57149	5.23928	exocyst complex component
CCA0507S0080	4.40073	4.40853	4.34793	4.3406	4.50694	4.11283	4.31409	3.63604	3.48769	3.88412	4.75095	4.85031	4.42023	4.67435	subunit of the gamma-secretase complex, an endoprotease complex that catalyzes the intramembrane cleavage of integral membrane proteins such as Notch receptors
CCA0507S0081	6.79012	6.43047	6.19326	6.34973	6.57047	8.2635	7.27567	6.36705	6.53071	7.50007	7.64071	7.05072	7.0658	6.8002	Glycine-rich RNA-binding protein
CCA0507S0082	3.45176	2.75945	2.70609	2.62806	2.58241	3.82826	4.10808	3.22311	3.09735	3.20063	2.28234	1.72041	2.60244	1.80882	NA
CCA0507S0083	0.234723	0.449926	0.0926892	0.065813	0	2.48158	1.64013	0.454279	0.0922823	0.0413744	0.302146	0.199553	0.635161	0.0306826	NA
CCA0507S0084	5.2249	2.79833	1.15914	0.893244	0.478653	6.41295	3.60739	0.565973	0.0471864	0.0622853	5.58179	4.11564	3.30103	3.13609	Component of the replication protein A complex (RPA) required for DNA recombination, repair and replication. The activity of RPA is mediated by single-stranded DNA binding and protein interactions. Probably involved in repair of double-strand DNA breaks (DSBs) induced by genotoxic stresses
CCA0507S0085	2.71289	2.5599	2.0186	2.1407	2.18183	3.07493	1.31288	0.307425	0.205444	0.801157	6.20812	5.06085	5.52366	4.73849	glycerophosphoryl diester phosphodiesterase
CCA0507S0086	2.03342	3.84234	5.32578	4.76453	3.53685	0.527312	0.155767	0.0315556	0.174439	0.0938121	2.91742	1.85886	2.32732	2.26233	Ninja-family protein
CCA0507S0088	5.66637	5.35558	4.95826	4.62577	4.83907	6.06699	5.94339	4.91786	4.41971	5.06719	5.56552	5.12692	4.84625	4.4957	Mitochondrial import receptor subunit TOM5 homolog
CCA0507S0089	4.73145	3.09634	2.51022	1.37797	0.734978	2.53294	2.04444	0.704584	0.261157	0.20434	5.00392	3.91081	4.53549	4.4463	Protein of unknown function (DUF1118)
CCA0507S0090	4.48608	4.81831	5.38593	5.48858	5.6655	5.70268	4.99416	4.54779	4.87286	5.26757	6.51117	6.09445	5.95737	6.12885	Ras GTPase-activating protein-binding protein
CCA0507S0091	6.5593	7.00523	6.66174	6.48686	6.3348	6.88672	6.85267	6.18092	5.88858	5.62874	6.28743	5.85096	6.50568	6.39836	NA
CCA0507S0093	2.38053	2.12571	2.19153	2.12953	1.82054	2.94097	3.6966	3.75609	3.46639	3.38642	1.43864	0.781034	0.918946	0.406342	Belongs to the CGI121 TPRKB family
CCA0507S0094	0.475329	0.527237	0.365438	1.23614	0.810429	3.98037	4.93591	4.16298	4.19788	4.21928	1.9941	1.54398	2.11328	1.88301	transcription factor
CCA0507S0096	5.07891	2.24068	1.6462	2.3517	2.99103	5.20637	4.5658	3.90352	3.29557	2.73186	4.89983	4.02335	3.50595	4.43435	longifolia
CCA0507S0097	3.37992	2.84899	3.54443	3.58973	3.08337	3.62182	3.84241	2.68546	2.48563	2.80273	3.1101	2.50247	3.69121	2.60548	isoform X1
CCA0507S0098	5.96751	4.79065	3.6363	4.11515	3.95737	5.48563	4.86931	4.34072	4.45793	5.22535	5.0753	5.19722	5.20077	5.00228	zinc finger CCCH domain-containing protein
CCA0507S0100	4.64262	4.57169	4.73919	4.46221	3.9527	5.43793	4.65396	3.50681	3.35776	3.93121	4.57624	3.51935	3.64485	3.19653	Kelch motif
CCA0507S0101	5.32244	4.74578	5.09389	4.79341	4.95057	5.43151	5.22423	4.63825	4.77961	5.41692	5.48648	4.67496	4.31706	4.81261	Pentatricopeptide repeat-containing protein
CCA0507S0103	2.58126	2.58073	1.35851	1.80664	1.5792	4.42255	1.80132	0.0875653	0.150706	0.0159262	3.86324	3.74497	2.77399	3.76054	Cytochrome p450
CCA0507S0105	0.20555	0.195373	0	0.430528	0	0.645013	0.115592	0	0.102539	0.108222	0	0	0	0	NA
CCA0507S0106	3.95628	3.80384	3.27191	3.44693	2.60685	3.87653	3.45862	2.00826	2.57568	2.96921	2.11833	2.47685	2.11364	2.0176	mTERF
CCA0507S0107	4.40501	4.96156	5.72707	5.43483	4.69723	5.57468	6.17995	5.73196	4.70764	3.81182	4.79839	4.84989	4.81726	4.78258	cobra-like protein
CCA0507S0108	0.160587	0.0727787	0.170536	0.128391	0.0700417	1.3809	0.663014	0.26852	0.102534	0.0628558	0.249711	0.307065	0.518079	0	COBRA-like protein 4
CCA0507S0109	8.28425	7.97476	7.03939	7.77425	8.36388	8.03102	6.42295	4.67495	4.99137	5.49341	9.39718	10.0218	9.24783	9.6503	Alpha-1,4-glucan-protein synthase (UDP-forming)
CCA0507S0112	2.09486	1.73983	1.83579	1.8875	1.54023	1.49876	1.91495	1.15362	1.24648	1.86813	3.3374	4.43695	5.40863	3.49911	Squamosa promoter-binding-like protein
CCA0507S0115	2.30308	2.45944	3.59239	2.88167	1.3921	0	0.0457965	0	0	0	5.09132	4.08762	5.03988	4.56043	transcription factor
CCA0507S0117	0	0.0778567	0.0374184	0.196333	0.106962	0	0	0	0	0.0476684	0.0744944	0.384656	0.334985	0	Universal stress protein family
CCA0507S0118	3.23437	2.85585	3.17635	3.25938	2.68243	4.18045	4.53888	2.72147	2.37171	2.76361	2.76451	2.41028	2.95666	2.66881	Belongs to the mitochondrial carrier (TC 2.A.29) family
CCA0507S0119	4.9146	4.52056	3.67051	4.16791	4.27187	4.25094	4.01505	3.3882	3.758	4.16008	3.91653	4.12926	4.12212	4.66031	Belongs to the glycosyltransferase 8 family
CCA0507S0120	3.93479	3.74365	3.28698	3.19446	3.11711	4.02213	2.61785	2.12299	2.12386	2.86066	4.03082	4.01775	3.57567	4.33731	Pentatricopeptide repeat-containing protein
CCA0507S0121	2.59907	1.85885	1.89091	1.67607	1.04093	4.24258	3.52787	2.61435	2.14131	1.41331	2.42555	2.42303	2.20846	2.29915	pumilio homolog
CCA0507S0123	4.49106	4.44704	4.74247	4.68744	4.5468	4.19564	3.86745	3.5102	3.58284	4.30169	5.50855	5.005	5.22084	4.91052	Endoplasmic reticulum-Golgi intermediate compartment protein
CCA0507S0124	2.95134	2.33651	2.82989	3.14736	3.21272	2.53562	2.14302	2.27842	3.12783	3.98835	2.39501	2.05443	1.53295	1.70866	DNA polymerase alpha chain like domain
CCA0507S0126	6.32386	6.62847	4.71064	4.90779	5.36915	6.53715	5.90252	5.51671	5.9644	6.27838	5.79681	5.9701	6.2739	6.04918	Hyccin
CCA0507S0127	4.90762	1.39619	0.56391	0.104131	0.198325	2.82809	1.93694	0.147744	0.0430363	0.0815952	7.93095	6.72636	5.48436	6.5911	The light-harvesting complex (LHC) functions as a light receptor, it captures and delivers excitation energy to photosystems with which it is closely associated
CCA0507S0128	5.9699	5.76224	5.8606	6.84187	7.47428	6.04432	4.81696	5.22206	6.91009	7.53983	6.34599	7.75061	7.06678	7.46187	Belongs to the plant LTP family
CCA0507S0129	0	0	0	0.0728974	0	0.154573	0	0	0	0.143935	0.257613	0.136175	0	0.266226	Chaperone protein dnaJ 20, chloroplastic-like
CCA0507S0130	3.94798	2.02531	1.68773	0.295767	0.0112648	2.19737	0.786926	0.0577832	0.0162894	0	0.61677	0.217862	0.0250982	0	sulfate transporter
CCA0507S0131	0.206605	0.323834	0.179396	0.0502633	0	3.64924	2.73054	1.11837	0.155532	0.113856	1.76217	1.34335	0.493944	0.0888493	Heavy-metal-associated domain
CCA0507S0132	1.20849	0.399287	0.615189	0.791357	0.45556	0.0213561	0	0.0634999	0	0	1.20056	0.561102	0.673182	0.63505	Aminotransferase class I and II
CCA0507S0133	0.262811	0.200737	0.0213244	0.0228248	0.124044	0	0	0	0	0.0152443	3.66107	2.58733	2.07641	3.30324	Beta-xylosidase alpha-L-arabinofuranosidase
CCA0507S0134	4.01269	4.25742	4.11451	4.2441	3.86121	4.48274	4.52864	3.73119	3.34705	4.04366	4.41052	4.84675	4.99327	4.66988	Belongs to the protein kinase superfamily. Ser Thr protein kinase family
CCA0507S0136	0.257887	0.238301	0.240132	0.149237	0	0.284374	0.417677	0.103901	0.161741	0.0551254	0.501766	0	0	0	Pentatricopeptide repeat-containing protein At1g77360
CCA0507S0137	6.20669	6.68806	6.28623	6.34996	5.81348	6.75563	6.69301	6.14242	6.24356	6.41153	6.3357	6.04379	6.2079	6.49281	Protein TIC 40, chloroplastic-like
CCA0507S0138	5.44587	5.47839	5.43983	5.09842	3.78129	5.74259	5.68062	4.45515	3.08827	2.20959	4.17017	3.64618	4.85187	3.88227	NA
CCA0507S0139	2.5374	2.59312	2.7995	2.84043	3.30362	1.66528	2.27649	2.10635	2.333	3.05989	1.37834	1.73634	2.43451	1.89721	Zinc finger C-x8-C-x5-C-x3-H type (and similar)
CCA0507S0140	5.25084	4.31651	3.25937	3.79222	3.55073	6.23506	6.03169	5.09665	4.96817	4.96146	4.8016	4.47358	4.82826	4.99954	Belongs to the TRAFAC class dynamin-like GTPase superfamily. Dynamin Fzo YdjA family
CCA0507S0141	0.557459	0.520742	0.493397	0.379036	0.112703	1.28266	1.09432	0.171635	0.204806	0.130717	0.0749411	0.0736713	0.107261	0.124359	clathrin assembly
CCA0507S0142	7.14017	7.03425	6.79136	6.81972	6.79377	7.19628	6.36422	5.79944	6.01233	6.53701	7.54425	7.54134	6.68807	6.43254	Glycine-rich RNA-binding
CCA0507S0144	0.0892731	0.650386	0.375659	0.0720525	0.103435	0	0	0	0	0	0	0.037976	0.154227	0	Vacuolar iron transporter homolog
CCA0507S0146	0.211336	0.608996	0.888112	0.665333	0.103435	0	0	0	0	0	0	0.250188	0.154525	0	Vacuolar iron transporter homolog
CCA0507S0147	5.74443	5.82055	5.17426	4.81834	4.64468	3.60746	2.98183	2.37232	2.49661	2.49887	4.59623	4.41714	5.4271	4.61708	This is a component of the ubiquinol-cytochrome c reductase complex (complex III or cytochrome b-c1 complex), which is part of the mitochondrial respiratory chain. This protein may mediate formation of the complex between cytochromes c and c1
CCA0507S0149	9.08997	8.44001	8.29075	7.99188	7.64506	8.58308	9.04473	8.12109	7.83318	7.4068	8.96053	8.60813	8.1757	8.135	Belongs to the actin family
CCA0507S0150	5.18157	4.19948	3.56342	3.76886	3.65542	5.42477	4.47725	3.28019	3.21834	4.34925	4.52206	4.36912	4.27833	3.68419	Kinetochore protein ndc80
CCA0507S0151	0.0130256	0	1.31655	1.70945	1.50196	3.44419	3.96258	3.82212	3.91098	4.42988	0.856633	0.902068	0.848028	0.576999	Myb/SANT-like DNA-binding domain
CCA0507S0152	2.80393	1.57833	0.811294	1.41244	1.41944	3.57523	4.03197	4.5182	4.76571	5.20944	1.10963	1.05559	1.24498	0.739643	NA
CCA0507S0153	1.24498	2.47436	4.74189	5.11697	4.85014	1.38449	2.38427	1.45169	1.39219	0.505835	0	0	0	0	EamA-like transporter family
CCA0507S0154	5.58617	5.96963	5.82414	5.88179	6.15665	5.50989	5.42174	5.17414	5.81952	6.96022	4.61175	4.52935	4.74147	4.36571	Protein BYPASS1-related
CCA0507S0155	5.63893	5.7507	5.31542	5.26159	4.77279	5.10437	4.07245	3.08043	3.20343	3.83059	5.5375	5.87731	5.89651	5.78113	Tubby-like F-box protein
CCA0507S0156	4.80882	6.30511	5.47417	5.27778	4.55844	1.1133	0.985513	0.588507	0.674495	1.15405	4.17804	4.28075	5.31208	4.15144	pinin/SDK/memA/ protein conserved region
CCA0507S0157	0.0194945	0.693556	0.0466664	0.257643	0.0657067	0	0	0	0	0	0.62909	0.765981	0.696739	2.02315	WRKY Transcription Factor
CCA0507S0158	0	0	0	0	0	0	0	0	0	0	0	0	0	0	Translation initiation factor eIF-2B subunit
CCA0507S0159	0	0	0	0	0	0	0	0	0	0	0	0	0	0	Bacterial transferase hexapeptide (six repeats)
CCA0507S0160	0	0	0	0	0	5.00851	4.53439	3.7215	3.78065	4.5661	0	0	0	0	Translation initiation factor eIF-2B subunit
CCA0507S0161	3.42442	4.71703	4.68447	4.48681	3.78018	2.88874	2.43889	2.33539	2.34023	2.48903	3.19892	3.24328	3.6565	3.08917	Mitogen-Activated Protein Kinase Kinase Kinase
CCA0507S0162	4.71275	4.01814	4.5867	4.95038	4.66285	5.31903	5.32086	4.27875	3.82211	3.7608	4.50552	4.22441	3.41162	3.59259	Protein of unknown function (DUF1644)
CCA0507S0163	4.30821	4.01767	4.67748	4.51186	4.67465	5.35309	4.5239	3.72965	3.87875	4.4215	4.51526	3.37083	4.33569	3.52572	Component of the ribosome assembly machinery. Nuclear paralog of the ribosomal protein P0, it binds pre-60S subunits at an early stage of assembly in the nucleolus, and is replaced by P0 in cytoplasmic pre-60S subunits and mature 80S ribosomes
CCA0507S0164	5.87199	5.55365	6.09886	5.73729	5.11942	5.72683	5.33453	4.93991	4.77955	5.11627	4.75955	3.97443	4.96713	4.28462	Partner of Y14 and
CCA0507S0165	4.69068	5.18363	4.2575	4.15278	4.07278	4.15942	4.2316	3.45966	3.21159	3.37972	5.12509	5.2826	4.97218	5.24081	Belongs to the ALG6 ALG8 glucosyltransferase family
CCA0507S0166	4.06259	3.86797	3.73351	3.31154	2.86601	4.00308	3.55178	2.29284	2.27564	3.29609	4.03668	4.0947	4.11639	3.22725	Belongs to the lyase 1 family. Adenylosuccinate lyase subfamily
CCA0507S0167	4.99177	5.02583	4.5972	4.78152	5.149	6.21912	6.42001	6.18054	6.28024	6.54581	5.48571	4.99169	4.66467	4.79444	lung seven transmembrane receptor family protein
CCA0507S0168	4.38047	4.44321	3.761	3.48934	3.2694	4.01924	3.21997	2.30872	2.69376	3.23789	4.50644	4.33969	4.31834	4.13444	Lipolytic acyl hydrolase (LAH)
CCA0507S0169	1.13138	1.00069	0.545307	0.740269	0.222147	0.341392	0.897413	1.13856	1.31405	2.35261	0	0.303694	0.987513	1.25645	LYK5-like
CCA0507S0170	2.62422	2.2898	1.82409	1.90273	1.32009	0.899776	1.33512	1.79376	2.42912	2.93254	2.3844	1.94474	2.67872	3.02964	plastid-lipid-associated protein 4
CCA0507S0171	4.09916	4.6461	3.7171	4.17975	3.93901	3.46629	4.17501	3.73707	3.81662	4.43101	2.97202	3.22147	4.09199	3.3875	Plant protein of unknown function (DUF639)
CCA0507S0172	0	0.0720146	0.10327	0	0.0326036	1.01899	0.966007	0.280953	0.145781	0	1.49197	0.74885	1.80145	1.78128	elongation of fatty acids protein
CCA0507S0173	4.76493	3.67037	3.67624	3.2697	2.87866	4.07779	3.68627	3.53552	3.95829	4.06683	4.91387	3.73075	4.24681	3.57959	Protein RETICULATA-related
CCA0507S0174	1.05445	1.60004	0.031607	0.0320181	0.033534	0	0	0	0	0	0.116924	0.371453	0.113536	0.174188	Ring finger domain
CCA0507S0175	4.28446	4.60997	4.15319	3.93321	3.46234	4.22124	3.89808	3.22795	2.99302	3.123	4.34587	4.45394	4.52561	4.07245	RHOMBOID-like
CCA0507S0176	2.87752	3.79475	4.09032	4.14527	3.89437	4.70556	5.30374	5.59704	5.20735	4.78629	2.82095	2.61768	3.41699	2.93844	BEST Arabidopsis thaliana protein match is hydroxyproline-rich glycoprotein family protein (TAIR AT3G56590.2)
CCA0507S0177	3.65914	2.75399	0.623356	0.417386	0.314981	4.46269	3.09769	0.31521	0.0466158	0.122505	3.29378	2.48481	2.06668	1.44542	f-box protein
CCA0507S0178	4.87643	4.33916	4.92425	4.64553	4.58227	4.81002	5.49238	5.10471	4.6855	4.35267	4.67567	4.14644	4.21451	3.63488	Transmembrane emp24 domain-containing protein
CCA0507S0179	5.72178	4.71573	7.53763	6.87431	6.40466	3.37859	4.23346	4.75108	4.71451	3.85925	4.20739	3.54173	4.83162	3.22232	NA
CCA0507S0180	5.46836	4.77976	4.47836	4.65782	4.00093	5.1533	5.23023	4.86824	4.98069	5.8906	3.98729	3.63632	4.29451	3.06982	Arginine and glutamate-rich 1
CCA0507S0182	2.8853	2.41088	2.7829	3.33738	3.06689	0.524737	0.367622	0.89138	1.99735	2.20112	0.564713	0.463799	0.249173	0.869739	phosphatidylinositol 4-phosphate 5-kinase
CCA0507S0183	0	0	0	0	0	0	0	0	0	0	0	0	0	0	proline-rich receptor-like protein kinase
CCA0507S0184	4.34095	4.45493	4.20974	3.19295	2.9311	5.9127	5.30765	3.95669	3.63929	3.62135	4.16193	2.82889	3.37836	3.73884	3-hydroxyisobutyrate dehydrogenase-like
CCA0507S0185	4.64809	4.61364	4.11073	4.11184	3.89642	4.85205	4.33787	3.72761	3.836	4.36514	4.2794	4.41835	4.97681	4.66872	Cell division control protein 48 homolog
CCA0507S0186	2.405	2.53733	1.27313	0.988008	1.53429	4.30836	3.7777	3.07897	3.01281	3.64372	0.764951	0.945503	0.0188645	0.766169	Cell division control protein 48 homolog
CCA0507S0187	0	0	0	0	0	1.08001	0.550931	0.392158	0.0926066	0.265015	0	0	0	0	NA
CCA0507S0190	0.0761057	2.51145	6.89404	9.46573	9.81847	7.12137	10.7573	10.9635	11.3386	10.8482	5.7572	8.4566	8.36626	7.76576	11S globulin seed storage protein
CCA0507S0191	4.69239	4.02016	3.59265	3.56881	3.18026	5.20399	4.11675	3.00497	3.08654	3.72194	4.88465	4.80658	4.57947	4.97211	Importin beta-2 subunit family protein
CCA0507S0192	0.293614	0.0705352	0.332532	0.783158	0.483747	0.132915	0	0.0270261	0.026326	0	0.0379571	0.0428216	0	0.606379	DnaJ homolog subfamily B member
CCA0507S0193	4.05303	3.73309	3.34125	2.58556	1.87905	3.60779	2.34829	2.11596	2.7061	3.41478	3.67204	4.97167	4.86098	4.9931	receptor-like protein kinase
CCA0507S0194	5.80817	4.86872	4.05382	4.15196	3.61601	6.0475	5.73499	4.84728	4.32323	4.39604	6.13212	5.93973	5.92137	5.74428	UDP-glucose glycoprotein
CCA0507S0195	0.597669	0.231707	0.15637	0.220947	0.182919	0.586663	0.215645	0.0323711	0.031244	0	2.15757	3.99876	4.39129	3.77707	NA
CCA0507S0196	1.77606	1.93	1.80923	1.95477	1.22716	2.84691	3.12059	1.72571	1.49193	2.48971	0.88171	0.879464	1.45721	0.663443	NA
CCA0507S0197	1.09794	1.39559	1.57534	1.01868	0.557506	3.34364	3.6311	2.50663	2.03928	2.67999	0	0.346122	0.213434	0.653626	Interconversion of serine and glycine
CCA0507S0198	2.64438	2.82793	2.68074	2.80629	2.41111	3.07233	3.11257	1.99419	1.66366	2.03776	2.22099	2.07264	2.85874	2.32927	Interconversion of serine and glycine
CCA0507S0199	3.93219	4.53488	5.04209	4.70175	4.04973	3.78632	3.89544	3.62248	3.57189	3.40516	2.88344	2.51223	3.20651	3.03237	Belongs to the protein kinase superfamily
CCA0507S0200	7.21234	7.04701	6.14329	6.16172	6.2531	7.2906	6.43773	5.66357	5.58295	5.66438	7.75035	7.98504	7.66994	7.25461	Belongs to the nonaspanin (TM9SF) (TC 9.A.2) family
CCA0507S0201	0	0	0	0	0	1.19674	0.795155	0.398248	0.346592	0.0779292	4.27475	0	0	0	Ferredoxins are iron-sulfur proteins that transfer electrons in a wide variety of metabolic reactions
CCA0507S0203	0.200676	0.0351947	0.0161554	0.0929019	0.0279988	0.137651	0	0	0	0	1.4361	1.6031	0.79544	0.929551	acyl-activating enzyme 1
CCA0507S0205	0	0	0	0	0	0	0	0	0	0	0.0987878	0.138009	0.048898	0.143892	Endochitinase-like
CCA0507S0206	0.480233	7.64781	1.97452	2.2296	3.51351	0.77902	1.13418	0.734897	0.598731	0.531487	8.64707	8.16488	8.31496	9.96923	Endochitinase-like
CCA0507S0207	0.0577106	0.133503	0	0.171341	1.00942	0.129061	0.456538	1.62083	2.81905	0.44046	4.21779	4.19805	5.24679	5.60253	Endochitinase
CCA0507S0208	7.11857	6.91292	6.53954	6.26851	6.19583	7.88358	7.55401	7.04069	6.79786	7.05269	7.48064	6.82282	7.14848	7.32246	protein At3g15000, mitochondrial-like
CCA0507S0209	5.93836	4.86777	4.30747	4.37232	4.47967	6.28134	5.16801	4.04717	4.20323	4.99644	6.2874	5.78697	5.19167	5.1521	Cleavage and polyadenylation specificity factor subunit
CCA0507S0212	0.0646675	0.243442	0.203045	0.297993	0.00559308	1.26021	1.17644	0.554797	1.4367	1.69487	0	0.229159	0.438683	0.931723	NA
CCA0507S0213	3.47408	3.48153	3.36618	3.66109	3.44262	3.71182	3.29525	2.84236	3.35916	4.47264	2.21174	2.05319	2.98063	3.18154	Cleavage and polyadenylation specificity factor subunit
CCA0507S0214	3.15221	2.95829	3.47286	3.88972	3.76914	3.861	3.98194	3.95088	4.14903	4.41822	2.16675	2.10919	2.46505	2.24804	Cotranslationally removes the N-terminal methionine from nascent proteins. The N-terminal methionine is often cleaved when the second residue in the primary sequence is small and uncharged (Met-Ala-, Cys, Gly, Pro, Ser, Thr, or Val)
CCA0507S0215	3.98685	3.53216	3.78352	3.98827	3.81833	6.02007	6.16783	4.68659	4.59695	4.66205	3.9749	3.14137	4.04596	3.47743	dnaJ homolog subfamily C member
CCA0507S0216	5.24806	5.56676	6.84491	6.53482	6.25439	5.91602	5.69666	5.50008	5.72953	6.2985	4.63525	4.0182	5.07251	4.99891	magnesium transporter
CCA0507S0217	5.42483	5.25269	5.23402	4.71075	4.13202	5.26858	4.71297	3.67557	3.43998	3.32501	4.39706	4.04292	4.13841	3.74843	transcription factor
CCA0507S0218	1.38495	1.20577	0.253765	0.134516	0.203866	0.0638297	0.121801	0.061999	0.0629545	0.0632142	0.235206	0.279613	0.048898	0.0480662	COBRA-like protein
CCA0507S0219	0.418476	0.475201	0.203869	0	0	0.22778	0	0	0	0	0	0	0	0	NA
CCA0507S0220	4.67001	4.47794	5.93056	5.62373	5.82644	6.01807	6.60237	6.04183	5.76773	5.92682	4.70171	3.86009	4.04295	3.46831	Ribosomal protein L2
CCA0507S0221	4.69009	3.63758	3.88229	3.83888	3.91133	4.88885	4.02477	3.12408	3.78918	4.15747	3.62683	2.93765	3.16831	3.1464	ZINC FINGER protein
CCA0507S0222	5.78864	5.46764	4.2262	4.1162	3.58497	4.03684	3.90997	3.42144	3.17452	2.86331	4.70944	3.67615	3.69981	4.04118	transcription factor
CCA0507S0224	4.81625	5.03177	5.19863	5.3529	5.22658	4.91318	4.35595	3.63565	3.82643	5.03542	5.17805	5.077	5.13274	4.98051	Acts as a Mg(2 ) transporter. Can also transport other divalent cations such as Fe(2 ), Sr(2 ), Ba(2 ), Mn(2 ) and Co(2 ) but to a much less extent than Mg(2 )
CCA0507S0225	0.188742	0	0.288955	0.12588	0	0.270146	0	0	0.0618256	0	0.325712	0.508944	1.15533	0.11729	NA
CCA0507S0226	3.89395	3.28786	2.63944	3.20953	2.9892	3.44209	3.25162	2.31928	2.65888	3.2619	2.86258	3.39652	3.94715	3.77137	Autophagy-related protein C terminal domain
CCA0507S0227	2.83094	3.53233	5.19839	5.04828	4.83566	3.7453	3.40917	3.85331	4.60585	5.43157	3.52597	2.7998	3.14981	3.29665	Zinc-binding alcohol dehydrogenase domain-containing protein
[truncated: 30,910 more rows]
