# Supplementary material for: DEFGermplasm: a comprehensive digital platform for forest genomic and phenotype data integration
Source: For Res (Fayettev). 2025 May 16;5:e009. doi: 10.48130/forres-0025-0009 (PMC12434696; doi:10.48130/forres-0025-0009)
Supplement: Supplementary file 1 — Supplementary data to this article can be found online. [file forres-0025-0009-Supplementary.zip › 10.48130_forres-0025-0009-Suppl-TableS3.xlsx]

## Sheet: chinese_fir
Table S3. Expression data in different tissues and organs in Chinese fir
gene_id	Expression_value (log2(tpm+1))											short_description
	Bark	Female_cone	Leaf	Male_cone	Root	Stem1	Stem2	Stem3	Stem4	Stem5	Xylem
Cunninghamia00001	4.16191	2.92828	3.69922	3.65478	3.15667	3.69755	3.48504	3.47071	3.59375	3.80009	3.52811	B56
Cunninghamia00003	1.34729	1.29885	1.41088	1.90008	1.31421	1.55712	1.31885	1.22671	1.40853	1.56706	1.18248	DYW_deaminase,PPR,PPR_2
Cunninghamia00004	0.379991	0.219504	1.66872	0.0290405	0.920166	0.166073	1.30956	1.1219	0.503518	0.699848	0.25177	LRRNT_2,LRR_1,LRR_8
Cunninghamia00005	3.719	4.06451	4.37414	3.96625	3.73317	3.63603	3.69566	3.75332	3.85579	4.048	4.21275	Hydant_A_N,Hydantoinase_A,Hydantoinase_B
Cunninghamia00007	2.50063	0.545309	2.86136	0.823206	0.726541	0.609125	1.94798	2.814	2.49706	2.86367	1.06924	GUB_WAK_bind,Pkinase
Cunninghamia00008	2.55957	0.271824	1.07702	0.844252	0.844252	2.58304	2.22219	2.00108	2.37638	2.56965	1.27123	LCM,LRRNT_2,LRR_1,LRR_4,LRR_6,LRR_8
Cunninghamia00012	6.62259	6.25027	6.7074	4.84952	5.6767	6.49986	5.36254	4.84962	6.55592	7.09828	5.49097	NB-ARC,RPW8
Cunninghamia00013	2.15823	0.0867838	1.39451	0.163928	0.944109	1.06695	0.918386	1.06626	1.61887	1.77554	0.814482	NB-ARC,RPW8
Cunninghamia00014	1.1088	1.18036	1.94548	1.44784	1.87958	1.4945	1.68557	1.36383	1.23246	2.10098	0.47854	NB-ARC
Cunninghamia00015	5.11717	5.14467	4.03325	3.64988	3.77852	4.68092	4.01257	3.74767	4.48849	4.66884	4.64095	Gal-bind_lectin,Galactosyl_T
Cunninghamia00016	2.93086	2.27838	2.20487	2.498	2.72814	2.47361	2.89621	2.71933	2.90387	2.65703	2.98185	ELM2,PHD
Cunninghamia00017	4.3194	3.63281	4.2044	4.21018	5.13414	4.65829	4.64147	4.3925	4.49699	4.56631	3.55553	Pkinase,Pkinase_Tyr,U-box,Usp
Cunninghamia00020	5.12201	4.79199	5.33317	6.02224	4.41781	5.24476	4.51149	4.40633	4.73673	5.06652	4.65636	RRM_1
Cunninghamia00023	3.73158	0.390668	3.0271	0.271426	0.645855	3.39744	0.93634	0.673255	3.26983	3.56945	2.46971	NIF,dsrm
Cunninghamia00024	3.71534	3.47171	4.07033	3.1837	3.31223	3.49621	2.92878	3.08474	3.57337	3.59745	3.19566	Metallophos
Cunninghamia00027	1.94835	2.38608	1.83107	1.63568	2.74896	1.42886	1.35445	1.4181	1.48371	1.79091	1.52072	HD,Ppx-GppA
Cunninghamia00029	3.63424	4.40683	3.55504	2.78632	3.89362	3.11819	3.95243	3.7829	3.31015	3.37856	4.11709	C2
Cunninghamia00032	8.039	8.14387	8.52918	9.01858	8.65173	8.4742	8.74695	8.66377	8.37428	8.16296	7.91585	NB-ARC,RPW8
Cunninghamia00033	1.88843	2.92916	2.62753	1.7248	2.04334	2.24428	2.44652	2.50386	2.2548	1.99928	1.03163	LRRNT_2,LRR_1,LRR_4,LRR_8
Cunninghamia00034	3.75253	4.18357	4.09576	4.53682	3.31257	4.56255	4.28912	4.10992	4.25857	4.54236	3.69596	PRP21_like_P,Surp,ubiquitin
Cunninghamia00035	2.6457	3.7126	3.43082	4.76152	3.44577	2.76998	2.62784	2.70554	2.86076	2.71318	1.86407	GRAS
Cunninghamia00036	4.832	4.9401	4.46447	4.62086	4.02913	5.01123	4.99177	4.97098	4.80833	4.80574	4.98938	GTP_EFTU,GTP_EFTU_D2,GTP_EFTU_D3
Cunninghamia00037	1.76001	3.82497	3.03363	1.8484	2.33161	1.94561	3.47123	3.93225	3.778	3.87964	5.70856	DUF547,Lzipper-MIP1
Cunninghamia00039	0	0	0	0	0	0	0	0	0	0	0	NB-ARC
Cunninghamia00040	2.67122	2.87217	2.93546	3.89588	2.20768	2.23848	2.35361	1.93822	2.39534	2.45154	0.913544	RNA_pol_Rpb2_1,RNA_pol_Rpb2_2,RNA_pol_Rpb2_3,RNA_pol_Rpb2_4,RNA_pol_Rpb2_5,RNA_pol_Rpb2_6,RNA_pol_Rpb2_7
Cunninghamia00043	3.38271	2.64486	2.05334	2.09322	2.96698	2.78778	3.22455	3.1768	3.23552	3.3329	3.65333	CcmE
Cunninghamia00044	3.02538	1.96877	2.29905	2.82321	2.52206	3.00246	3.04148	3.18312	3.3068	2.85519	2.51677	DELLA,GRAS
Cunninghamia00045	3.78541	3.80161	3.44047	3.31247	2.84016	2.95537	4.00231	4.07068	3.74764	3.40966	2.75972	C2,Exo_endo_phos
Cunninghamia00048	2.16607	2.24529	2.36205	2.51357	2.14241	2.16307	1.71458	1.64555	1.85878	2.28224	1.27063	Myb_DNA-bind_7
Cunninghamia00050	2.91297	4.31923	1.80268	2.85718	3.13126	2.19566	2.88967	3.02603	2.57208	2.16232	2.86908	CRAL_TRIO
Cunninghamia00053	3.75731	3.24615	3.57846	3.95093	4.43809	3.75916	3.61585	3.52201	3.66899	3.86334	3.50957	Myb_DNA-binding,Response_reg
Cunninghamia00055	5.49264	5.9268	5.7064	6.0536	5.44896	5.7173	5.68598	5.59168	5.50935	5.43268	5.71826	tRNA-synt_1g,tRNA_bind
Cunninghamia00056	0.0998562	0.440066	0.458732	0.322313	0.469886	0.343692	0.303342	0.223628	0.291211	0.4892	0.016734	NB-ARC
Cunninghamia00057	5.22597	4.15205	5.59473	5.54	4.72501	6.59487	5.84475	5.56586	6.03255	6.61032	4.92621	bZIP_1,bZIP_2
Cunninghamia00059	3.13406	3.87444	3.78409	4.35741	3.50212	3.50868	3.44855	3.27317	3.35314	3.38621	3.10914	RRM_1,tRNA_U5-meth_tr,zf-CCCH
Cunninghamia00060	3.74775	2.70627	4.08792	1.76185	4.04504	4.33376	4.33409	4.40324	4.37617	4.59989	2.52557	ANF_receptor,Lig_chan,SBP_bac_3
Cunninghamia00061	1.5832	0.535058	1.2031	0.860499	0.823749	1.51501	1.43456	1.38755	1.45751	1.76072	1.51585	DYW_deaminase,PPR,PPR_2
Cunninghamia00064	1.60912	1.69109	1.79549	3.62035	1.83525	3.35408	2.03598	1.63335	1.74387	1.94823	0.0612002	Myb_DNA-binding
Cunninghamia00065	4.85846	5.60466	5.11591	5.4814	5.163	5.04067	5.20136	5.0003	4.87758	4.90949	5.33024	Vps35
Cunninghamia00069	3.2891	3.30007	2.8536	3.29259	3.78576	2.71743	2.21961	2.12906	1.93332	1.9396	3.53327	Ribosomal_L36e
Cunninghamia00070	3.2243	5.09256	3.05502	2.62986	3.19314	3.1346	2.97813	2.99301	3.33895	3.32826	3.5619	PHM7_cyt,RSN1_7TM,RSN1_TM
Cunninghamia00074	5.19162	4.84258	4.54552	4.6837	4.72359	4.1488	4.28029	4.259	3.98853	3.73697	5.72707	AAA,FtsH_ext,Peptidase_M41
Cunninghamia00075	3.33476	3.68478	1.98744	4.33762	4.00654	3.39227	3.36909	3.21247	3.21444	2.85513	3.96014	Glyco_transf_64
Cunninghamia00076	0.99156	0	0.0431112	0.0219534	0.21371	0.100305	0.19996	0.126973	0.0547327	0.119909	1.29298	NB-ARC
Cunninghamia00077	0.290031	0.0313952	0.33266	0.0148314	0.077243	0.0917562	0.185655	0.413233	0.566247	0.203306	0	Proton_antipo_M
Cunninghamia00078	0	0	0	0.0110185	0	0	0	0	0	0	0	DUF659,Dimer_Tnp_hAT
Cunninghamia00081	3.07998	2.15218	1.9695	0.336474	2.24803	3.00905	2.63289	2.55565	3.67367	3.70218	2.8476	LRRNT_2,LRR_1,LRR_4,LRR_6,LRR_8
Cunninghamia00082	1.47283	0.0351547	0.514333	0.109695	0	1.8601	2.59232	2.72719	1.79591	1.36961	1.18269	Fer4_NifH
Cunninghamia00084	1.50012	1.95444	0.629784	0.796321	0.958781	1.83888	2.34227	2.0523	2.03539	2.46301	2.04276	BTB,NPH3
Cunninghamia00087	5.12904	6.22098	5.00954	3.67042	5.21271	6.24225	5.22002	4.82853	5.15166	5.6233	4.03298	Myb_DNA-bind_4
Cunninghamia00088	1.5824	0.613532	4.59942	1.74028	1.06718	1.69585	1.70531	1.6287	1.80969	1.87657	0.660533	CBS,Voltage_CLC
Cunninghamia00090	3.36027	4.97312	3.47738	3.4382	4.21645	3.42335	3.51147	3.61738	3.74269	3.87224	3.84546	MS_channel
Cunninghamia00092	0	0.107465	0	0.0328061	0	0.0313952	0	0	0.0295118	0.0229004	0	Retrotran_gag_2,zf-CCHC
Cunninghamia00093	4.81609	5.32583	5.2109	5.13604	4.80976	4.567	4.78381	4.67629	4.60993	4.705	4.53099	HUN
Cunninghamia00096	1.81749	0.690343	3.19545	1.5581	1.06649	1.51501	1.52373	1.22486	1.69763	1.75531	1.27123	PPR,PPR_2
Cunninghamia00097	0.674461	0.358021	0.944359	0.680474	0.594867	0.752463	0.423668	0.462576	0.883099	0.968889	0.207476	DYW_deaminase,PPR
Cunninghamia00098	2.14002	1.73422	3.17685	1.81694	5.01306	2.46884	2.92397	2.73855	2.33942	2.74237	2.68624	LRRNT_2,LRR_8,Pkinase,Pkinase_Tyr
Cunninghamia00101	1.15445	0.47854	0.572728	0.397255	0.624491	1.37239	1.30918	1.37666	1.53721	1.48783	1.06626	Exo84_C,Vps51
Cunninghamia00102	4.37133	2.853	3.66835	3.69034	3.64965	3.60411	3.66266	3.52561	3.31687	3.42541	4.75836	U-box
Cunninghamia00103	1.04054	3.39241	2.11503	3.45409	2.53124	1.67205	1.18227	1.22074	1.03187	1.25721	0.326921	EXS,SPX
Cunninghamia00105	1.97673	1.95444	3.90339	2.26604	2.05346	2.09502	1.67551	1.85147	2.21837	2.48989	1.34274	PPR_2
Cunninghamia00108	0.76015	0.297485	0.64647	2.74035	0.973305	1.77076	1.78325	1.76497	1.4775	1.51164	2.48379	LRRNT_2,LRR_1,LRR_8,Pkinase,Pkinase_Tyr
Cunninghamia00109	1.15272	0.980147	1.9496	1.57886	0.982096	1.21826	0.648312	0.681974	1.11991	1.04824	0.592317	PPR,PPR_2,PPR_3
Cunninghamia00110	2.05785	2.2554	1.92815	2.12664	1.85373	1.71809	1.77989	1.85147	1.90535	1.5872	1.52189	DnaJ,DnaJ_C
Cunninghamia00112	3.64893	4.85348	4.43352	4.57398	4.24207	3.63114	3.66334	3.27267	3.56124	3.50339	3.85725	TAF,TAF6_C
Cunninghamia00113	4.1343	5.35648	4.59779	3.78987	5.07679	3.82907	4.10922	4.2595	4.229	4.15491	3.77167	K_trans
Cunninghamia00114	0.0186342	3.23	0.0953619	1.84023	1.36849	0.0445107	0.250962	0.239602	0.0831566	0.130052	0	Terpene_synth,Terpene_synth_C
Cunninghamia00116	3.54708	0.531069	1.73437	0.186501	1.41034	2.1447	2.01281	1.66978	2.51501	2.47223	2.87624	B_lectin,PAN_2,Pkinase,Pkinase_Tyr,S_locus_glycop
Cunninghamia00118	4.59074	4.42447	5.74161	5.44901	4.52442	4.79039	5.10256	4.9762	4.75599	4.8082	4.17707	Dynamin_N,WD40
Cunninghamia00119	4.69168	3.6589	4.21666	3.85864	3.92606	4.30373	3.75286	3.62628	4.10671	4.39988	4.33431	MT-A70
Cunninghamia00120	7.49308	7.87678	6.68069	7.96249	6.49574	7.54044	7.51297	7.32727	7.21184	7.2274	7.38463	RRM_1
Cunninghamia00121	0.609755	0.315759	0.246104	0.195768	0.3084	0.482676	0.759014	0.597094	0.60502	0.423309	0.786596	GUB_WAK_bind,Pkinase_Tyr
Cunninghamia00122	3.97899	4.62086	5.29224	4.4145	3.63091	4.0283	4.07884	4.01662	4.04736	4.22597	4.12372	Alpha-amylase,CBM_48
Cunninghamia00124	2.55098	2.10735	3.33562	0.688553	3.49134	2.31923	2.80433	2.86301	2.45426	2.29072	1.25842	Lectin_legB,Pkinase,Pkinase_Tyr
Cunninghamia00125	6.08001	6.05077	5.94665	6.41106	6.10525	6.35887	6.49363	6.35786	6.23151	6.30937	6.44579	Calmodulin_bind
Cunninghamia00128	0.92372	0.866051	1.67732	1.46606	0.759582	0.912267	0.876566	0.790216	0.945108	1.06603	0.430107	ATP_bind_3
Cunninghamia00130	3.61965	3.21981	4.07756	3.74459	3.53228	3.4225	3.71663	3.72632	3.47357	3.40495	3.60304	Glyco_transf_5
Cunninghamia00132	0.0459089	0.0134027	0.0685562	0.0612002	0.0500953	0.0790652	0.164786	0.182269	0.200379	0.126532	0.152292	LRR_4,LRR_9
Cunninghamia00133	3.52243	2.43278	3.32548	4.51734	2.80419	3.57147	2.82239	2.88629	3.05716	3.11459	3.71703	DUF296
Cunninghamia00135	2.10187	1.11326	1.49399	1.16027	1.73451	1.99542	1.61101	1.4756	2.09514	2.24387	1.26983	NB-ARC,RPW8
Cunninghamia00136	2.45637	2.86552	5.04944	2.06339	3.57584	2.59064	2.16896	2.20289	2.44423	2.4019	0.968644	Cofac_haem_bdg,RETICULATA-like
Cunninghamia00137	4.27471	3.86212	3.91928	3.87447	3.41197	3.68949	3.69803	3.79286	3.72872	3.82038	3.65962	SGT1
Cunninghamia00138	5.3466	5.67008	5.32044	5.88167	5.34931	5.67095	5.87441	5.6501	5.43056	5.52038	5.32812	TPX2
Cunninghamia00139	2.72487	1.19975	2.0288	3.68568	1.99663	2.96421	2.2461	2.00216	2.27421	2.7836	1.80281	O-FucT
Cunninghamia00140	5.65842	4.61753	4.85622	4.56212	5.46118	5.66015	5.64464	5.54206	5.50674	5.57704	5.69409	CBS,Voltage_CLC
Cunninghamia00141	4.18304	0.849599	4.04835	0.411426	3.11376	3.50424	3.61984	3.93354	3.90468	3.73187	2.95655	PMEI,Pectinesterase
Cunninghamia00142	4.39951	2.65855	3.70892	2.92163	3.69325	4.26621	4.62348	4.58266	4.55281	4.53495	5.19332	DUF3475,DUF668
Cunninghamia00143	7.17695	1.05033	6.23834	0.719841	3.74603	7.23651	4.03601	3.63502	6.65076	6.71187	5.98792	Pkinase,Pkinase_Tyr,RCC1_2
Cunninghamia00144	5.42771	3.04019	5.56354	3.82171	3.1317	6.06297	4.74536	4.67649	6.19726	6.38199	3.15968	TIR,TIR_2
Cunninghamia00145	3.27406	4.33311	3.75677	4.64027	3.53294	4.00222	4.10794	3.85738	3.91552	4.68207	3.69351	RRM_1,WW
Cunninghamia00148	2.94823	3.44201	3.15083	3.65432	2.90053	2.96008	3.18248	2.94966	2.78506	3.1491	2.75603	zf-C3HC4_3
Cunninghamia00149	1.39268	0.632578	0.883881	1.56641	1.20768	1.50877	1.24143	1.11747	1.3683	1.75161	0.897628	DUF4219,Retrotran_gag_2
Cunninghamia00152	0.836463	1.36513	0.488858	2.19314	1.03586	0.776806	0.7556	0.587525	0.757592	0.663876	0.76949	GRAS
Cunninghamia00153	3.85037	4.3638	3.6547	3.41436	3.63304	3.57079	3.97331	3.97896	3.86935	3.91975	3.8486	PX,zf-RING_9
Cunninghamia00157	4.63842	2.79126	2.69911	2.99077	0.425101	3.33395	4.08701	4.28718	4.14454	4.34436	2.4951	Aminotran_5
Cunninghamia00159	1.75046	2.0913	1.46275	1.8767	1.55238	1.67175	1.80571	1.63661	1.55533	1.70958	2.29494	Nramp
Cunninghamia00160	0.0186342	0.16006	0.0162586	0.157044	0.420797	0.0662614	0.343692	0.445374	0.0994074	0.123887	0.0726775	CLP1_P
Cunninghamia00161	6.15489	5.72517	6.36027	6.57465	5.99401	6.92594	6.55682	6.46496	6.73406	7.5038	6.35909	KH_1
Cunninghamia00162	4.11036	5.4139	6.12769	2.84318	5.11052	4.05959	3.7244	4.0184	4.31458	4.05244	4.7502	Thioredoxin
Cunninghamia00163	6.38312	5.77422	3.49974	5.91594	4.12829	6.60764	5.77442	5.862	6.31884	6.37833	4.03137	C2,PLD_C,PLDc
Cunninghamia00164	0.177174	2.33838	0.0482362	0.221568	1.41052	0.0487012	0.118581	0.329219	0.0257376	0.105678	0.16264	B_lectin,PAN_2,Pkinase,S_locus_glycop
Cunninghamia00169	5.10875	5.70287	4.52726	4.81575	5.50664	5.68046	5.87211	5.81012	5.63092	5.75202	6.411	DHHC
Cunninghamia00171	4.4856	3.14432	4.07068	5.70965	3.92461	5.44498	5.38578	5.15549	5.10088	4.91496	5.24769	LRRNT_2,LRR_1,LRR_4,LRR_8,Pkinase,Pkinase_Tyr
Cunninghamia00174	6.04961	4.83986	4.87138	4.3021	4.78057	6.74461	6.76334	6.57233	6.22145	6.38189	5.67242	Epimerase,GDP_Man_Dehyd
Cunninghamia00175	1.99506	2.09649	2.88701	3.5036	2.16725	2.50182	2.29739	2.23153	2.09739	1.84866	1.92042	DnaB_C,Toprim_4
Cunninghamia00176	2.8181	3.19697	3.84997	2.94611	2.79507	2.77603	2.78178	2.79084	2.97091	3.18063	2.39872	DUF647
Cunninghamia00178	2.65344	2.81489	2.80026	2.56787	2.81762	2.30665	2.44007	2.29278	2.41459	2.58552	2.62402	CLTH
Cunninghamia00179	1.10791	0.805155	1.33457	1.292	0.657488	1.28254	1.14339	1.21247	1.05033	1.38313	1.11303	DYW_deaminase,PPR,PPR_2
Cunninghamia00180	2.98593	2.05218	1.9115	2.27878	1.77428	2.13444	2.33562	2.36457	2.32673	2.4318	2.64439	CCT,RNase_P_p30
Cunninghamia00181	0.259021	0.107911	0.154454	0.057508	0.16006	0.0836105	0.0795203	0.135316	0.166073	0.253384	0.20247	RVP_2,RVT_1,Retrotrans_gag,rve
Cunninghamia00182	3.24636	1.60739	2.66061	2.64639	2.19587	2.98993	2.83512	2.91737	2.91028	2.96606	2.77849	PPR_2
Cunninghamia00184	2.99398	4.23619	3.41183	2.21764	4.5861	2.21826	2.61086	2.78541	2.86592	2.8112	4.10936	FAD_binding_2,Succ_DH_flav_C
Cunninghamia00186	3.99068	1.34161	3.63525	1.42939	1.25238	4.26858	2.50496	2.37174	4.14701	4.43754	2.05172	LRR_1,LRR_6,LRR_8
Cunninghamia00187	0.032336	0	0.0528796	0.058432	0.123445	0.0356239	0.175897	0.427964	0.0667207	0.0262099	0	DUF4220,DUF594
Cunninghamia00188	8.36019	8.97369	7.33855	8.06146	7.85122	8.22082	8.4665	8.43075	8.37303	8.1547	10.1736	Glycos_transf_1,Sucrose_synth
Cunninghamia00189	5.43563	7.14526	4.59016	5.44066	4.77928	6.41972	5.94206	5.76967	5.93119	5.93613	5.34663	Mem_trans
Cunninghamia00190	3.67578	2.63103	4.24176	1.94148	3.10601	4.40047	2.54028	2.26323	4.32378	4.8728	2.98944	LRR_1,LRR_6,LRR_8
Cunninghamia00192	4.03832	4.12449	4.02	3.72854	3.25263	3.7852	3.50509	3.53593	3.84382	4.00899	3.86447	Mito_carr
Cunninghamia00193	5.17962	6.43832	4.97062	4.72172	5.57132	5.40675	5.70939	5.8305	5.56483	4.89774	5.75597	DUF1336
Cunninghamia00194	0.912522	0.16092	0.3084	0.120352	0.112811	0.244481	0.633509	0.97306	0.855724	0.848264	0.0445107	B_lectin,PAN_2,Pkinase,S_locus_glycop
Cunninghamia00195	5.32211	5.18766	4.77575	4.81349	5.25181	4.96655	4.77586	4.66257	4.91153	5.08893	4.82215	EFG_C,EFG_II,EFG_IV,GTP_EFTU,GTP_EFTU_D2
Cunninghamia00199	4.72119	4.8484	4.68906	4.94996	5.2377	4.64157	4.63399	4.62982	4.63869	4.58914	4.60393	TPR_16,TPR_7,TPR_8
Cunninghamia00202	0.725959	0.194928	0.887265	0.143176	1.23061	0.382206	0.232251	0.259825	0.539035	0.550244	0.634748	B_lectin,PAN_1,PAN_2,Pkinase,S_locus_glycop
Cunninghamia00203	1.03844	0.714282	0.622306	0.32807	0.627607	0.961747	0.642779	0.967906	1.00935	0.500122	0.92042	DNA_RNApol_7kD
Cunninghamia00204	5.93731	3.9181	6.36607	4.79672	5.43855	5.00384	5.61291	5.73132	5.56553	5.65556	4.9476	Glyco_trans_1_4,Glycos_transf_1
Cunninghamia00205	4.68816	5.43416	5.26137	2.66099	3.09862	3.99389	4.42577	4.5375	4.61198	4.65319	3.80061	CH
Cunninghamia00206	4.92478	5.72662	4.91888	5.6557	4.54432	5.13385	5.06701	4.95861	4.89479	4.8954	5.04866	GST_C,GST_C_3,tRNA-synt_1c,tRNA-synt_1c_C
Cunninghamia00207	0.76327	0.132248	0.608494	0.42975	0.514333	0.80543	2.13739	2.58576	1.43989	1.10008	0.466062	Fer4
Cunninghamia00208	3.92834	3.24159	3.34478	2.06108	4.27598	3.70719	2.77217	3.02207	3.67969	4.00944	3.4844	Abhydrolase_6
Cunninghamia00210	0.064423	0	0.0487012	0.14709	0.311116	0.0176844	0.322313	0.0468403	0.207476	0.033746	0	zf-NF-X1
Cunninghamia00212	2.093	1.3978	0.193246	2.31711	2.54654	2.04113	1.94873	1.76765	2.0348	2.31441	2.00312	B_lectin,PAN_2,Pkinase,S_locus_glycop
Cunninghamia00214	4.01531	4.03333	3.78101	4.14018	4.21317	4.43907	4.7275	4.7456	4.52337	4.69306	4.68315	Ank,Ank_2,Ank_3,Ank_4,Ank_5
Cunninghamia00215	2.96138	2.8151	3.07411	3.7734	3.24428	2.95302	2.80612	2.52473	2.83485	3.12939	2.26913	HLH
Cunninghamia00217	0.250557	0.0904018	1.3881	4.18351	0.148826	2.05728	1.25379	0.938599	0.921436	0.790772	1.20768	EGF_CA,GUB_WAK_bind,Pkinase,Pkinase_Tyr,WAK
Cunninghamia00218	1.31208	0.834576	1.27501	1.05589	0.6954	1.13005	1.3627	1.28629	1.43171	1.30217	1.1137	DYW_deaminase,PPR,PPR_2
Cunninghamia00220	4.55346	0.58368	0.913544	5.18608	2.11913	4.63776	4.99115	4.80416	4.36949	4.7322	3.52619	AP2
Cunninghamia00221	1.8417	0.979903	1.62792	1.32884	1.0777	1.0165	1.57982	1.39707	1.31344	1.47664	0.97257	AAA,AAA_assoc_2,MgsA_C,UBA
Cunninghamia00222	3.12521	1.40889	2.75025	2.2195	3.34729	3.00108	2.71069	2.64162	2.88928	3.24585	2.79265	EGF_CA,GUB_WAK_bind,Pkinase,Pkinase_Tyr,WAK
Cunninghamia00223	4.98251	4.77058	5.01767	5.70277	3.3201	6.07428	5.91593	5.57492	5.32602	5.33245	4.60223	DUF604
Cunninghamia00224	3.23986	2.72603	2.90021	2.70436	3.36663	3.14138	2.64054	2.38128	3.01709	3.33003	2.74696	Peptidase_C48
Cunninghamia00226	6.68666	2.45996	4.64018	2.76681	5.95369	6.28816	5.35899	5.24698	6.00021	6.03209	5.66759	B_lectin,PAN_2,Pkinase,S_locus_glycop
Cunninghamia00227	8.5646	7.53424	8.73802	9.05607	7.11096	9.83149	8.67564	8.41301	8.60136	8.66654	8.19947	C2,PLD_C,PLDc
Cunninghamia00228	3.19572	1.12124	1.52222	1.8931	0.834576	2.74143	2.38221	2.22033	2.5166	3.065	1.96963	HSP70,MreB_Mbl
Cunninghamia00231	0.746743	0.608809	1.18713	1.54036	1.03375	1.27699	0.407806	0.32577	1.15316	1.34237	0.356519	DYW_deaminase,PPR,PPR_2
Cunninghamia00234	6.59554	5.88084	5.31926	6.00974	5.23129	6.54083	6.58121	6.64752	6.5072	6.31703	6.67857	eIF-4B
Cunninghamia00235	3.367	2.66426	4.86956	2.3418	2.8287	2.83734	3.34255	3.59594	3.36046	3.41423	2.24438	Glutaredoxin
Cunninghamia00237	3.7244	3.78653	4.26941	3.53061	4.10263	3.28106	3.38008	3.27803	3.61624	3.89369	3.50225	Tcp11
Cunninghamia00238	6.69583	7.3686	5.89697	6.93661	5.79589	7.41402	7.2943	7.32454	7.18904	6.95156	7.04499	EMP70
Cunninghamia00239	3.54523	3.1026	2.58416	2.65184	2.892	3.1837	3.03609	3.12714	3.30193	2.94061	3.17733	Mg_trans_NIPA
Cunninghamia00240	4.2903	6.04635	4.29209	4.72618	4.41985	4.8429	4.82938	4.64257	4.55221	4.4678	5.05371	Dymeclin
Cunninghamia00242	4.11523	3.82684	4.10285	3.67574	1.79936	4.36877	3.85705	3.47504	3.94897	4.0989	2.64601	Glyco_transf_8
Cunninghamia00244	3.84943	2.9491	3.8474	3.75492	3.36695	3.82785	3.23087	3.20951	3.65874	3.96175	3.5169	SF3b1
Cunninghamia00245	5.26182	5.67001	6.27121	5.88912	5.65265	4.94106	4.25306	4.21469	4.57214	5.04334	4.58722	HSP70
Cunninghamia00246	5.98067	5.778	6.06083	6.04309	5.59377	6.05868	5.81943	5.74999	6.01586	6.29144	5.44115	Pro_isomerase
Cunninghamia00247	4.02331	4.56377	4.05091	4.14945	3.96363	3.85429	4.44453	4.33652	4.01641	3.82585	3.83076	zf-TRAF
Cunninghamia00249	2.98956	3.20997	3.15791	4.21677	2.72115	2.9248	2.9982	2.88055	2.73819	2.86268	2.43732	RRM_1
Cunninghamia00250	3.37573	3.02969	2.81776	3.73393	3.32029	3.46919	3.26188	2.96064	3.26093	3.49001	2.70273	U-box,WD40
Cunninghamia00251	2.59837	2.67423	5.12711	3.23297	1.84559	2.72363	2.72261	2.82205	2.84913	2.69049	1.26003	ABC_membrane_2,ABC_tran,SbmA_BacA
Cunninghamia00252	3.26323	2.46493	3.66137	3.87944	3.54753	3.15094	3.23276	3.24082	3.26203	3.29983	3.63931	F-box
Cunninghamia00255	3.0913	1.77638	2.86083	2.62129	1.94661	3.0012	2.79049	2.79902	3.01709	3.33381	2.72763	DYW_deaminase,HLH,PPR,PPR_2
Cunninghamia00256	3.74488	4.54015	4.04858	4.24397	3.91921	3.58139	3.71098	3.68684	3.82066	3.90262	3.0131	IBR
Cunninghamia00257	5.92833	5.74845	6.62922	5.70259	5.86268	6.00628	6.45071	6.40129	6.08421	5.96024	6.46489	TPP_enzyme_C,TPP_enzyme_M,TPP_enzyme_N
Cunninghamia00258	0.793272	0.132248	0.959523	2.88356	0	1.5509	1.6728	1.18798	1.34785	1.50589	0.0445107	Terpene_synth,Terpene_synth_C
Cunninghamia00259	2.26764	3.74728	2.55802	3.40726	2.58408	2.30772	2.52247	2.33838	2.39744	2.32912	2.64831	Xpo1
Cunninghamia00260	3.02538	1.87512	3.94982	3.02892	2.34293	2.9519	1.99506	1.78855	2.81844	2.98805	2.43091	HSP70
Cunninghamia00261	2.78931	3.73679	3.00869	4.08347	2.81626	3.26509	2.82694	2.6688	2.86664	3.11398	2.70686	YTH
Cunninghamia00263	5.17501	2.94017	4.60924	3.10165	4.83867	4.39145	4.50201	4.56777	4.78721	4.86935	4.54473	HSF_DNA-bind
Cunninghamia00264	3.52799	3.91689	4.38264	3.94445	3.99699	3.25212	4.06844	4.00522	3.71149	3.63943	3.46166	AMP-binding
Cunninghamia00266	4.75437	0.129173	4.1453	3.17887	1.95258	4.8158	2.71516	2.68347	4.46574	4.6065	2.00612	NB-ARC,RPW8
Cunninghamia00267	3.40368	4.24899	3.42479	4.26253	3.393	3.21164	3.61718	3.47794	3.30446	3.09997	3.67265	MRP-L47,NUC153
Cunninghamia00269	4.08378	2.20643	4.46358	2.4452	1.46502	4.76123	1.53788	1.76072	3.95081	4.00465	2.18322	NB-ARC,RPW8
Cunninghamia00270	2.48551	3.19524	2.24914	2.82035	3.21101	2.25751	2.3628	2.38543	2.33237	2.47776	2.50063	Cullin,Cullin_Nedd8
Cunninghamia00271	0.412149	1.14622	1.32692	1.638	0.769208	0.952582	0.322313	0.286881	0.55647	0.593274	0.302953	C2,PRT_C
Cunninghamia00272	2.00959	1.31441	3.90201	1.88245	2.10646	1.91864	2.21806	2.27033	2.1592	2.37777	1.27242	PPR,PPR_2,PPR_3
Cunninghamia00273	3.28885	7.10413	3.68818	5.23791	0.40345	4.04267	3.55794	3.29641	3.44917	3.40427	2.24418	Glyco_hydro_100
Cunninghamia00274	3.43216	4.54432	4.02225	3.15559	3.1837	2.90201	2.86248	2.76885	2.95177	3.14034	2.81742	PB1
Cunninghamia00275	1.33018	1.83552	1.00096	1.47923	1.65734	0.82103	1.33952	1.292	1.07587	1.20038	1.75261	bHLH-MYC_N
Cunninghamia00277	3.64896	0.413233	5.86968	1.58512	1.64201	3.56876	3.15807	3.0469	3.27585	3.60443	0.627296	Ank_2,Ion_trans,KHA,cNMP_binding
Cunninghamia00278	3.90958	0.39908	1.5737	0.0931094	1.03961	3.338	1.93156	1.66842	3.01881	3.15294	2.91705	B_lectin,PAN_2,Pkinase,Pkinase_Tyr,S_locus_glycop
Cunninghamia00279	0.972325	0.573698	0.298658	0.345964	2.92226	1.77961	1.33438	0.673255	1.02645	1.16993	1.68467	B_lectin,PAN_1,PAN_2,Pkinase,S_locus_glycop
Cunninghamia00280	3.823	3.81175	4.05375	4.06632	4.04069	3.52565	3.77386	3.74132	3.65524	4.07741	3.66535	Acetyltransf_1,Bromodomain
Cunninghamia00281	5.74352	6.37327	6.12106	5.21302	5.18187	5.13722	4.97803	4.99609	5.16025	5.1684	5.01608	AP2
Cunninghamia00282	2.27431	5.45229	5.34872	3.67548	5.06801	3.19802	3.56539	3.38304	2.92733	3.02568	1.50657	MFS_1,SPX
Cunninghamia00283	2.3787	2.35135	2.74538	3.01715	2.6363	2.45391	2.66751	2.65451	2.21184	2.5791	2.41161	zf-C3HC4_3
Cunninghamia00284	0.0186342	0.0740487	0.109249	0.0257376	0.022427	0.0662614	0.135316	0	0.0667207	0.0699313	0	Pkinase_Tyr,Stress-antifung
Cunninghamia00285	3.7615	2.34852	5.04432	4.61198	3.35163	4.47095	3.61471	3.35826	3.53783	3.99735	0.850133	Myb_DNA-bind_4
Cunninghamia00286	0.679874	0.189034	0.804604	0.359146	0.41684	0.385523	0.575958	0.667514	0.471621	0.566572	0.377401	DYW_deaminase,PPR
Cunninghamia00288	0.0958119	0.823749	1.29121	0.442899	0.440421	0.347099	0.561041	0.552541	0.381837	0.290424	0.288851	Stress-antifung
Cunninghamia00290	5.72744	5.56171	5.64465	4.01036	5.32468	5.18104	5.14979	5.32542	5.56986	5.70372	6.03201	F-box,F-box-like,Kelch_1
Cunninghamia00291	4.52109	1.94598	3.43416	1.38423	4.78646	3.94029	3.9122	3.7112	4.27011	4.4777	4.28545	B_lectin,PAN_2,Pkinase,S_locus_glycop
Cunninghamia00293	4.86093	4.10235	4.94018	0.703987	5.00329	1.86526	4.31121	4.91969	4.92908	5.06329	2.40817	Pkinase,Pkinase_Tyr,Stress-antifung
Cunninghamia00295	1.8285	0.0398403	0.0482362	3.2081	0.213295	3.02308	2.46319	1.92701	1.89504	1.66023	0.6107	DUF4220,DUF594
Cunninghamia00297	1.17824	0.237972	1.76921	1.34615	0.67084	1.17483	1.11125	1.14339	1.38479	1.19849	1.02266	LRRNT_2,LRR_1,LRR_8,Pkinase
Cunninghamia00298	3.2856	2.55998	4.31315	3.40463	2.55483	2.90554	2.4665	2.40971	2.9099	3.06477	1.83714	RsgA_GTPase
Cunninghamia00300	4.94706	5.74702	5.20847	4.60903	4.5507	5.03439	5.06107	4.88255	5.04483	5.05053	5.52414	Pkinase
Cunninghamia00301	7.72985	8.3175	6.6057	8.73874	5.94899	9.31152	8.81741	8.7803	8.68342	8.79451	6.13186	Inhibitor_I9,PA,Peptidase_S8
Cunninghamia00305	0.563321	0.833227	2.06189	4.00192	2.25409	1.8909	1.31904	1.03867	0.951836	0.770336	0.0827026	Glyco_hydro_16,XET_C
Cunninghamia00306	7.28716	7.01616	6.44885	6.93264	6.71434	6.87369	6.74006	6.73753	6.78939	6.82403	7.14697	RRM_1,eIF2A
Cunninghamia00308	3.92029	3.14785	4.46375	5.02114	4.2271	4.54508	4.37629	4.05823	3.91724	4.05731	3.81151	Methyltransf_29
Cunninghamia00309	4.27376	4.29158	5.24151	4.99803	4.63879	4.57056	4.71087	4.58978	4.41023	4.4386	4.08525	Peptidase_S9
Cunninghamia00312	2.76956	2.10925	4.5411	2.84264	2.60707	2.73314	2.90824	3.08037	2.71648	2.86592	2.065	GIDA,GIDA_assoc
Cunninghamia00314	1.60549	2.62176	1.97795	2.53348	2.65817	1.94123	2.20696	2.39808	2.03092	2.02857	2.27699	Glyco_hydro_1
Cunninghamia00317	4.73965	4.16928	4.47852	4.5827	4.7231	4.21873	4.14078	4.23269	4.32392	4.32527	4.48287	HAT,Suf,TPR_8
Cunninghamia00321	0	0.0176844	0	0.0295118	0	0	0.0181594	0	0	0.033746	0.0280976	Rft-1
Cunninghamia00322	3.79077	4.07952	5.39967	4.64595	4.13164	3.76284	3.9944	3.90811	3.62873	3.80601	3.11786	Glyco_transf_5,Glycos_transf_1
Cunninghamia00323	3.31692	3.78251	4.28041	4.53184	3.82934	3.54077	3.76097	3.56552	3.50733	3.62605	3.2426	DEAD,Helicase_C
Cunninghamia00324	4.61086	4.33562	4.79402	5.73782	4.61978	5.01757	4.6705	4.29104	4.17462	4.1889	3.41468	MAP65_ASE1
Cunninghamia00325	1.95159	1.27282	2.99235	2.29101	1.37239	1.94123	1.55336	1.60407	1.99868	2.10087	2.03069	Acetyltransf_1,Radical_SAM,Radical_SAM_C
Cunninghamia00326	5.42818	4.9533	5.47086	5.08912	5.38218	4.82804	4.82254	4.83054	5.08191	5.13029	4.46031	PP2C_2,SpoIIE
Cunninghamia00327	2.11192	2.94823	2.7891	3.07753	2.48362	2.36663	2.61761	2.47266	2.35172	2.20247	2.18808	zf-C2H2_6
Cunninghamia00329	0	0.136629	0.0162586	0.0110185	0	0.0356239	0.0181594	0	0.0459089	0.0593553	0.022427	RRS1
Cunninghamia00330	0.731763	0.215368	1.07656	0.405629	0.9947	0.895561	0.728283	0.57499	0.849332	0.916349	0.245698	LRRNT_2,LRR_1,LRR_8,Pkinase,Pkinase_Tyr
Cunninghamia00331	4.60405	6.62293	4.54786	3.42452	4.81099	4.47787	4.39926	4.36879	4.24669	4.048	4.07773	DUF707
Cunninghamia00334	3.17078	0.326537	0.948102	2.54407	1.68092	1.48302	2.46528	2.55557	2.24864	2.22404	1.56625	NAM
Cunninghamia00336	2.33361	3.20821	4.38114	3.4238	2.67454	2.56332	1.97196	1.8801	2.45321	2.77484	1.761	Pre-SET,SET,zf-TRM13_CCCH
Cunninghamia00337	2.30383	0.664786	2.40971	1.29885	1.32231	1.70561	1.78785	1.94061	1.78227	1.91393	1.60897	DYW_deaminase,PPR,PPR_2,PPR_3
Cunninghamia00338	1.43492	0.700736	1.21723	0.913799	0.823749	1.16049	1.1592	1.19198	1.12697	1.26524	0.879706	DYW_deaminase,PPR
Cunninghamia00339	3.892	2.28204	2.77224	2.63691	1.48113	2.90201	2.52113	2.64532	3.72232	3.96778	1.55908	Dynamin_M,Dynamin_N,GED
Cunninghamia00340	4.27255	4.10582	5.22593	4.34847	3.64601	4.27463	3.81171	3.82422	4.03142	4.19653	3.40122	DUF3506,UVR
Cunninghamia00342	1.3599	0.265437	1.06534	0.734366	0.638151	1.14839	0.829985	0.933573	1.09333	1.47595	0.825107	PPR,PPR_2
Cunninghamia00347	3.20001	0.913288	1.49125	1.29003	2.24458	4.1088	5.05111	4.75359	4.12849	4.00935	4.66696	MFS_1,Nodulin-like
Cunninghamia00348	4.98504	4.92891	5.18956	4.67525	4.99216	5.04229	4.5896	4.65543	5.31601	5.52907	4.37532	Pkinase
Cunninghamia00349	4.1981	4.51652	4.20176	4.30086	4.05837	4.00971	4.04232	4.00138	4.09102	4.10171	3.97474	NUP50,Ran_BP1
Cunninghamia00350	4.16653	2.74911	1.8409	2.64216	4.40504	4.34514	5.04786	4.82355	4.32678	4.05577	5.0805	DUF563
Cunninghamia00352	4.77491	0.92524	4.39456	0.147958	3.39003	3.25147	3.19655	3.25076	3.94242	4.12052	3.73078	B_lectin,PAN_2,Pkinase,S_locus_glycop
Cunninghamia00353	0.650458	0.319233	0.894009	0.868423	0.989139	0.517696	0.662661	0.587845	0.446786	0.416479	0.0881416	DUF3403,Pkinase,Pkinase_Tyr,Stress-antifung
Cunninghamia00354	4.54977	3.65516	4.18237	3.69462	4.41981	4.40642	4.06629	4.21651	4.26321	4.36048	4.97496	DDE_Tnp_4
Cunninghamia00356	2.42474	3.44745	3.09615	3.1517	3.35671	2.43847	2.29651	2.36093	2.50851	2.71882	2.18259	Cupin_8
Cunninghamia00357	2.21132	3.76238	2.90233	4.32699	3.60652	2.42644	2.41215	2.27521	2.35172	2.34521	2.58127	Kinesin
Cunninghamia00359	2.16242	2.41143	2.76065	3.22902	2.59892	2.07565	2.16038	2.18121	2.08463	2.25429	1.95283	AAA_22,HA2,Helicase_C,OB_NTP_bind
Cunninghamia00361	3.74803	3.44343	3.77912	4.49672	3.87069	4.47919	4.62827	4.67018	4.25296	3.94555	3.86073	Glyco_hydro_17,X8
Cunninghamia00362	4.91496	5.21837	4.29844	4.57978	4.49851	5.31735	5.46559	5.43394	5.1551	5.24817	5.47552	Sel1,TPR_3
Cunninghamia00363	0.181845	0.216196	0.634438	0.30529	0.830526	0.311503	0.321928	0.309952	0.324619	0.306457	0.197446	SSF
Cunninghamia00364	2.88362	2.25409	4.30925	3.43367	2.74574	3.06563	3.42443	3.33647	3.24479	3.20325	1.53903	CYTH,PRK
Cunninghamia00366	3.09851	2.32068	2.649	1.29964	3.37685	2.72567	3.3497	3.53061	3.28016	3.13225	2.64493	Lectin_legB,Pkinase
Cunninghamia00367	3.1751	4.09646	3.81216	4.36937	3.40363	3.41283	3.66535	3.46004	3.33366	3.48169	3.44299	Actin
Cunninghamia00368	6.55515	1.61086	5.19518	2.05114	2.86842	5.65574	4.73075	4.5722	5.75284	5.76677	5.96604	DDE_Tnp_4
Cunninghamia00369	6.6972	0.169497	4.27865	0.0926585	0.316918	5.24448	3.36158	3.09986	5.41921	5.55268	4.61269	B_lectin,PAN_2,Pkinase,S_locus_glycop
Cunninghamia00370	2.77259	0.847997	5.77028	0.96446	3.1157	2.08848	2.73884	3.02497	3.28239	3.55061	0.39689	LRRNT_2,LRR_1,LRR_6,LRR_8,Pkinase
Cunninghamia00371	2.6311	0.217024	1.4678	0.908941	0.989623	2.73747	3.95624	4.99024	3.36812	3.22625	1.87696	ATP-synt_DE_N,ATP-synt_ab,ATP-synt_ab_N
Cunninghamia00373	1.16779	3.39726	1.84184	2.9711	2.21599	0.982583	1.44961	1.38405	1.35144	1.31499	1.43829	B3
Cunninghamia00374	3.65817	1.07587	3.02662	1.10702	1.38147	2.88934	1.6523	1.72115	2.5463	2.84365	2.21018	HSP70,MreB_Mbl
Cunninghamia00375	2.58408	0.128293	1.71252	1.4199	0.861823	2.8677	3.08871	3.01096	2.90965	3.14785	0.598365	LRR_1,LRR_8,Malectin,Pkinase,Pkinase_Tyr
Cunninghamia00378	1.01412	0.810649	0.804054	5.69649	0.958781	1.77442	0.931305	1.22486	1.4459	1.2548	0.557778	MCM,MCM_N,MCM_OB
Cunninghamia00380	2.50275	3.24879	3.25086	2.33781	3.65103	1.83633	2.30422	2.36625	2.37722	2.25036	2.86229	F-box,F-box-like,LRR_6
Cunninghamia00381	1.11814	2.778	1.04218	0.0328061	0.144046	0.121236	0.706641	1.31112	1.54778	1.76313	0.0449769	TrkH
Cunninghamia00382	5.4755	1.80254	2.76836	0.697774	3.37606	3.07912	3.87935	4.33771	4.45569	4.87765	4.17001	Inhibitor_I9,PA,Peptidase_S8
Cunninghamia00383	6.53645	6.00606	4.94331	6.41719	6.54091	6.79674	6.58252	6.72741	6.78969	6.83854	5.79379	zf-Dof
Cunninghamia00384	4.96053	5.09734	5.35518	4.97971	5.41056	5.16445	4.9523	4.8364	5.00372	5.14391	5.24862	HEAT,HEAT_EZ,IBN_N
Cunninghamia00385	4.63933	7.21336	4.83078	3.99168	6.25792	5.07793	5.23778	5.18278	4.92418	4.86959	5.85906	AA_permease_2,AA_permease_C
Cunninghamia00387	4.73706	4.33578	5.50286	2.82775	4.20276	4.11273	4.40796	4.33209	4.68967	4.53124	3.41396	BTB,NPH3
Cunninghamia00388	5.5869	6.33937	5.99052	6.30387	5.82617	5.47838	5.71451	5.67388	5.43491	5.40321	5.76595	HGTP_anticodon,TGS,tRNA-synt_2b,tRNA_SAD
Cunninghamia00390	2.00935	2.06592	2.33027	2.55884	2.22949	2.28747	1.61385	1.60281	2.36691	2.8308	1.37907	LRR_1,LRR_3,NB-ARC,TIR
Cunninghamia00391	3.6603	2.14969	2.27322	2.7561	2.38018	3.32558	3.1278	2.96428	3.45483	3.88137	2.17345	Ank_2,Ank_3,BTB,DUF3420
Cunninghamia00393	3.16864	1.21806	3.81909	0.80763	7.97544	1.86987	2.79022	3.22728	3.25585	3.46061	0.709879	PTR2
Cunninghamia00398	3.26449	2.71047	2.10333	2.40299	2.2135	2.99958	2.90452	2.71127	2.78681	3.12532	3.60265	EF-hand_1,EF-hand_5,EF-hand_6,EF-hand_7,EF-hand_8,Pkinase
Cunninghamia00399	4.39771	3.7684	4.07636	3.87503	4.47612	3.97453	4.06813	4.13167	4.18126	4.56712	3.3159	PP2C_2,SpoIIE
Cunninghamia00400	2.14089	2.84305	2.25036	2.08248	2.75987	1.58576	1.56803	1.58528	1.74989	2.0348	1.75958	HD,Ppx-GppA
Cunninghamia00401	0.289244	3.04083	5.24536	1.40036	0.0607392	1.04054	1.70118	2.00228	1.44237	1.49177	0	Cellulose_synt
Cunninghamia00402	4.0893	5.43059	4.77477	4.68906	6.60024	4.12339	4.33766	4.36995	4.03395	4.13337	4.18645	ACAS_N,AMP-binding,AMP-binding_C
Cunninghamia00404	3.21883	3.45891	2.8413	2.93747	3.55925	3.08707	3.06287	2.96064	2.9938	3.24853	3.39076	Alpha_L_fucos,F5_F8_type_C
Cunninghamia00407	4.26456	3.1152	3.27232	3.80595	2.96883	4.37107	3.9013	3.88811	4.17358	4.31247	4.26431	CytochromB561_N
Cunninghamia00408	0.887525	0.172061	0.42975	0.212881	0.47058	0.88336	2.41459	2.80509	1.64739	1.49331	0.660533	Apocytochr_F_C,Apocytochr_F_N,CemA
Cunninghamia00410	4.27593	4.56959	3.69533	4.35036	3.94345	4.03554	4.41079	4.26644	4.05522	3.99874	4.80936	BRCT_2,Pescadillo_N
Cunninghamia00411	1.91214	1.76454	1.666	2.49066	1.45926	2.09907	1.61385	1.47197	1.81735	1.98465	2.08531	PTR2
Cunninghamia00412	1.35858	0.674159	2.07313	1.39981	1.4489	0.823206	0.719841	0.757023	0.918895	1.12477	0.93634	PPR,PPR_1,PPR_2,PPR_3
Cunninghamia00413	1.73162	2.14012	2.12631	2.28224	2.08825	1.70708	1.80061	1.75645	1.74517	1.79091	1.34388	AAA
Cunninghamia00414	6.54192	3.91609	4.92847	5.71469	5.05378	6.54926	6.88723	7.03392	7.04017	6.6422	6.91359	LRRNT_2,LRR_1,LRR_4,LRR_8,Pkinase,Pkinase_Tyr
Cunninghamia00415	3.21775	3.60869	2.81619	3.18666	3.57737	3.47901	3.16918	2.98404	3.12416	3.07039	3.54926	LRR_6,LRR_8
Cunninghamia00416	5.80936	1.99289	8.14548	4.00812	2.52899	4.65329	4.97389	5.48962	5.83378	5.87201	4.02707	FAD_binding_8,Ferric_reduct,NAD_binding_6
Cunninghamia00417	2.89084	1.15984	3.7476	3.31421	2.48009	2.70022	3.14318	3.00078	2.95835	3.06523	2.47032	B3,zf-CW
Cunninghamia00418	3.73743	4.2195	4.16366	4.35069	4.19314	2.7405	3.58604	3.70362	3.06097	3.56116	2.95184	DUF4094,Galactosyl_T,MAD
Cunninghamia00419	2.3811	3.51079	1.60344	1.54052	1.1059	3.54432	2.83356	2.60628	2.60075	2.7387	1.5724	LRRNT_2,LRR_1,LRR_8,Pkinase
Cunninghamia00420	0.966677	0	1.67446	0.036093	0.0384362	0.213295	0	0.135754	0.318461	0.435095	0	NB-ARC,RPW8
Cunninghamia00426	0.75446	0.0487012	1.12146	0.273814	1.29651	0.77933	0.619491	0.687956	0.888565	0.997112	0.191563	NB-ARC,TIR
Cunninghamia00432	4.26646	3.78157	3.95196	3.95912	3.85207	3.73559	3.91829	3.77772	3.70332	3.6573	3.76019	Myb_DNA-bind_6,Myb_DNA-binding
Cunninghamia00433	3.54255	3.97557	4.07909	4.91025	3.66767	3.98426	3.42568	3.44533	3.19692	3.66482	3.58769	NTP_transf_2
Cunninghamia00436	4.37337	6.40766	4.64112	5.20518	5.11428	5.01789	4.65187	4.49442	4.65747	4.96958	5.32119	DHHC
Cunninghamia00437	2.30159	2.48027	3.8974	2.41305	2.3568	2.42403	2.21132	2.34312	2.4651	2.37925	1.68751	F-box,F-box-like,Remorin_C
Cunninghamia00438	0	0	0	0.0468403	0.420797	0	0.135754	0	0	0	0	Auxin_inducible
Cunninghamia00439	2.82897	2.67069	2.32587	2.75111	3.30519	2.42152	2.80412	2.63699	2.5741	2.6051	2.22928	DNA_pol_A_exo1,Mut7-C
Cunninghamia00440	2.86123	1.5392	4.66465	2.88798	2.17834	2.69814	3.08865	3.17355	2.93785	2.9428	1.52206	ABC_membrane,ABC_tran
Cunninghamia00441	4.81651	2.39058	6.58046	2.00108	3.93153	3.63211	4.61859	4.72367	5.0247	5.02951	4.05728	OPT
Cunninghamia00442	1.36979	1.41161	1.74975	0.194507	1.76199	2.75211	2.95531	2.6009	2.18312	2.24275	0.740136	Inhibitor_I9,PA,Peptidase_S8
Cunninghamia00443	4.00165	3.61369	3.8768	4.49878	3.51656	4.10666	4.30061	4.25328	4.09009	4.07005	3.99244	RdRP
Cunninghamia00446	2.71501	0.282934	1.42939	0.526069	0.900979	2.39598	3.17856	3.61769	3.44268	3.19787	1.80212	Lectin_legB,Pkinase
Cunninghamia00447	3.67826	4.19327	4.98022	4.63223	4.74308	3.34639	3.75677	3.70066	3.3453	3.41373	3.18613	Pox_MCEL
Cunninghamia00448	7.75589	5.71483	8.15797	6.95753	6.08508	7.44096	6.91625	7.08832	7.25772	7.57847	6.24519	Cpn60_TCP1
Cunninghamia00449	2.94323	2.68855	2.94567	3.5158	2.49091	2.60928	2.67551	2.64624	2.65817	2.73877	2.02444	DNA_methylase
Cunninghamia00452	1.82035	2.35483	1.25036	2.29268	1.31228	2.03445	1.86196	1.76469	1.77132	1.65749	1.78506	MFS_1,Sugar_tr
Cunninghamia00454	4.06322	4.82956	3.92609	4.2969	4.48813	4.36523	4.37761	4.22594	4.35772	4.21594	4.57779	DHHC
Cunninghamia00455	6.40671	5.53593	6.05759	7.36329	5.98341	6.16099	6.249	6.16353	5.97555	6.09993	5.83367	DEK_C
Cunninghamia00456	5.84109	1.16886	4.68257	3.38585	1.79992	5.16748	4.56657	4.31745	5.05666	5.24522	4.6413	LysM,Pkinase,Pkinase_Tyr
Cunninghamia00458	3.31436	3.98137	3.63734	4.00654	3.87935	3.01852	3.53186	3.40867	3.24636	2.87099	3.04917	Pro_isomerase
Cunninghamia00459	4.06117	4.3233	3.78997	4.76201	5.50299	4.42736	4.26838	3.97505	4.05852	3.94395	3.89801	BT1
Cunninghamia00460	1.34293	0.642779	1.14731	0.6107	0.334568	1.08837	1.1117	1.03445	1.43082	1.39543	0.69332	PPR_2
Cunninghamia00461	1.70826	1.31615	1.48044	1.03163	1.45926	1.24468	1.70044	1.82375	1.58352	1.59598	1.49961	DUF4219,RVT_2,Retrotran_gag_2,Retrotran_gag_3,gag_pre-integrs,rve,zf-CCHC
Cunninghamia00462	3.91463	4.89046	6.97631	4.78199	3.89934	4.196	3.65661	3.59511	3.65688	3.8599	3.08627	ABC1
Cunninghamia00463	4.63632	3.19965	6.48432	3.67012	1.9381	4.87278	5.08847	5.13171	4.93368	4.86531	3.75161	MFS_1
Cunninghamia00464	0.290031	1.15381	0	0.0612002	0	0.821302	0.365506	1.16864	0.495695	0	0	LRRNT_2,LRR_1,LRR_8,Pkinase
Cunninghamia00465	2.83781	1.02385	1.05635	0.4172	1.13225	3.15667	3.70565	3.88746	3.55892	3.86612	1.19388	Inhibitor_I9,PA,Peptidase_S8
Cunninghamia00468	3.55357	5.56249	4.38442	4.90293	5.44889	4.48231	4.43951	4.28232	4.22108	4.1366	4.29442	Pkinase
Cunninghamia00471	5.18059	4.25975	4.69774	5.26699	5.82325	5.44706	5.3994	5.34531	5.27388	5.14384	5.54553	F-box,Kelch_1
Cunninghamia00472	3.40427	3.19797	3.0278	2.2456	2.66857	3.02922	2.59757	2.55377	2.96088	2.63606	3.3296	DUF604
Cunninghamia00473	3.45969	3.06235	3.01239	2.78862	3.02213	2.59805	2.99862	3.16527	3.05236	3.11253	2.87473	NYN,OST-HTH
Cunninghamia00475	3.52632	2.14622	3.40744	3.20659	3.50712	3.73115	4.23146	3.97079	3.65741	3.45246	3.74581	ABC2_membrane,ABC_tran
Cunninghamia00477	3.00444	2.83962	3.11891	1.2457	4.58584	3.23189	3.11625	2.88759	2.97392	3.36555	2.64124	Pkinase,Pkinase_Tyr,Stress-antifung
Cunninghamia00478	3.49262	2.19304	4.44848	4.27471	4.00252	3.68254	3.20247	2.85127	3.4208	3.57022	3.79674	Myb_DNA-binding
Cunninghamia00479	4.69666	2.11537	2.99204	2.57305	0.812567	4.23442	3.9563	3.93253	4.64699	5.01464	4.5608	Pkinase,Pkinase_Tyr
Cunninghamia00480	6.58129	7.13105	6.01135	4.98301	7.41562	6.66465	7.09401	7.03227	6.65286	6.68839	7.5213	OPT
Cunninghamia00481	6.20194	6.56004	5.99691	4.45784	5.46175	5.56695	5.90001	5.97989	5.99448	5.91591	6.70844	NAF,Pkinase
Cunninghamia00482	3.08972	3.33361	3.69447	3.0487	5.29766	3.96622	3.40245	3.21656	3.69447	3.83036	3.96649	GMC_oxred_C,GMC_oxred_N
Cunninghamia00483	7.17996	6.24721	9.87402	6.55466	6.1906	6.78378	6.55562	7.02103	7.05462	7.2861	4.5589	AAA,FtsH_ext,Peptidase_M41
Cunninghamia00484	0	0	0	0	0	0	0.869213	0.737543	0	0	0.0500953	Lectin_legB,Pkinase,Pkinase_Tyr
Cunninghamia00486	2.58256	2.01078	1.7	2.57838	0.27461	4.8476	4.63966	3.94145	3.7024	3.71582	0.642471	Cu-oxidase,Cu-oxidase_2,Cu-oxidase_3
Cunninghamia00487	5.42685	4.16714	5.3666	3.67551	5.85497	5.01157	4.23442	4.31	5.25628	5.42939	5.01984	NYN,OST-HTH
Cunninghamia00488	1.58159	2.3504	2.1137	1.76836	2.84251	2.55189	1.22363	1.11969	1.28234	1.4638	1.84826	Myb_DNA-binding
Cunninghamia00489	2.73632	0.0313952	1.12763	0.268235	0.487486	2.48259	3.35947	3.56055	3.35073	3.15121	2.01161	Lectin_legB,Pkinase
Cunninghamia00491	3.93329	4.11517	5.15625	4.22116	5.2175	4.27878	4.79445	4.53609	4.28419	4.42084	3.48324	PA,Peptidase_M28,TFR_dimer
Cunninghamia00492	3.16538	0.573051	3.85652	1.41034	0.666908	4.01024	4.22154	4.80299	4.22288	4.63423	1.46467	PSII
Cunninghamia00493	4.64891	5.48242	4.3334	4.22656	5.60012	4.7886	5.02275	5.20391	5.24566	5.07396	5.71306	CorA
Cunninghamia00494	2.36737	5.63043	3.01138	2.17536	3.37726	0.25177	1.23082	1.8516	2.06695	2.05056	1.21599	AA_permease_2,AA_permease_C
Cunninghamia00495	0	0.0876891	0.115477	0.177174	0.0976108	0.0528796	0.109695	0.178024	0.100305	0	0.022427	MIF4G,Upf2
Cunninghamia00496	3.20893	2.88616	3.75129	3.64274	2.94136	3.01424	2.80529	2.75425	2.89291	3.09457	2.88869	PPR,PPR_1,PPR_2,PPR_3
Cunninghamia00497	5.28981	5.38504	4.89821	3.06964	4.09913	4.61732	5.555	5.78268	5.48437	5.23289	6.60057	AA_permease_2,AA_permease_C
Cunninghamia00498	1.14861	0.263836	0.991076	0	1.76299	0.853064	0.319618	0	1.27083	0.984286	0.638769	DUF604
Cunninghamia00500	1.3892	0.937847	0.724214	0.271027	2.01078	0.831067	1.2762	1.32289	0.651683	2.7551	1.07998	ACP_syn_III_C,FAE1_CUT1_RppA
Cunninghamia00501	8.32841	1.63087	7.16724	0.688255	3.62846	7.24409	4.00477	3.59519	7.9868	8.1767	6.36983	Lipase_3
Cunninghamia00502	5.95386	6.42966	6.09173	6.17374	6.05519	6.19827	6.31406	6.27055	6.03395	5.90294	6.31625	Pkinase_Tyr
Cunninghamia00503	4.82877	5.03401	5.64434	5.01722	5.23753	5.06278	5.08049	4.97708	4.97458	5.36312	4.78391	HMGL-like,LeuA_dimer
Cunninghamia00504	3.91753	4.94291	4.02163	4.71082	4.12562	3.71758	3.92309	3.80171	3.59662	3.6356	3.61381	Leo1
Cunninghamia00506	2.43856	2.85479	1.74832	3.87473	3.29719	3.38022	2.99446	3.0015	2.95934	3.0957	1.63103	ABC2_membrane,ABC_tran
Cunninghamia00507	5.51194	4.37627	4.62813	5.38173	5.0855	5.40566	4.84363	4.61618	4.70484	5.00909	5.29301	Pkinase
Cunninghamia00509	1.88258	1.07039	4.28476	2.19219	1.68122	2.19766	2.22569	2.29474	2.12796	2.23102	1.30412	Chorismate_bind,Porin_3
Cunninghamia00510	1.03562	1.07861	0.630095	1.13947	0.453474	0.491939	0.872632	0.552541	0.721591	0.794936	0.48061	Peptidase_C48
Cunninghamia00511	4.27125	4.36525	4.69036	4.15007	5.09889	4.39255	4.18869	4.0614	4.31711	4.52444	3.90804	Erg28,FGGY_C,FGGY_N
Cunninghamia00512	4.07978	4.13619	3.57483	4.52425	3.79615	3.86892	4.04568	4.06324	3.91994	3.90506	3.97548	CPL,zf-XS
Cunninghamia00517	5.48775	2.79694	4.75014	2.3684	3.69228	4.632	4.97344	5.55136	5.28785	5.27805	3.2149	PTR2
Cunninghamia00519	3.20043	2.82021	2.82599	3.06574	2.86625	2.99277	3.01638	2.84063	2.95283	2.72436	3.12218	PPR,PPR_3
Cunninghamia00520	1.26504	1.24529	1.36121	1.72174	1.65153	1.02314	1.48285	1.46345	1.37833	1.18777	1.04474	LRR_3,NB-ARC,TIR
Cunninghamia00521	1.60344	1.74258	2.78876	5.19248	0.0607392	4.6052	2.74524	1.48061	1.81926	1.81133	0.0667207	FA_hydroxylase,Wax2_C
Cunninghamia00522	1.91086	3.88941	3.89071	5.13266	0.112811	4.60715	3.23945	2.49552	2.43412	2.33914	0.288063	ABC2_membrane,ABC_tran
Cunninghamia00523	3.27078	3.55839	3.02278	3.27143	4.21741	3.21604	3.62796	3.69666	3.22831	2.84291	3.9915	BSD
Cunninghamia00525	5.49069	4.10869	5.89705	4.45805	4.22964	6.4681	7.16629	7.26836	6.71502	6.78498	7.19157	OPT
Cunninghamia00526	1.27242	1.86974	2.60201	2.65168	2.09649	1.14839	1.29219	1.38018	1.24671	1.55778	1.05774	Herpes_UL52
Cunninghamia00527	3.10791	4.13928	2.78241	3.96023	3.0392	2.8814	3.3852	3.24189	2.88356	2.80302	3.28777	DEAD,Helicase_C
Cunninghamia00529	1.96051	0.442899	2.95655	0.441129	2.58384	2.23389	2.10624	2.2162	2.71567	2.91959	1.37629	LRRNT_2,LRR_1,LRR_8,Pkinase,Pkinase_Tyr
Cunninghamia00530	0	0.0648829	0	0.388098	0.0276259	0.217438	0	0	0.207476	0.183963	0.194087	NB-ARC,TIR
Cunninghamia00531	1.39103	1.4782	1.76001	2.58368	1.54877	1.38993	1.53522	1.3471	1.50877	1.60912	1.05912	WD40
Cunninghamia00532	3.22769	3.0348	5.17346	3.65996	2.44978	3.33041	3.15656	3.14915	3.18296	3.181	2.59956	tRNA-synt_2,tRNA_anti-codon
Cunninghamia00533	1.44731	3.46793	1.02763	3.52974	0.702214	1.51971	1.56576	1.47179	1.64632	1.5486	1.02314	ubiquitin
Cunninghamia00534	4.22677	4.99432	4.18531	3.16468	4.54942	3.96335	4.18296	4.06638	3.99636	4.03618	4.548	Motile_Sperm
Cunninghamia00535	5.85123	5.87277	5.62848	5.87455	5.2917	5.73997	5.73295	5.83353	5.73888	5.77872	5.7151	bZIP_2
Cunninghamia00536	2.83262	4.46142	2.69168	3.38727	4.21182	2.8194	3.42367	3.35182	3.08316	3.0024	3.29611	HECT
Cunninghamia00537	4.82349	0.196187	2.44024	1.20059	1.33266	4.64162	3.22445	2.58816	3.38718	3.26434	2.00036	Lectin_legB,Pkinase
Cunninghamia00538	4.66666	4.1759	4.42494	3.25897	4.65075	4.1491	3.76412	3.84184	4.31412	4.30208	4.18277	IQ,Myosin_head
Cunninghamia00540	3.9767	0.103442	3.69629	0.117252	0.36102	2.96698	1.25982	1.08656	2.19944	2.36774	1.20331	LRRNT_2,LRR_1,LRR_6,LRR_8,Pkinase,Pkinase_Tyr
Cunninghamia00542	4.36856	3.57749	3.14187	2.97667	3.38736	3.02456	3.46545	3.43429	3.55623	3.76086	3.49723	UBX
Cunninghamia00543	2.7808	2.88564	3.87332	3.35994	3.40871	3.22851	2.84592	2.6694	2.78457	3.04282	2.6417	HLH
Cunninghamia00544	0.66175	1.14448	1.12411	1.9652	0.016734	1.01412	0.601538	0.694212	0.582717	0.434739	0.0935602	Pkinase
Cunninghamia00545	3.74168	2.0072	3.5588	2.9991	2.81092	3.45738	3.56811	3.73422	3.76497	3.56539	3.06322	Ins134_P3_kin
Cunninghamia00546	1.46832	0.120794	3.58836	0.911244	0.198285	2.27908	2.42385	2.24052	1.93697	1.93747	0.429036	Ank_2,Ion_trans,KHA,cNMP_binding
Cunninghamia00547	3.2942	0.665393	5.79646	2.95196	1.94198	2.8245	1.71984	1.57725	2.15564	2.3799	0.232661	ADH_N_2,ADH_zinc_N
Cunninghamia00550	3.29753	4.05331	3.63122	4.87324	4.13879	4.12309	4.09297	3.69261	3.74843	4.15731	3.72836	TFIID_20kDa
Cunninghamia00552	4.22725	4.49051	5.11444	4.34946	4.64382	4.03548	4.28153	4.26171	4.11092	4.27138	3.99383	PP2C,SpoIIE
Cunninghamia00553	1.57547	1.76596	1.17505	1.22239	1.25298	2.44987	3.00863	2.6807	2.93803	2.45672	3.27947	NB-ARC,RPW8
Cunninghamia00555	3.35224	4.11656	3.26188	3.91711	3.33485	3.40054	3.61651	3.36579	3.42012	3.39067	3.20794	WD40
Cunninghamia00556	0.524398	0.022427	0.732052	0.0926585	0.208309	0.040308	0.865523	0.708408	0.463971	0.568519	0	Lectin_legB,Pkinase
Cunninghamia00559	2.68122	3.01221	5.34525	5.00083	3.14996	4.18911	3.87247	3.30893	2.81277	2.77519	0.65413	AMP-binding
Cunninghamia00561	0	0.107465	0.0162586	0.0962619	0.0276259	0.0181594	0.036093	0	0.0342157	0.105678	0	Chromo,RVP_2,RVT_1,Retrotrans_gag,rve
Cunninghamia00562	4.91139	5.34187	4.11512	3.37675	5.92903	5.26841	5.74407	5.84188	5.43446	5.23719	6.63552	AA_permease_2
Cunninghamia00563	2.95364	3.62035	3.54242	4.6825	3.54609	3.86367	3.12538	3.02201	3.39007	3.46893	1.88023	Xan_ur_permease
Cunninghamia00566	4.98065	3.69796	3.54271	3.87905	3.84261	4.77922	4.36807	4.21852	4.34409	4.441	4.56251	Hexokinase_1,Hexokinase_2
Cunninghamia00567	3.5632	2.58696	1.89956	1.71311	4.34769	3.14443	3.70347	3.66448	3.52097	3.47049	3.00863	zf-RING_2
Cunninghamia00568	4.55422	4.24646	4.35405	5.23793	4.42928	4.78581	4.81241	4.6413	4.44773	4.60772	4.12664	ILVD_EDD
Cunninghamia00570	2.36765	1.85147	4.30261	1.33361	0.102546	3.0891	2.55761	2.81065	2.95177	3.00414	0.357646	DPPIV_N,PD40
Cunninghamia00571	6.25275	5.45809	5.56992	5.48994	5.88499	5.08538	5.76492	5.85365	5.71963	5.67153	5.94544	BRCT_2,Pescadillo_N
Cunninghamia00572	5.36994	6.2116	6.24838	4.56222	5.03518	4.36947	5.4011	5.58851	5.49559	5.33917	1.48457	WHEP-TRS,tRNA-synt_2,tRNA_anti-codon
Cunninghamia00573	6.66745	5.16353	5.65943	5.3788	6.20319	5.81961	5.71066	5.81424	5.92658	5.82155	6.73308	Pkinase,Pkinase_Tyr
Cunninghamia00574	4.52571	4.14173	4.68902	4.20956	4.2069	4.72143	4.86959	4.80378	4.54261	4.59825	4.73828	Aminotran_4,Methyltransf_16
Cunninghamia00576	4.75068	5.46966	4.68409	4.14969	4.43022	4.62521	4.54907	4.39156	4.79207	4.96213	4.80478	OSR1_C,Pkinase
Cunninghamia00577	4.83383	4.59232	5.22761	4.73485	4.98044	4.6018	4.53425	4.50358	4.69349	4.80309	4.79025	Band_7,WD40
Cunninghamia00580	2.47431	2.93621	4.37865	1.41486	3.78914	2.2857	2.44131	2.58656	2.4807	2.70443	2.37759	DUF604
Cunninghamia00582	6.32089	6.52892	6.05907	5.90474	7.21987	6.48251	6.4853	6.44345	6.33835	6.21116	6.82891	Arm,U-box
Cunninghamia00583	1.80543	1.40508	1.18057	1.83929	1.82239	3.43002	3.10294	3.63196	1.91431	1.53406	3.87879	zf-CCCH
Cunninghamia00584	0.618865	0.215368	0	0.0754185	0.709585	0.378881	2.24539	2.42403	2.17813	1.36102	0.0827026	MFS_1,Nodulin-like
Cunninghamia00585	0.835655	5.79847	0.694806	0.670538	0.149693	1.06672	0.809277	0.836193	0.918895	1.07176	0.7556	Metallophos,Metallophos_C,Pur_ac_phosph_N
Cunninghamia00587	3.16457	1.2031	3.048	1.36998	3.41801	2.66509	1.80309	1.95655	3.26804	3.79743	2.24752	LRRNT_2,LRR_8
Cunninghamia00588	4.44464	3.50301	4.30855	3.75075	4.09587	4.49878	4.17563	4.1856	4.37068	4.73203	4.39563	RRM_1
Cunninghamia00590	5.05176	2.0777	3.48444	3.25147	4.00905	3.35652	3.27466	3.35276	4.03184	3.97691	4.36802	Ank_2,Ank_4
Cunninghamia00591	5.11284	3.60415	5.12522	4.15901	3.59777	4.37181	4.35017	4.33859	4.48063	4.43024	3.76338	TPR_10,TPR_12,TPR_8
Cunninghamia00592	5.94221	6.26197	6.09071	6.04094	6.80379	5.6992	5.74308	5.83538	5.7884	5.71164	5.81992	KA1,Pkinase,UBA
Cunninghamia00593	3.95274	2.66015	3.80581	0.48577	3.21158	3.93637	3.10053	2.93483	3.91028	3.79764	3.45461	GUB_WAK_bind,Pkinase,Pkinase_Tyr,WAK_assoc
Cunninghamia00594	5.84695	5.46417	4.71445	4.58217	4.744	4.70833	4.65779	4.85118	4.94244	4.84489	6.124	F-box,F-box-like
Cunninghamia00595	0.358021	0.381837	0.647698	0.425459	0.450309	0.501482	0.207893	0.194928	0.286881	0.413233	0.326537	TIR,TIR_2
Cunninghamia00596	3.58636	0.124328	3.29435	0.176748	0.352759	3.16302	1.255	0.89582	2.3583	2.57636	1.05889	LRRNT_2,LRR_1,LRR_6,LRR_8,Pkinase,Pkinase_Tyr
Cunninghamia00597	2.20893	1.91839	2.07348	2.47914	2.1147	2.09907	2.2553	2.08622	2.16607	2.27937	1.7335	DYW_deaminase,PPR
Cunninghamia00601	4.90101	4.58262	4.51599	4.52354	6.00491	4.69272	4.61697	4.54465	4.2932	4.27843	5.45575	MORN
Cunninghamia00602	3.69922	2.53564	3.32058	2.51164	3.37856	3.44082	3.28086	3.20847	3.176	3.4126	3.76741	Ank_4,Ank_5,BTB
Cunninghamia00603	1.87408	1.03961	2.31325	2.00372	2.20445	2.1551	3.23194	2.85851	2.49578	2.26374	3.1147	O-FucT
Cunninghamia00604	2.89077	1.99035	2.96039	2.96803	2.27511	3.00054	2.57741	2.60011	2.52715	2.54918	2.79784	PPR,PPR_2,PPR_3
Cunninghamia00605	1.23	2.59375	1.31808	1.3454	1.36961	1.18481	0.745883	0.784644	0.510624	0.678973	1.4208	F-box,F-box-like
Cunninghamia00606	4.24016	1.20184	8.20567	2.00228	4.01688	3.3132	2.81735	3.22265	4.01456	4.33383	0.999278	AAA,FtsH_ext,Peptidase_M41
Cunninghamia00607	5.2578	2.48018	4.26554	3.81407	1.52021	5.41076	5.58692	5.95975	5.13644	4.85821	5.03016	Ribosomal_L2
Cunninghamia00608	4.66255	4.20323	5.331	3.42349	5.70589	3.89614	4.5248	4.65409	4.58197	4.46264	4.79138	G6PD_C,G6PD_N
Cunninghamia00609	7.49141	4.59616	7.34235	1.93483	4.45657	6.17263	3.57958	3.65168	5.7681	6.42816	5.47423	HSP70,MreB_Mbl
Cunninghamia00611	4.49682	3.96548	4.25439	4.48749	4.50487	3.93461	4.14173	4.19957	4.1193	4.19894	4.54403	TFIIE_alpha
Cunninghamia00614	5.2388	4.65249	5.70789	4.8621	5.46625	5.02414	4.7145	4.66642	5.02265	5.34066	5.05755	zf-RING_2
Cunninghamia00615	1.86023	0.799087	1.50148	1.34028	0.702214	1.16843	3.03375	3.21759	3.06913	2.98477	1.17675	LRRNT_2,LRR_1,LRR_6,LRR_8,Pkinase
Cunninghamia00616	2.15575	2.20477	1.23409	0.424743	2.04731	1.45996	2.02195	1.71238	1.99168	2.22784	2.5852	LRRNT_2,LRR_1,LRR_8,Pkinase
Cunninghamia00619	5.61423	3.11603	5.38474	4.82259	7.59359	4.71463	5.46111	5.40841	4.98103	5.2053	6.21594	LRRNT_2,LRR_8,Pkinase
Cunninghamia00620	0.379621	2.83835	0.950095	1.37907	2.23266	1.06672	0.51971	0.243669	0.609755	0.84666	0.461529	MFS_1,Nodulin-like
Cunninghamia00621	0.316532	0.131809	0.193246	0.0473057	0.170352	0.314986	0.232661	0.0872365	0.504197	0.442899	0.237156	Dirigent
Cunninghamia00622	5.96106	7.03766	4.23271	7.33062	4.53665	7.36448	6.82077	6.51472	6.17566	6.02345	5.99672	Cu-oxidase,Cu-oxidase_2,Cu-oxidase_3
Cunninghamia00623	1.63397	1.16971	1.41016	1.32922	0.955561	1.55057	1.45523	1.49893	1.7443	1.80571	1.37369	DYW_deaminase,PPR
Cunninghamia00625	2.13422	0.548272	3.33328	3.85013	1.36812	2.71194	1.66069	1.57902	2.15424	2.3399	0.7556	NUMOD3
Cunninghamia00626	2.65138	3.63103	3.48633	4.37095	3.99467	3.01072	2.98313	2.82612	3.08077	3.09435	2.71626	NTP_transf_2
Cunninghamia00627	4.7681	6.33298	4.97453	4.9204	5.85336	5.20375	5.3965	5.31027	5.08052	5.70924	5.50777	DUF1421
Cunninghamia00628	0.625426	0.701623	2.35455	1.67807	2.11758	1.16264	0.44502	0.384787	0.947105	1.43456	0.346721	SKIP_SNW
Cunninghamia00629	1.67431	0.256608	0.691832	2.26504	0.681074	2.51602	2.48139	2.18025	1.87027	1.98063	0.635058	Ank_2,Ank_3,BTB,DUF3420
Cunninghamia00630	4.79334	1.59598	5.54711	2.33952	5.95038	4.81159	5.09178	4.91399	4.43947	4.13345	5.81639	GST_C,GST_C_2,GST_N,GST_N_3
Cunninghamia00632	4.30073	7.00424	3.64074	2.41621	5.23996	4.02172	4.63149	4.5888	4.41797	4.18227	4.97013	Glyco_transf_92
Cunninghamia00633	5.18207	1.47127	4.94425	1.33419	2.3505	4.40352	3.97223	3.88421	4.67003	4.90325	3.87427	DUF3403,Pkinase_Tyr,Stress-antifung
Cunninghamia00634	4.48067	3.39117	4.31484	3.87614	3.31	4.08077	3.81725	3.82157	4.02459	4.05603	3.66247	SUI1
Cunninghamia00635	0.718088	0.352005	0.857318	1.18142	0.549258	0.689746	0.379991	0.33266	0.570139	0.86895	0.567221	DYW_deaminase,PPR,PPR_2
Cunninghamia00640	4.78429	5.70416	4.4457	5.30434	3.20763	6.04611	5.16713	4.92077	4.93948	4.47117	5.16491	Glyco_transf_8
Cunninghamia00641	1.99892	1.62168	1.7685	1.83687	2.57176	2.69807	2.8609	2.79084	2.95084	2.65695	2.93471	AA_permease_2
Cunninghamia00642	2.23552	1.38239	1.93345	2.45233	2.46022	2.54811	1.19198	1.3359	2.34464	2.45145	1.83606	Tubulin,Tubulin_C
Cunninghamia00646	5.66091	5.82969	4.81428	4.09725	6.55863	4.82992	5.28211	5.28156	5.32796	5.15815	5.84589	FA_hydroxylase
Cunninghamia00647	5.28763	4.32109	5.44249	4.56143	5.00896	5.06457	5.25044	5.22594	5.16746	5.21191	4.81188	RINGv
Cunninghamia00648	5.8403	5.44166	5.27853	5.59308	5.53916	5.58851	5.57782	5.63429	5.57206	5.84173	5.54229	tRNA-synt_2,tRNA_anti-codon
Cunninghamia00649	2.93011	5.53552	1.75175	4.47162	5.30011	3.78136	2.97789	2.69755	2.69926	2.58384	3.82331	zf-C3HC4_3
Cunninghamia00651	5.61728	2.81837	8.01435	3.99801	2.43421	5.10566	5.4951	5.82769	5.77574	5.90493	3.14492	CIA30,NAD_binding_10
Cunninghamia00653	0.415759	0	0.321158	0.0858778	0	0.259423	0.318461	1.93181	0.0463746	0.257413	0.0280976	Terpene_synth,Terpene_synth_C
Cunninghamia00654	4.8904	4.48594	6.10991	4.4954	4.21119	4.98658	4.62016	4.77241	4.93031	4.89734	5.25475	LIAS_N,Radical_SAM
Cunninghamia00656	7.35644	6.33272	8.8113	3.51475	6.25739	6.96727	5.58463	5.98195	6.85248	7.18634	6.91873	HSP70
Cunninghamia00658	3.64873	1.1759	4.53111	2.12983	5.00924	3.77343	2.99337	2.88766	3.99666	4.11573	3.40654	GUB_WAK_bind,Pkinase,Pkinase_Tyr,WAK_assoc
Cunninghamia00659	2.48852	1.25399	2.57878	2.78604	1.62246	2.31044	2.14143	2.07599	1.94611	2.13521	1.74588	PIF1
Cunninghamia00660	1.46362	2.12466	3.57842	3.52436	2.10445	2.06477	2.55377	2.63025	1.97367	1.61039	1.50182	RNase_T
Cunninghamia00662	3.79345	3.75214	4.07156	4.68502	3.42152	3.81639	3.90593	3.77866	3.8526	4.12438	3.69544	CPSF_A,MMS1_N
Cunninghamia00663	2.70472	3.29268	2.75096	3.36336	3.29195	2.95878	3.07519	2.88636	2.87892	3.09823	2.73089	LCAT
Cunninghamia00665	4.29146	5.21877	4.94006	5.40942	4.74075	4.64176	4.84462	4.74048	4.49995	4.8249	4.90185	Methyltransf_25,PrmA
Cunninghamia00666	3.0003	2.37304	2.35915	2.8508	3.14492	1.95171	2.58167	2.70325	2.64193	2.34984	2.87184	BRCT,FHA
Cunninghamia00667	4.51545	0.366625	3.3521	0.683172	0.144046	4.27977	2.1965	1.51937	3.60901	3.9253	1.94623	LRRNT_2,LRR_1,LRR_6,LRR_8,Pkinase,Pkinase_Tyr
Cunninghamia00669	2.72123	1.54827	2.04474	1.28885	3.34615	1.77034	2.32855	2.37999	2.10891	2.65611	1.38608	GH3
Cunninghamia00670	2.7541	2.77645	2.48954	2.32337	2.5208	1.69317	2.00959	1.9481	2.10557	1.99506	1.17802	ATG16,WD40
Cunninghamia00671	3.55246	3.31803	7.36883	3.7882	4.29526	3.78649	2.91041	3.07411	3.47828	3.69992	0.965199	CIA30,NAD_binding_10
Cunninghamia00672	5.14383	4.24861	4.69187	4.53408	5.77564	4.05439	4.97731	5.19505	5.14648	5.57232	6.178	CBFB_NFYA
Cunninghamia00674	1.76553	0.128733	3.56787	0.440775	2.12983	3.06247	2.2559	1.8289	3.02645	3.4406	0.302953	LRRNT_2,LRR_1,LRR_8
Cunninghamia00676	11.4193	7.62249	6.25585	6.44089	3.59546	7.92524	8.51906	8.55016	8.2843	8.19999	11.6885	TPP_enzyme_C,TPP_enzyme_M,TPP_enzyme_N
Cunninghamia00677	2.91463	3.46802	2.75695	3.32198	3.49044	2.9099	2.95209	2.90304	2.93816	3.09671	2.75218	RAB3GAP2_N
Cunninghamia00678	0.0328061	0.0176844	0.182692	0.0786098	0	0.100305	0.0931094	0.060278	0.0295118	0.3146	0	RVT_1,RVT_3,Retrotrans_gag,rve
Cunninghamia00679	2.21008	0.111031	1.9838	0.936842	1.55189	2.45075	3.82568	3.90397	3.55012	3.28678	4.29209	GUB_WAK_bind,Pkinase,Pkinase_Tyr,WAK_assoc
Cunninghamia00680	4.5552	1.43456	4.63393	3.0753	3.65444	4.41657	4.28614	4.17403	4.57574	5.11061	3.09147	NB-ARC,RPW8
Cunninghamia00681	4.00348	5.77239	4.83702	4.98567	6.09595	4.13063	4.48508	4.30697	4.01706	3.85137	4.22933	ADH_N,ADH_zinc_N,adh_short
Cunninghamia00683	6.70278	6.985	5.82916	6.79078	6.59569	6.71508	7.05091	6.91476	6.65896	6.5707	7.25493	Ribophorin_I
Cunninghamia00685	1.85586	0.570463	1.07861	1.70841	1.36774	0.940856	1.37592	1.61949	1.4685	1.68257	1.64155	PTR2
Cunninghamia00686	1.19828	2.76256	1.88792	2.09536	2.89659	1.9636	2.04568	1.49757	1.79577	1.75018	2.43136	DSPc
Cunninghamia00687	1.79147	1.27957	1.2455	6.59559	1.26263	2.75802	1.43953	1.07747	1.34804	1.33552	0.510624	REPA_OB_2,Rep-A_N,Rep_fac-A_C,tRNA_anti-codon
Cunninghamia00688	3.21392	3.94205	2.23327	3.74272	2.46083	3.73364	2.98161	2.8857	3.4429	3.34814	2.9985	PHD
Cunninghamia00690	7.22297	6.91746	6.54727	6.2164	7.12406	6.97905	7.34708	7.32399	7.18122	6.93221	7.64205	SRP-alpha_N,SRP54,SRP54_N
Cunninghamia00691	5.06252	4.40022	4.57878	4.2291	5.0809	4.89479	4.79162	4.78586	4.92331	5.15231	5.06911	PHD,SAP,zf-MIZ
Cunninghamia00692	7.96257	3.03275	5.98799	0.984772	4.20568	6.09986	3.5994	3.56791	6.07546	6.15203	6.11548	Exo70
Cunninghamia00694	5.60425	5.88148	4.82998	4.43514	4.3739	6.04095	6.34416	6.36025	6.03669	5.69615	6.16048	MFS_1,MFS_2
Cunninghamia00699	5.6691	5.03069	5.45388	5.55863	6.14395	6.10075	5.58767	5.65983	5.78433	5.86746	5.79526	zf-C2H2
Cunninghamia00700	7.77684	8.54886	6.92615	7.52177	8.33611	7.67387	7.97489	7.96831	7.76536	7.75859	8.27962	Pkinase
Cunninghamia00701	1.94073	2.57918	0.93885	0.16049	3.10215	0.792439	1.65214	1.83835	1.5527	1.07998	1.67567	GST_C,GST_C_2,GST_N,GST_N_3
Cunninghamia00702	2.27937	3.16393	5.08205	2.12686	2.35793	1.47681	2.00348	2.11025	2.13718	2.41079	1.11392	PK,PK_C
Cunninghamia00703	7.83116	7.09885	9.25321	8.20889	6.65713	7.29676	7.36203	7.52504	7.53938	7.62755	5.83257	Glyco_transf_5,Glycos_transf_1
Cunninghamia00705	2.10478	5.24073	1.99301	2.6162	6.38699	1.75046	2.29042	2.38828	2.11181	1.95866	1.86341	NB-ARC,RPW8
Cunninghamia00706	1.8767	1.20038	1.71926	1.9988	1.23593	1.50386	1.599	1.64724	1.3599	1.29455	1.2164	PPR,PPR_2
Cunninghamia00707	3.84103	2.03316	5.05472	2.05601	3.08842	3.20883	4.65449	4.77292	4.17664	4.1363	3.0993	PTR2
Cunninghamia00708	4.76428	2.09051	1.45242	1.77512	3.51753	2.43732	2.54531	2.37369	2.60889	2.52314	5.37557	DUF295,GH3
Cunninghamia00709	2.04218	0	0.356895	3.68967	0.72625	4.26971	1.97318	1.56625	2.15866	2.25842	1.16736	Ank,Ank_2,Ank_4,PGG
Cunninghamia00710	4.68594	4.4052	4.37286	4.84598	4.56405	4.7087	4.49806	4.44765	4.59701	4.62004	4.24471	Leuk-A4-hydro_C,Peptidase_M1
Cunninghamia00711	3.96649	4.91791	3.72031	3.46771	4.51856	3.8931	4.20208	4.11195	3.93518	3.70679	4.36163	TMEM135_C_rich,Tim17
Cunninghamia00712	6.00295	5.93536	5.41106	5.8042	5.4488	5.78036	5.61849	5.68542	5.86833	5.90814	5.86483	BACK,BTB
Cunninghamia00713	3.9042	5.09995	5.61054	5.03307	5.46181	4.79115	4.73706	4.52	4.78311	5.29359	3.89811	OST-HTH,RRM_1,zf-CCCH
Cunninghamia00717	1.30821	3.45768	3.38989	3.70251	3.60814	2.38036	1.06924	0.994218	1.98902	2.76171	2.16522	F-box
Cunninghamia00719	2.10255	1.61887	2.11913	1.94636	2.02845	1.84398	1.65703	1.49893	1.82144	1.73682	1.2457	BRCT,DNA_pol_B_palm,DNA_pol_B_thumb,DNA_pol_lambd_f,HHH_8,LIM
Cunninghamia00721	3.58872	3.45829	0.897628	1.30529	4.44562	3.89576	4.28804	4.00423	3.33876	3.21609	4.40254	GUB_WAK_bind,Pkinase,Pkinase_Tyr
Cunninghamia00722	1.87879	1.46013	2.44846	0.478886	2.65214	1.09873	1.73596	1.91444	1.45803	1.5724	0.917623	GUB_WAK_bind,Pkinase,WAK_assoc
Cunninghamia00724	0.897628	0.275007	1.12609	0.735233	0.420797	0.723049	0.744448	0.693914	0.77961	0.934328	0.432603	DYW_deaminase,PPR,PPR_2
Cunninghamia00725	3.37661	4.65808	3.45891	4.45352	3.33814	3.9476	3.55397	3.56872	3.5404	3.38502	3.92489	Bac_surface_Ag,POTRA
Cunninghamia00726	4.10981	3.10891	3.336	2.5334	2.9752	3.6822	3.70129	3.74237	3.54255	3.61698	3.16022	p450
Cunninghamia00727	2.15402	3.04568	2.38064	1.91724	0.843716	2.41576	2.48233	2.37925	2.95103	2.75382	3.10445	Pkinase,Pkinase_Tyr,Usp
Cunninghamia00728	1.89866	2.38377	2.26754	2.07073	0.944609	3.05705	3.20966	3.70207	4.00746	3.78024	5.7524	LRRNT_2,LRR_1,LRR_6,LRR_8
Cunninghamia00729	2.91552	0.760718	3.48517	0.585283	0.339517	3.02308	2.45233	2.92169	3.67924	3.66668	0.563972	LRRNT_2,LRR_1,LRR_6,LRR_8,Pkinase,Pkinase_Tyr
Cunninghamia00731	4.54554	3.82055	5.07153	3.55029	5.79983	4.0584	3.38414	3.42685	4.25741	4.55753	3.08735	AMP-binding,AMP-binding_C
Cunninghamia00732	4.23187	4.06669	4.25283	4.72083	3.84506	4.00153	4.00489	3.93876	3.96972	3.93948	4.20278	Clathrin,VPS11_C,zf-C3H2C3
Cunninghamia00735	4.74894	3.77758	5.41623	4.19878	4.42309	3.95578	4.07302	4.11958	4.39048	4.58779	3.63823	JAB,USP8_dimer
Cunninghamia00736	3.71736	3.90429	5.06686	4.6082	3.77982	3.74674	3.96914	4.1328	3.81974	3.7505	3.47266	AAA
Cunninghamia00738	2.99585	2.97636	2.59335	3.30251	3.60664	2.40017	2.60565	2.62176	2.80989	2.75154	2.59008	SIP1
Cunninghamia00739	4.55735	5.14038	4.15078	4.51465	5.08895	4.76621	4.44478	4.42017	4.54784	4.29384	5.17438	Senescence_reg
Cunninghamia00741	0	0	0	0	0	0.00910826	0.0181594	0	0.0129262	0.0186342	0	RVT_1,RVT_3,rve
Cunninghamia00742	2.73567	3.74986	3.00672	3.95621	3.03486	2.73999	3.05213	2.89782	2.77744	2.94698	3.0159	Clathrin,Pep3_Vps18
Cunninghamia00744	1.55876	1.36383	1.45119	1.40781	1.08882	2.97832	2.18703	2.26953	2.01673	1.64093	0.501482	NB-ARC,TIR
Cunninghamia00745	5.89355	6.21809	5.69025	6.27441	6.25455	5.67554	5.85716	5.83593	5.78124	5.84376	6.12916	HEAT,HEAT_2
Cunninghamia00746	5.57883	4.72968	4.86371	5.19214	7.22163	5.74125	6.09204	5.89231	5.70845	5.62092	6.41049	C2
Cunninghamia00747	5.25133	4.45121	4.53273	3.94148	5.85497	5.28314	5.85159	5.76569	5.53787	5.7142	5.70333	Plant_zn_clust,WRKY
Cunninghamia00748	3.90705	3.3274	4.90456	3.69031	4.59286	3.80347	3.77438	3.71454	4.07193	4.15866	3.72283	Myb_CC_LHEQLE,Myb_DNA-binding
Cunninghamia00749	6.85099	4.46192	5.87703	4.08955	8.17269	6.03179	5.94443	6.14113	6.3382	6.53516	8.33896	PB1
Cunninghamia00750	2.22671	0.682573	2.58199	1.33113	2.75425	1.98063	2.16328	2.07039	2.24641	1.97917	1.59852	GUB_WAK_bind,Pkinase,Pkinase_Tyr,WAK_assoc
Cunninghamia00751	2.42573	2.74746	3.11314	2.67957	4.21028	2.58384	2.43794	2.42492	2.35793	2.60003	2.11614	HECT
Cunninghamia00752	4.28777	5.20351	4.79848	5.29681	5.03564	4.06201	4.2903	4.2088	4.24161	4.35633	3.86166	CactinC_cactus,Cactin_mid
Cunninghamia00753	0.560063	0	0.064423	0.0148314	0	0.202052	0.41828	0.568519	0.353511	0.35464	1.41972	Hemopexin
Cunninghamia00754	6.15873	5.58766	5.73193	5.56929	5.01757	6.00227	5.292	5.2475	5.76069	5.99627	6.21236	VID27
Cunninghamia00756	4.66615	0.70251	2.93854	5.63914	0.391768	5.83677	4.93643	4.64697	4.93069	5.21077	2.88062	SBP
Cunninghamia00757	0.429393	0.184809	0.355016	0.127413	1.53622	0.73956	0.0931094	0.0917562	0.576925	0.727703	0.0776988	O-FucT
Cunninghamia00759	6.70734	7.02106	5.91449	5.95596	7.24943	6.92548	6.9165	6.89824	6.75799	6.74279	7.45133	RRM_1
Cunninghamia00762	4.15007	4.31131	3.53477	4.56913	3.45251	4.17622	4.47519	4.47534	4.05912	4.28014	4.55535	NLE,WD40
Cunninghamia00764	3.63653	2.02798	3.55217	3.96864	3.48065	3.60197	3.34189	3.29885	3.54761	3.50517	3.35266	EIN3
Cunninghamia00765	5.435	3.99567	3.94251	5.12964	3.56145	5.74729	5.14386	5.09424	4.96408	5.71114	4.14706	C2,Copine,Dev_Cell_Death
Cunninghamia00766	4.24975	4.58706	4.13652	4.55283	5.36497	4.64578	4.23514	4.07878	4.25192	4.32527	4.50093	DUF789
Cunninghamia00768	2.3858	2.38423	0.198285	0.688255	1.91877	2.82008	2.65711	2.44148	2.37657	2.06385	2.53506	Pkinase_Tyr,Stress-antifung
Cunninghamia00769	4.78865	3.90619	4.3417	3.64236	5.20845	3.75482	4.42093	4.7318	4.40735	4.64534	4.74055	GTP_EFTU,GTP_EFTU_D2,eIF2_C
Cunninghamia00770	3.79636	3.57446	4.36212	4.11137	3.65833	3.94913	4.07625	4.00015	3.7297	3.56434	3.65405	Amidohydro_3
Cunninghamia00773	0.426175	0.257011	0.12521	0.120352	0.0971613	0.304122	0.204558	0.207476	0.244887	0.179299	0.307234	Abhydrolase_6
Cunninghamia00775	0.7709	0.140124	1.05033	0.0365619	0.159199	0.728574	0.474739	0.413233	1.42814	1.67205	0.728574	LRRNT_2,LRR_1,LRR_8,Pkinase,Pkinase_Tyr
Cunninghamia00776	2.62566	4.39815	3.47841	4.3009	3.85835	2.68631	3.11526	3.10774	2.77111	2.47006	3.14915	Peptidase_C78
Cunninghamia00778	5.63137	3.69629	5.50392	6.18125	6.73336	5.44219	5.75962	5.81022	5.94155	5.75232	5.27281	Lipase_3
Cunninghamia00782	3.6066	3.24666	2.60778	3.14969	2.61973	3.76313	4.32111	4.73404	4.27555	3.97294	3.80935	F-box
Cunninghamia00783	6.75569	3.73848	5.11817	1.75146	3.53701	6.08866	5.08306	5.0596	6.29439	6.23696	4.65365	TAXi_C,TAXi_N
Cunninghamia00784	0.20247	0.366252	0.250557	0.570139	0.678372	0.420078	0.0758749	0.240009	0.214125	0.354264	0.500462	Pkinase
Cunninghamia00786	2.47275	2.55802	3.61937	2.65367	3.14812	2.92954	2.66865	2.86367	3.20997	3.11891	4.23271	Nodulin-like,PUCC
Cunninghamia00787	6.84287	7.14219	6.44475	7.56337	6.39891	6.89837	6.96143	6.92826	6.80594	6.72346	7.65885	RRM_1
Cunninghamia00788	3.26883	3.80174	2.59837	2.97526	2.80605	3.10981	3.67318	3.77702	3.48929	3.46449	3.64363	Adaptin_N
Cunninghamia00791	1.22733	0.481988	1.2766	1.85957	1.78813	1.68167	0.925999	0.603122	1.17632	1.29494	0.732052	LRR_1,LRR_3,LRR_5,LRR_8,NB-ARC,TIR
Cunninghamia00794	2.61604	2.83841	2.93841	3.64432	2.85732	2.78513	2.04264	2.22239	2.79563	3.14638	2.41088	TPR_1,TPR_2,TPR_8
Cunninghamia00795	9.33914	6.08086	4.44815	5.21627	7.54164	6.49162	7.05192	6.88028	6.47002	6.18847	10.0441	PGK
Cunninghamia00796	4.54776	3.49138	6.08324	4.75759	6.23931	4.98178	5.5289	5.7238	5.49871	5.44467	4.97652	ATP-sulfurylase,PUA_2
Cunninghamia00797	0.723631	0.061661	0.720424	0.0365619	0.0817941	0.443253	0	0.0735918	0.197027	0.224863	0.459781	LRR_5,NB-ARC,TIR
Cunninghamia00799	4.52582	4.91469	4.57682	6.30828	4.44097	6.1651	5.43128	5.18979	5.25396	4.84485	3.17988	Lipase_3
Cunninghamia00800	4.60646	3.92194	4.18047	4.2244	3.88574	4.71624	4.69809	4.7139	4.60784	4.57176	4.92442	G-patch,RRM_1
Cunninghamia00801	2.29944	2.63699	2.35971	2.83606	2.5856	2.50097	2.35943	2.39012	2.44033	2.58584	2.25359	Phosphodiest
Cunninghamia00803	4.21829	3.58143	1.86579	0.481643	2.93753	1.74502	4.64572	5.14121	4.96114	5.24608	2.80989	PMEI,Pectinesterase
Cunninghamia00804	4.21275	5.81297	4.80428	3.29797	3.90159	4.00552	4.9682	5.11807	4.70517	4.5098	6.0877	NB-ARC,RPW8
Cunninghamia00806	4.61161	2.32164	4.77803	4.30648	4.15375	4.14503	4.13389	4.15818	4.12854	4.05627	4.09274	BAH,PHD
Cunninghamia00807	2.18756	0.574021	2.72807	1.66221	3.84947	2.2966	2.10243	1.93697	2.0844	2.01768	1.0036	EMP70
Cunninghamia00809	1.97183	0.475085	1.99808	0.472314	3.24995	2.2764	2.48877	2.59296	2.47655	2.34303	1.02172	p450
Cunninghamia00810	1.83174	1.43082	3.12967	2.24296	2.08724	1.65779	1.9542	2.26943	1.9838	1.90522	1.36532	Helicase_C,SUV3_C
Cunninghamia00812	0.147524	1.86631	0.681374	4.81679	0.330367	3.16463	1.70384	0.955561	0.584642	0.486457	0.206643	Remorin_C
Cunninghamia00813	0.914054	0.0445107	1.70103	0.860764	0.568843	1.48783	1.20789	1.06166	1.5269	1.73278	0.21122	LRRNT_2,LRR_1,LRR_6,LRR_8,Pkinase
Cunninghamia00814	4.2369	4.17837	3.69001	4.43543	3.60849	4.08588	4.18864	4.10291	4.06672	4.06129	4.2588	PSP,zf-CCHC
Cunninghamia00816	4.20662	4.28284	4.55714	4.79197	3.92036	5.00096	4.46441	4.3274	4.68038	5.28259	4.49829	RRM_1
Cunninghamia00817	2.12433	2.04334	1.42403	4.09932	1.12609	2.51214	2.37685	2.29366	2.48276	2.03116	2.4225	F-box-like
Cunninghamia00818	2.06189	2.68325	2.12719	2.18713	2.03562	1.99095	2.18967	2.15381	1.91737	2.11692	2.38764	F-box,F-box-like
Cunninghamia00819	0.501142	5.51276	2.57572	3.10512	1.05543	2.72981	3.10249	3.45659	3.57398	3.47045	5.14345	LOB
Cunninghamia00821	4.92028	2.64232	4.28439	2.23153	1.48302	4.35579	2.99946	3.69592	4.65434	4.93843	3.9586	Lectin_legB,Pkinase,Pkinase_Tyr
Cunninghamia00822	0.918386	0.479575	1.54547	1.23143	0.972325	0.947853	0.936591	0.862617	0.943359	1.11014	0.986472	DYW_deaminase,PPR,PPR_2,PPR_3
Cunninghamia00826	3.5287	3.66433	3.7293	4.66416	4.17951	3.61267	4.0306	3.92723	3.76224	3.74405	3.62113	EFG_C,GTP_EFTU,LepA_C
Cunninghamia00831	7.772	7.44776	7.48712	7.0395	8.11691	7.26114	7.45218	7.64972	7.58276	7.61659	7.69369	R3H,SUZ
Cunninghamia00832	0	0.185232	0.0845179	0.13137	0.0708473	0.157906	0.080885	0	0.0551957	0.302173	0	RVT_2,gag_pre-integrs,rve,zf-CCHC
Cunninghamia00833	6.29509	4.26941	5.67492	4.80166	6.53643	5.15113	5.24086	5.46084	5.72422	5.84484	5.4594	Arm,HEAT
Cunninghamia00834	1.50708	1.69807	1.71091	2.11725	1.9284	1.73581	1.73624	1.78157	1.51501	1.53622	1.47006	polyprenyl_synt
Cunninghamia00835	1.10367	1.04777	1.36046	1.57821	0.980147	1.05612	0.917368	0.820213	1.20038	1.34577	0.968644	DYW_deaminase,PPR,PPR_2,PPR_3
Cunninghamia00836	0.701031	1.54383	1.11125	0.871318	0.684968	0.878137	0.7361	0.768078	0.967415	0.511299	0.599635	Lipase_3
Cunninghamia00837	2.13663	0.230613	0.519374	0.0328061	2.69183	0.626984	0.494672	0.625115	1.14817	1.12389	2.04346	Pkinase,Pkinase_Tyr
Cunninghamia00838	3.83771	4.62039	3.61628	3.48044	3.66823	3.35351	3.29993	3.5411	3.60703	3.15472	4.00054	Rhomboid
Cunninghamia00839	2.82829	2.68766	2.4939	1.81994	3.06747	2.64923	2.84512	2.86043	2.97116	2.68878	2.76822	Yae1_N
Cunninghamia00840	5.04013	5.69974	5.22765	3.89346	5.73707	5.16705	6.20016	6.519	5.97195	5.82531	7.29984	Xan_ur_permease
Cunninghamia00841	3.7245	2.90079	6.65857	3.72042	2.57394	3.59964	3.85881	4.19133	4.05632	4.2062	1.91316	FAD_binding_3
Cunninghamia00842	4.46199	2.50902	4.13936	3.94214	3.51029	4.23598	3.73404	3.61271	3.92115	4.03016	3.65329	Arm,U-box
Cunninghamia00843	3.83858	2.47205	5.99573	4.30066	3.28491	3.66869	4.17062	4.31201	4.03794	4.18124	2.87814	MMR_HSR1
Cunninghamia00844	3.44237	1.70517	3.76801	1.18481	5.18324	2.72225	3.05039	3.3537	3.16837	3.22311	3.99053	Pkinase,Pkinase_Tyr
Cunninghamia00845	1.59104	0.657183	1.21392	1.09806	0.694806	1.37925	1.18354	1.09085	1.29082	1.68631	1.15229	DYW_deaminase,PPR,PPR_2
Cunninghamia00846	4.16148	4.78849	4.05033	3.69086	4.93902	4.42423	4.40772	4.6593	4.48729	4.33607	5.1347	Branch
Cunninghamia00847	2.90971	2.84793	2.90522	2.96169	2.48035	2.85672	2.74502	2.82327	2.88486	2.83969	2.94991	Atx10homo_assoc
Cunninghamia00848	4.37179	4.2094	4.33709	4.29942	4.93353	3.9523	4.07647	4.08188	4.11675	4.02633	4.3994	zf-RING_2,zf-rbx1
Cunninghamia00849	4.01126	2.91692	3.80522	3.53007	4.38837	3.82562	4.30502	4.28323	4.09525	4.13077	5.21978	DOG1,bZIP_1,bZIP_2
Cunninghamia00851	3.53667	3.69403	4.05687	3.02006	5.2339	2.99392	3.10098	3.03192	3.18782	3.36541	1.91124	MatE
Cunninghamia00852	4.55678	3.32068	7.54854	4.767	4.66821	3.95376	4.38982	4.8082	4.63819	4.90428	3.03808	Pkinase
Cunninghamia00853	2.97067	2.41423	2.67612	2.71458	2.26804	2.47785	2.53614	2.39552	2.48113	2.5577	1.59184	HSP70
Cunninghamia00855	7.41571	7.3232	6.59942	7.09958	7.10998	7.68	7.70763	7.53372	7.39714	7.77536	7.49542	Glyco_transf_8
Cunninghamia00856	1.62605	3.37661	3.04387	4.0224	2.7754	2.27451	2.56576	2.32154	1.93785	1.51248	1.9636	Ins134_P3_kin
Cunninghamia00857	2.97581	2.70428	2.3227	3.75777	2.76284	2.86981	2.89388	2.7984	2.77428	2.82171	2.47647	Myb_DNA-bind_4
Cunninghamia00858	3.16602	3.1688	3.96354	3.70646	3.85473	3.2756	3.84699	3.66676	3.35426	3.31851	3.26379	DUF3395,DnaJ
Cunninghamia00859	5.65066	5.1082	3.9577	5.47159	4.58372	5.16841	5.24731	5.21004	5.17736	5.22363	5.51377	PTS_2-RNA
Cunninghamia00860	0.371838	0.584642	0.748461	0.651071	0.374066	0.561041	0.386627	0.532733	0.401266	0.437938	0.400902	Glyco_hydro_47
Cunninghamia00862	3.33994	3.14236	2.88779	2.84177	2.69688	3.3649	3.05653	3.10367	3.21547	3.22651	3.12604	F-box,F-box-like,Lipase_GDSL,WD40
Cunninghamia00863	0.408168	0.0648829	0.84318	2.09772	0.0332762	0.638769	0.921182	0.88049	0.864467	0.736677	0.0621217	Glyoxalase
Cunninghamia00864	2.76157	2.23644	3.51117	3.19965	3.0021	2.64216	2.36774	2.50894	2.50479	2.42707	2.7566	HPPK,Pterin_bind
Cunninghamia00865	3.83828	3.69933	5.2202	3.84321	2.97606	3.79864	3.29548	3.43002	3.73241	3.74495	3.06689	DALR_2,tRNA-synt_1e,tRNA-synt_1g
Cunninghamia00871	3.20085	1.86328	4.83247	3.2814	2.07929	3.28377	2.94286	3.05496	3.15289	3.1214	2.30743	PfkB,SOUL
Cunninghamia00873	3.42012	5.46492	3.86235	5.2523	3.28165	3.8533	4.21542	3.79891	3.45536	3.85977	2.97159	Melibiase_2
Cunninghamia00874	6.62435	2.05357	5.20439	2.60589	4.10783	5.56875	4.94068	4.73037	5.53742	5.61808	6.11304	GlutR_N,GlutR_dimer,Shikimate_DH
Cunninghamia00875	4.56971	4.06996	4.0618	3.85908	3.99645	4.20657	4.4154	4.44184	4.21052	4.17363	4.25018	BET,Bromodomain
Cunninghamia00877	5.64293	3.32826	4.03548	1.37332	4.56029	5.28647	5.6346	5.40875	5.42509	5.93167	2.1964	PMEI,Pectinesterase
Cunninghamia00878	2.15218	3.4493	3.28456	2.13969	5.17837	2.57111	3.56718	3.91855	3.07707	3.08718	3.66732	zf-Dof
Cunninghamia00880	4.09868	4.01739	3.7515	3.88632	3.64777	3.84241	3.6552	3.62398	3.91281	3.82062	3.80904	NTP_transf_2,PAP_assoc
Cunninghamia00881	4.5588	4.48498	4.69603	3.49091	4.97283	4.10434	4.53721	4.56659	4.53015	4.56163	5.28516	Hydrolase_4
Cunninghamia00882	3.9573	4.9027	3.9615	3.01988	5.49315	3.43834	4.55947	4.58804	4.04736	3.80917	4.30212	MatE
Cunninghamia00884	3.38216	1.93219	10.3532	4.35097	6.84722	3.69547	2.63359	2.29846	3.66452	3.69796	0.440066	p450
Cunninghamia00885	7.27169	7.94913	7.56753	6.88766	6.2817	6.53628	6.46208	6.51156	6.45154	6.27727	7.04497	PGM_PMM_I,PGM_PMM_II,PGM_PMM_III,PGM_PMM_IV
Cunninghamia00886	5.98406	5.1183	5.38146	5.92042	5.19969	5.6338	5.30926	5.21451	5.30686	5.54527	5.46405	Cpn60_TCP1
Cunninghamia00888	2.81817	3.80247	2.03562	2.73769	4.07887	2.72429	3.40776	3.50369	3.28792	2.90631	3.79552	F-box,F-box-like
Cunninghamia00889	4.14451	2.9537	3.66217	3.92061	4.62176	4.16995	4.04742	3.99268	3.86209	4.05762	4.19957	Lectin_C,Pkinase_Tyr
Cunninghamia00890	2.53647	0.022427	2.2966	4.42521	0.0445107	0.228562	0.347477	0.441838	1.20017	1.80804	1.24793	p450
Cunninghamia00891	3.17861	1.84291	4.11148	1.89879	0.968644	2.62971	2.67227	3.15348	3.37434	3.59586	0.395794	Cu-oxidase,Cu-oxidase_2,Cu-oxidase_3
Cunninghamia00892	2.1375	1.14078	2.56868	1.53622	1.46728	1.88505	1.70929	1.76907	2.10456	2.29151	1.87526	DYW_deaminase,PPR,PPR_2
Cunninghamia00893	3.27526	1.66993	5.73906	3.47716	2.46048	3.10305	2.33771	2.39716	2.91233	3.09249	0.641238	Acetyltransf_1
Cunninghamia00896	4.01849	3.61263	6.17339	3.5324	4.04116	4.47804	3.5411	3.62624	4.18396	4.39486	3.47686	FPN1
Cunninghamia00897	5.7635	4.79376	5.38069	4.432	5.71192	5.81871	5.80023	5.74853	5.75507	5.94151	5.13041	DUF1005
Cunninghamia00898	3.77751	3.52298	4.60524	3.31233	4.3504	3.44621	3.05386	3.00732	3.3238	3.55892	3.42707	Nitroreductase
Cunninghamia00901	5.19443	3.0462	4.56053	3.9978	3.75189	4.93838	4.40245	4.49023	4.80069	5.14674	4.05187	DnaJ,DnaJ_C,DnaJ_CXXCXGXG
Cunninghamia00902	4.91514	6.09219	5.65026	5.05483	5.556	4.97347	5.32052	5.31013	5.15602	4.97445	5.58631	Sugar_tr
Cunninghamia00904	2.88895	2.05172	4.78229	2.47725	1.9386	2.59868	2.84853	3.12604	3.19676	2.94161	1.98441	DUF565
Cunninghamia00905	4.44842	4.27045	4.26286	3.8472	5.16428	5.26035	4.60279	4.30332	4.70531	4.8777	4.59821	GUB_WAK_bind,Pkinase,Pkinase_Tyr,WAK_assoc
Cunninghamia00906	2.99832	4.0939	4.01388	3.54246	3.20038	2.87519	3.28051	3.20633	3.18423	3.00246	2.52899	PfkB
Cunninghamia00909	2.15078	0.516351	2.65222	1.07473	2.02172	1.99108	1.91762	1.96138	2.439	2.62535	1.30665	AMP-binding,AMP-binding_C
Cunninghamia00910	3.30393	4.62529	3.38313	6.11203	3.29778	4.57517	3.325	2.86829	3.28353	3.40554	2.26853	Glyco_hydro_17,X8
Cunninghamia00911	2.74803	0.920166	3.38787	0.858114	1.02337	3.54032	1.48971	1.23287	2.97508	3.35826	1.47837	LRRNT_2,LRR_1,LRR_4,LRR_6,LRR_8
Cunninghamia00912	1.7156	0.318847	2.7245	4.18113	1.79244	1.56153	1.62324	1.5486	1.81926	1.98051	1.5568	Ank_2,Ank_3,Ank_4,Motile_Sperm
Cunninghamia00913	5.5659	5.20173	6.50103	3.83319	4.89616	6.38941	7.1291	7.23549	7.39874	7.27075	9.0414	Asp,SapB_1,SapB_2
Cunninghamia00915	1.75489	1.70369	1.20518	1.85997	1.93596	1.90432	1.89233	1.79258	1.5392	2.29406	2.41368	ABC_membrane,ABC_tran
Cunninghamia00916	1.98938	1.00048	0.901237	0.707819	1.93357	1.50724	2.09412	2.45303	2.20883	2.14372	0.843448	zf-C2H2
Cunninghamia00917	5.21758	5.40659	5.59718	5.75021	4.88644	5.31921	5.6234	5.43963	5.20246	4.96706	5.60907	Orn_Arg_deC_N,Orn_DAP_Arg_deC
Cunninghamia00918	4.18259	2.17675	4.59966	3.13521	3.66721	3.4533	3.15343	3.1846	3.96944	4.17054	2.63095	Lipase_3
Cunninghamia00919	4.29151	0.910477	1.38128	1.10969	2.16682	3.10395	3.5449	3.94919	4.11334	3.95983	1.20664	DUF247
Cunninghamia00923	1.94661	3.55712	2.29209	2.02527	4.33633	2.09682	3.16071	3.1188	2.01923	3.24179	2.77386	Hexokinase_1,Hexokinase_2
Cunninghamia00924	4.61567	4.72438	4.41396	4.55369	4.24864	4.19663	3.90403	3.96026	4.28101	4.40397	4.0558	BTB,MATH
Cunninghamia00925	2.53473	1.99868	1.96963	3.37814	0.925746	2.20456	2.00012	2.22641	2.09525	2.43501	1.38128	HhH-GPD,NUDIX_4
Cunninghamia00927	2.66562	5.25551	3.68134	3.19944	5.00191	2.43483	3.18343	3.04469	2.86387	2.49714	2.33333	Pkinase,Pkinase_Tyr
Cunninghamia00928	5.0342	5.78725	5.57548	5.34762	5.77831	5.25168	5.20381	5.01035	5.08593	5.32369	5.29572	G-patch,Surp
Cunninghamia00929	4.89173	5.11263	4.92483	4.79018	4.85551	4.77954	4.54712	4.36095	4.6505	4.98441	4.73679	RED_C,RED_N
Cunninghamia00930	1.19451	0.287275	1.89737	3.6243	3.67905	1.09018	1.23246	1.05265	0.917623	0.998316	0.522391	Exo_endo_phos
Cunninghamia00931	1.59391	0.0176844	0.207893	0.697181	1.47023	1.00959	0.768361	0.967906	1.56836	1.35163	0.324235	PTR2
Cunninghamia00932	3.73158	2.50995	3.94795	3.20966	2.58376	3.51534	3.61683	3.69696	3.61078	3.35224	3.0709	S1
Cunninghamia00933	6.0887	5.03675	6.47969	4.68154	5.69761	5.37912	5.65595	5.73616	5.7616	5.5902	5.00012	Glutaredoxin
Cunninghamia00934	1.367	2.6834	0.732631	1.89349	0.0872365	1.39634	1.36681	1.26883	1.47543	1.40399	1.02479	B3
Cunninghamia00936	3.8003	3.97324	3.84656	3.72429	3.3835	4.35776	4.28676	4.14568	4.02633	4.12427	4.59064	O-FucT
Cunninghamia00937	4.04925	4.81133	5.25333	3.1152	3.11481	5.11324	6.82215	6.84824	6.64918	6.6507	8.55928	Cu-oxidase,Cu-oxidase_2,Cu-oxidase_3
Cunninghamia00938	4.36228	4.90048	4.17483	5.30839	4.22748	4.22386	4.48289	4.36469	4.3837	4.40095	4.2383	Pkinase
Cunninghamia00939	4.8815	4.94908	4.65846	3.7767	5.04267	4.4149	4.36833	4.25749	4.55483	4.56704	4.8565	DUF1771,Smr
Cunninghamia00941	0.210804	0.207893	1.05681	0.463971	0.374066	0.825921	0.0276259	0.051024	0.588165	0.571434	0.183539	DUF220
Cunninghamia00942	4.66776	5.14648	5.45726	4.22584	5.8679	5.32071	5.72045	5.76994	5.54493	5.22234	4.8979	F-box,F-box-like
Cunninghamia00943	0.130492	0	0.189877	0.0148314	0.73292	0	0.0625823	0.060278	0.142305	0.134002	0.181845	Pkinase,Pkinase_Tyr
Cunninghamia00944	4.36224	3.61381	3.89288	4.81055	3.73473	4.20364	3.39762	3.43638	3.93234	4.37235	3.85486	RRM_1,zf-CCHC
Cunninghamia00945	8.93137	8.10543	6.9772	7.7927	7.54996	7.23263	7.42925	7.40651	7.35052	7.34016	9.48184	Metalloenzyme,iPGM_N
Cunninghamia00947	5.90745	4.91324	5.41794	5.65425	6.32014	5.71606	5.29793	5.25483	5.44995	5.43897	5.53392	LRR_8
Cunninghamia00948	0.487486	2.27858	1.45733	1.62012	0.813935	1.0255	0.484396	0.634129	0.701623	0.62854	0.284909	Cyclin_C,Cyclin_N
Cunninghamia00950	4.42452	2.9858	3.42434	3.18581	3.07713	4.00923	3.97052	3.98492	4.17406	4.30818	4.2236	DYW_deaminase,PPR
Cunninghamia00951	4.61614	6.17951	5.43171	6.17626	5.41506	5.57874	5.71232	5.66942	5.67606	5.85892	5.00137	zf-CCCH
Cunninghamia00952	4.5357	4.85013	4.01057	2.92271	3.82521	4.20054	4.96626	4.90032	4.29349	4.01843	5.32231	Nodulin-like
Cunninghamia00954	5.6088	5.20384	4.44749	4.1908	4.82604	5.21169	5.58043	5.6409	5.42792	5.55862	5.37231	zinc_ribbon_10
Cunninghamia00955	1.93998	1.57321	2.19262	1.81694	2.7566	1.87145	1.72538	1.56478	1.61227	1.94561	0.970854	F-box,F-box-like,WD40
Cunninghamia00956	0.126532	0.0949116	0.064423	0.126973	0.108357	0.382206	0.660229	0.48302	0.414677	0.519039	1.06511	LRRNT_2,LRR_1,LRR_8,Pkinase
Cunninghamia00957	4.28227	5.17238	4.7728	4.39696	5.54251	4.05759	3.96483	3.79008	3.99705	4.16993	4.1596	MFMR,MFMR_assoc,bZIP_1
Cunninghamia00958	3.54411	2.168	1.62652	2.4756	3.24864	2.89414	3.2227	3.46345	3.49859	3.58781	0.532068	zf-Dof
Cunninghamia00959	6.07506	0.33495	7.71521	6.12052	0.980878	6.86741	7.26085	7.18695	6.72523	6.40432	3.49113	PTR2
Cunninghamia00961	2.14165	3.20524	3.00839	3.22342	3.04946	2.30198	2.43865	2.43891	2.34445	2.22517	2.44113	Rft-1
Cunninghamia00962	0.684968	0	0.9855	0.064423	2.33304	1.1829	1.62823	0.928528	0.651683	0.643087	0.966677	PTR2
Cunninghamia00964	3.12405	1.8857	2.72137	3.05791	2.86235	2.89724	2.91705	2.80047	2.85871	2.73963	3.02462	Seipin
Cunninghamia00965	0.294743	0	0	0	0	0	0	0.259423	0	0	0	Plant_zn_clust,WRKY
Cunninghamia00966	2.95872	2.37879	4.40969	4.99207	1.91482	4.22219	3.75759	3.63118	3.94567	3.71948	4.80686	F-box,Kelch_1
Cunninghamia00967	3.55049	0.553524	2.09828	0.893751	3.55778	1.84907	3.29092	3.97141	3.79864	3.95053	4.23225	zf-C2H2,zf-met
Cunninghamia00968	4.8693	6.61475	4.79429	4.96768	4.89213	4.85549	4.80485	4.75672	4.81764	5.03808	4.71331	DUF707
Cunninghamia00969	2.57451	2.63738	3.27967	2.65863	2.77245	2.77596	2.981	2.83262	2.62877	2.74939	2.62535	AMP_N,Peptidase_M24
Cunninghamia00970	3.09946	2.65802	5.71522	3.0159	2.83909	2.8417	2.68512	2.64916	3.04573	3.30003	1.92118	NAD_kinase
Cunninghamia00971	5.12184	4.4984	6.84103	2.8498	3.85755	4.91201	4.86167	4.85433	5.04967	5.15543	1.57321	p450
Cunninghamia00972	1.86037	1.87696	1.50437	1.83107	2.47119	1.25459	2.11426	2.25641	2.25459	2.16843	3.24235	TLC
Cunninghamia00973	5.78187	5.8269	4.34518	4.67738	5.43692	5.61478	6.20556	6.27006	5.94238	5.66062	6.77031	Na_Ca_ex
Cunninghamia00974	3.67412	0.265037	7.00216	2.63869	1.30139	3.21361	3.69722	3.7119	3.69399	4.06382	0.785481	LysM,NT-C2
Cunninghamia00975	0	0.0570459	0	0.0148314	0	0.0831566	0	0	0	0	0	Exo_endo_phos_2,RVT_1,RVT_3,zf-RVT
Cunninghamia00976	3.39136	0.116808	1.63722	1.46118	2.28016	2.18787	2.58456	2.80715	2.61957	3.10115	2.16017	Pkinase,Pkinase_Tyr
Cunninghamia00977	2.7661	4.23874	3.95072	4.85788	3.70122	2.72981	2.9108	3.08372	2.86447	3.19219	2.16982	SBF
Cunninghamia00978	1.7859	2.92954	3.06775	2.60486	4.46847	1.80694	2.70258	2.26444	1.93659	1.71721	1.97978	Sugar_tr
Cunninghamia00979	4.03072	2.3799	4.26028	1.82212	2.82137	4.1478	2.6691	2.77779	4.43416	4.83093	3.50428	LRRNT_2,LRR_1,LRR_4,LRR_6,LRR_8
Cunninghamia00980	0.39762	1.14513	1.91851	1.12741	2.01006	0.993735	0.284909	0.562018	1.22445	1.69228	0.603438	Sod_Cu
Cunninghamia00984	4.59092	4.48055	4.23437	4.98938	4.35783	4.40436	4.4774	4.41312	4.36544	4.28868	4.81161	RNA_pol_I_A49
Cunninghamia00985	3.11725	2.53464	2.83895	2.45084	3.01578	2.62316	2.2301	2.35163	2.68474	2.40245	2.40953	AA_kinase,Myb_DNA-bind_4
Cunninghamia00989	2.00576	0.172488	1.15941	0.787154	1.07724	1.43545	0.7661	0.953576	1.3296	1.45663	0.421874	SET
Cunninghamia00990	0.35727	0.3892	0.717503	0.665393	0.325003	0.520716	0.126973	0.243669	0.315759	0.548272	0.283329	PHD
Cunninghamia00992	6.64133	6.3901	5.56458	3.98149	5.25111	5.6943	5.67476	5.7944	6.03989	6.08025	6.89941	PDDEXK_6
Cunninghamia00993	6.77442	6.91627	5.97194	6.73964	5.54384	7.441	7.06708	6.91849	6.8233	6.60403	6.5715	O-FucT
Cunninghamia00995	4.1613	2.6417	5.09535	3.25716	3.1188	3.50428	4.34291	4.55496	4.26764	4.037	3.74204	EamA
Cunninghamia00996	2.92347	2.45856	4.74114	2.84559	2.8642	2.92796	3.32101	3.40744	3.15984	3.25626	2.58816	Peptidase_M18
Cunninghamia00998	5.14691	4.61225	5.2395	4.35156	4.83582	4.71316	4.47147	4.54061	4.64255	4.75457	5.50567	Mito_carr
Cunninghamia01000	3.63056	2.57934	3.31851	2.22682	3.70162	3.42421	3.30889	3.33595	3.56401	3.72214	3.12361	Kelch_1
Cunninghamia01001	4.01498	3.99201	5.71783	4.16487	3.96421	4.18346	4.0627	4.24724	4.21197	4.43718	3.13881	FGGY_C,FGGY_N
Cunninghamia01002	2.49859	2.3085	5.33882	2.9796	1.63892	2.9396	3.19509	3.2423	2.96956	2.78681	1.96864	Rubis-subs-bind,SET
Cunninghamia01004	3.45374	1.66812	4.19855	2.33942	3.69837	3.39268	3.33333	3.35558	3.55766	3.59335	2.25802	PTR2
Cunninghamia01007	3.02473	7.00763	4.62346	4.869	4.23585	3.41359	3.55974	3.64455	3.37272	3.25993	3.29062	MFS_2
Cunninghamia01010	5.27638	4.80168	3.96671	4.93783	5.14211	4.79036	4.63471	4.64958	5.02181	5.08154	4.84654	PCI
Cunninghamia01011	3.01703	0	3.29136	0.175897	0.223628	2.44987	0.303732	0.476122	1.90702	2.22383	4.16318	AMP-binding,AMP-binding_C
Cunninghamia01012	4.9848	6.71494	5.02433	4.73673	3.88277	5.75746	5.35258	5.13932	5.05239	4.74024	3.9359	DUF538
Cunninghamia01013	5.26969	3.16597	3.43634	0.981609	1.87735	3.77343	1.81858	1.69049	4.38791	4.49723	3.51728	NB-ARC,RPW8
Cunninghamia01015	4.08568	4.42694	3.50661	4.01087	3.96993	3.85237	3.98968	3.90897	3.90686	4.17914	4.17395	ENT,LBR_tudor
Cunninghamia01016	3.98301	3.14926	3.70797	3.64578	4.36502	3.53311	3.65566	3.79209	3.76416	3.88212	4.0541	Dus
Cunninghamia01018	1.44237	1.13203	1.08225	0.103442	1.56738	1.3914	1.71663	1.73364	1.63645	1.30898	1.16564	GUB_WAK_bind,Pkinase,Pkinase_Tyr,WAK_assoc
Cunninghamia01020	1.27342	1.89569	1.65015	1.30139	2.15262	2.15888	1.08633	0.918641	1.84224	2.5339	0.850933	NB-ARC,TIR
Cunninghamia01021	3.28011	2.93797	5.19398	2.86433	3.35248	3.89824	3.28239	3.32515	3.45238	3.47733	2.83673	UDPGT
Cunninghamia01022	4.20271	4.83478	4.13903	4.21156	3.95844	3.79604	4.0159	4.04824	3.91083	3.8782	3.88036	DUF773
Cunninghamia01023	6.03662	6.41389	7.09193	5.8257	7.39926	6.64429	4.8211	4.91417	6.51237	6.95483	5.62449	WD40
Cunninghamia01024	2.62737	3.41156	3.3952	3.64409	3.68355	2.48894	2.69235	2.43358	2.47153	2.23266	2.46971	BAH,DUF3527,TFIIS_M
Cunninghamia01025	2.73307	1.08043	1.32558	0.588485	3.73202	2.0487	2.51979	2.70184	2.28856	2.32356	2.72166	MatE
Cunninghamia01026	6.61533	6.16121	5.61521	6.54775	5.76895	6.69102	6.37605	6.38724	6.60909	6.4497	5.18188	C2,Copine,Dev_Cell_Death
Cunninghamia01027	4.36956	4.18552	4.29946	4.79169	4.24636	4.49138	4.38281	4.3269	4.32	4.32423	4.8159	NTF2,RRM_1
Cunninghamia01028	2.72625	2.2394	2.85599	2.45575	2.4782	3.62912	4.04864	4.00612	3.97318	3.96852	5.84527	ALO,FAD_binding_4
Cunninghamia01031	2.84439	0.273416	6.35894	1.87814	1.27342	4.27018	3.31368	3.34804	3.56279	3.99147	2.10903	RPE65
Cunninghamia01033	0.732052	0.0570459	0.56787	0.773152	0.412511	0.768925	0.630405	0.473008	0.809552	0.778489	0.598048	DYW_deaminase,PPR,PPR_2
Cunninghamia01035	5.51864	3.79898	4.30872	3.48151	1.92029	4.56838	5.55762	5.62443	5.60917	5.60547	4.81808	CTP_synth_N,GATase
Cunninghamia01036	4.77048	3.97438	4.6819	5.34086	4.37126	5.23533	5.4235	5.43195	5.0946	4.74044	4.82662	GHMP_kinases_C,GHMP_kinases_N
Cunninghamia01039	5.41618	5.73814	5.94278	5.77997	4.54162	6.89595	6.56647	6.11241	5.96945	6.18783	5.43455	COBRA
Cunninghamia01040	4.96723	5.95751	5.40161	6.01882	6.72738	5.65921	6.65541	6.61759	6.30047	6.10029	8.58966	Aminotran_1_2
Cunninghamia01041	5.58753	5.76446	5.22736	4.8351	6.12271	5.69925	5.52279	5.71208	5.68189	5.56629	6.30359	F-box,F-box-like,LRR_6
Cunninghamia01043	5.43967	4.38624	5.34404	5.43753	3.29376	6.11487	4.32315	3.98681	5.22407	4.90636	5.27537	Lipase_3
Cunninghamia01046	0.412149	0.0176844	0.651071	0.0648829	0.107911	0.228973	0.115033	0.186501	0.487829	0.372581	0.0280976	LRR_3,LRR_8,NB-ARC,TIR
Cunninghamia01047	4.88158	0.506907	2.71816	8.11438	0.218265	5.59491	6.2008	6.02827	5.41663	5.14274	0.711642	Terpene_synth,Terpene_synth_C
Cunninghamia01048	7.04691	7.33409	6.72355	7.97251	6.62324	6.86673	7.16412	7.14765	6.96857	7.02772	7.20488	Cpn60_TCP1
Cunninghamia01049	4.90711	0.116365	0.235931	2.90124	3.07935	3.19356	3.93628	4.08585	4.3274	4.56884	3.66706	p450
Cunninghamia01051	3.54831	3.2178	5.43221	4.15831	4.51891	3.59674	4.19451	4.14674	3.60581	3.61573	2.99886	Amino_oxidase
Cunninghamia01052	6.06705	6.00521	5.24743	5.28977	6.19394	5.79098	6.23884	6.18783	5.95343	5.94999	6.37549	DAGK_acc,DAGK_cat
Cunninghamia01053	5.05941	6.69151	6.10564	3.53585	5.51518	5.70801	5.90483	5.99177	5.61433	5.60275	5.14651	Pro_dh
Cunninghamia01057	5.28052	6.41355	5.52938	5.76985	5.27993	5.80214	6.03223	5.82121	5.61074	5.42489	5.95174	TOM20_plant
Cunninghamia01061	6.60591	5.34732	6.29209	4.80476	6.19008	6.50981	6.54989	6.37008	6.43094	6.4649	7.8496	Alba,TAXi_C,TAXi_N
Cunninghamia01062	1.44731	2.44617	1.57741	1.93307	1.63753	1.5856	1.8763	1.25862	1.45978	1.62465	1.56006	PfkB
Cunninghamia01063	3.94922	7.50608	4.72243	6.80636	6.26181	5.22311	4.82958	4.77379	4.56316	4.40651	4.831	Amino_oxidase
Cunninghamia01065	1.19304	1.38054	0.585604	1.21392	1.08043	0.687061	0.772871	0.722757	1.13553	0.936088	0.0556584	LRR_8,NB-ARC
Cunninghamia01066	4.28917	4.67959	3.9778	3.98283	4.64047	4.17568	4.33531	4.42696	4.29956	4.2008	4.41779	Arm
Cunninghamia01067	3.75289	3.89226	3.73252	3.51471	3.87905	3.67649	3.53514	3.29303	3.44524	3.46301	3.88759	Nucleotid_trans
Cunninghamia01068	3.92802	1.47906	3.55978	1.25359	0.0922074	5.33104	3.27655	2.73292	3.57269	3.85748	2.15262	Pectate_lyase_3
Cunninghamia01074	2.09277	1.87289	2.50589	2.81435	1.93206	2.12818	1.83633	1.81558	1.83714	1.80281	1.77301	PPR,PPR_1,PPR_2,PPR_3
Cunninghamia01076	0.650765	2.19503	0.135316	3.38133	0.0767871	0.831337	0.927011	0.862617	0.815302	0.664786	0.289244	Nop52
Cunninghamia01077	2.26893	3.38727	2.61628	3.23138	2.73031	2.07359	2.31711	2.19975	2.16886	1.7229	2.08338	AAA
Cunninghamia01078	5.58375	4.88878	4.43149	5.14727	5.04199	4.91329	5.23151	5.40738	5.16884	5.10536	6.55906	GATase,GMP_synt_C,NAD_synthase
Cunninghamia01079	3.69874	0.703987	3.88964	2.8993	3.82164	4.94983	3.26714	3.22984	3.9875	3.82694	1.53804	Lipase_3
Cunninghamia01080	3.04951	5.30952	3.92461	2.97856	4.12253	3.63316	2.92606	2.91169	3.08984	3.03744	2.62184	Nramp
Cunninghamia01081	0.343313	0.219504	0.150993	0.143176	0.997834	0.252173	0.710761	0.612588	0.349365	0.230203	0.407443	Jacalin
Cunninghamia01082	1.93885	3.24681	1.98489	3.25232	2.3627	2.24712	2.24742	2.36074	1.81161	1.81311	2.2969	PCI
Cunninghamia01084	0	0.372952	0.249344	0.442192	0.280164	0.149693	0	0	0.115477	0.39689	0	TRM
Cunninghamia01085	0.117695	2.07165	0.254191	0.991076	0.0980602	0.0487012	0.0449769	0.0598167	0.0214797	0.0913049	0.0285692	ABC2_membrane,ABC_tran,ABC_trans_N,PDR_assoc
Cunninghamia01086	2.84445	1.83134	2.50953	1.21992	2.0159	2.74136	2.8413	2.96784	2.88908	3.00024	2.90651	UDPGT
Cunninghamia01088	5.03947	4.50144	4.58686	4.93034	4.64925	5.07842	5.03527	5.04787	4.92869	4.86656	4.99167	Abhydrolase_1,Abhydrolase_6
Cunninghamia01091	2.60881	1.514	3.38745	2.65863	2.07884	2.51921	2.70892	2.64532	2.75082	2.4807	1.6009	PseudoU_synth_1
Cunninghamia01092	0.361394	0.334187	0.878921	0.823206	0.470927	0.672953	0.223217	0.32577	0.564297	0.956057	0.140997	DYW_deaminase,HLH,PPR,PPR_2
Cunninghamia01093	5.64383	5.01498	5.20954	5.11355	5.5537	5.5253	5.22023	5.22484	5.55657	5.60522	5.35671	PARP,RST
Cunninghamia01094	4.26266	4.52619	3.76945	4.4467	4.08299	4.09725	4.08239	4.02299	4.10576	4.20129	4.11974	Pkinase
Cunninghamia01095	4.95609	5.36205	4.56403	6.0267	4.96116	5.48123	5.70882	5.6517	5.32875	5.18388	6.00129	RRM_1
Cunninghamia01096	2.01982	1.36868	3.76758	2.63072	1.123	2.73451	3.83238	4.01331	4.27851	4.16912	6.11141	Fasciclin
Cunninghamia01098	4.40629	4.44464	5.72637	4.11384	4.77996	4.09674	4.54661	4.49063	4.32718	4.4598	3.71889	DHquinase_I,Shikimate_DH,Shikimate_dh_N
Cunninghamia01099	5.08871	5.7384	5.47343	5.53684	5.1251	5.5676	5.49578	5.50703	5.46615	5.51449	5.80776	zf-RING_2
Cunninghamia01100	4.70754	2.41747	4.99293	3.3909	4.5907	3.99702	4.4929	4.75569	4.53885	4.4304	4.06729	Asp,SapB_1,SapB_2
Cunninghamia01101	5.5428	0.453122	6.25197	5.99129	0.0980602	6.15262	7.18446	7.27318	6.81724	6.89188	0.784085	Terpene_synth,Terpene_synth_C
Cunninghamia01105	4.21332	2.15056	5.78701	3.64946	4.13534	3.93879	4.3075	4.43973	4.21449	4.20617	3.14861	TPR_16,TPR_8
Cunninghamia01107	3.27903	3.47084	3.83161	3.68227	5.98437	3.06712	3.1147	3.01388	3.04048	2.95946	3.42228	MatE
Cunninghamia01108	3.90034	3.73346	4.19356	3.69714	4.66923	3.63962	3.7609	3.57986	3.681	3.93282	4.01763	Myb_DNA-bind_4
Cunninghamia01109	3.07508	1.00935	5.05216	3.41612	1.62745	3.44581	2.54457	2.78681	3.12389	3.52999	1.72538	Glyco_hydro_1
Cunninghamia01111	6.33823	5.59894	5.12777	5.85992	5.87153	6.58922	6.7695	6.80547	6.53593	6.43139	6.91816	PP2C
Cunninghamia01113	3.81759	2.2195	4.37407	3.18142	5.27502	3.47694	3.3445	3.433	3.60241	3.58956	2.47067	Amino_oxidase
Cunninghamia01115	2.93489	3.87974	2.73089	0.7661	3.34056	1.9386	2.33647	2.41242	2.64647	2.52657	1.86882	Myb_CC_LHEQLE,Myb_DNA-binding
Cunninghamia01117	3.85891	2.25902	5.99374	3.73375	2.72886	3.80763	3.63831	3.88228	3.94242	3.77979	2.48543	Abhydrolase_3,Pyr_redox_2
Cunninghamia01118	5.3359	4.78576	3.26308	6.35621	1.59948	6.11152	5.48086	5.14941	5.45094	5.39577	4.18007	Cu-oxidase,Cu-oxidase_2,Cu-oxidase_3
Cunninghamia01119	0.838885	0	2.22897	0.997112	0	3.24681	2.05843	1.02479	0.818578	0.773152	0	p450
Cunninghamia01121	4.953	2.06867	5.37303	3.08707	5.83856	4.39687	4.41197	4.50487	4.62724	4.76986	4.58964	p450
Cunninghamia01122	4.08636	3.36504	3.19928	4.31574	3.80502	4.304	4.29516	4.46083	4.30112	4.23588	3.86384	Methyltransf_16
Cunninghamia01123	3.52193	2.10109	4.5758	2.47699	2.58753	3.35182	3.09542	3.43478	3.35422	4.025	2.8486	MIF
Cunninghamia01124	5.79973	5.72288	5.94912	5.73575	4.67273	6.88226	6.47079	6.15097	6.08642	6.07625	5.47431	COBRA
Cunninghamia01125	4.63244	2.90715	3.0487	3.65531	3.11137	3.99358	4.15418	4.04821	4.1042	4.07285	4.96483	Sgf11
Cunninghamia01126	4.48813	8.33538	4.42463	3.42752	3.00672	7.09116	4.3349	3.42116	4.1102	3.94111	3.51185	TAXi_C,TAXi_N
Cunninghamia01127	3.10746	7.80383	5.48283	4.22587	3.65768	3.32898	2.93225	2.9722	3.21919	3.49429	3.26624	M20_dimer,Peptidase_M20,Peptidase_M28
Cunninghamia01128	2.53514	1.85346	2.07565	1.599	2.51299	2.04451	2.20883	2.31383	2.41783	2.06913	2.7536	PMSR
Cunninghamia01129	5.6843	5.29101	6.12511	5.74562	6.2494	5.82209	6.19	6.17312	5.92495	6.09542	6.18726	Myb_CC_LHEQLE,Myb_DNA-binding
Cunninghamia01132	3.50572	3.778	4.38948	2.8308	2.94517	3.2107	2.74308	2.88882	3.27873	3.26619	2.85386	MFS_1,Nodulin-like
Cunninghamia01134	0.64401	0.0867838	1.05912	2.83167	0	3.57523	1.39085	0.921182	0.888824	0.553852	0	p450
Cunninghamia01135	2.10646	0.80488	1.94136	1.15575	1.37165	3.55463	2.23041	2.628	2.13137	1.61495	1.89789	CBS
Cunninghamia01137	4.99844	4.0926	3.85788	4.2379	4.2201	4.43073	4.35919	4.33655	4.4227	4.69055	5.01196	IBR,RVT_3,zf-C3HC4
Cunninghamia01138	3.64877	2.33543	3.55888	2.6997	4.24623	3.0314	3.29435	3.44533	3.52093	3.59749	3.35769	M20_dimer,Peptidase_M20
Cunninghamia01139	2.30743	2.35464	3.51357	2.98896	3.56677	2.38745	2.58191	2.75132	2.31286	2.20487	2.5527	FAD-oxidase_C,FAD_binding_4
Cunninghamia01140	4.97441	3.8248	4.00516	3.96239	4.36158	4.43363	4.35598	4.46081	4.67101	4.82336	4.30719	IBR
Cunninghamia01141	5.54372	5.98188	5.4489	5.91148	6.23468	5.26424	5.52601	5.53337	5.49148	5.58281	5.45586	DUF2363
Cunninghamia01142	0.993252	0.800192	3.20841	3.82694	3.45435	2.4874	2.38709	2.34795	1.87526	1.58079	1.01958	Myb_DNA-binding
Cunninghamia01144	6.6396	4.33245	5.61505	4.85043	1.99108	6.64548	5.32353	5.24908	6.16342	6.26318	6.47655	zf-Dof
Cunninghamia01146	4.17131	2.35868	3.18618	4.0336	2.57054	3.57446	3.89339	3.81718	3.89271	3.8831	3.37151	Calreticulin
Cunninghamia01147	1.81051	2.01958	2.02491	3.19891	1.72828	2.07153	2.01863	2.23143	2.25086	2.15844	2.96446	Aminotran_1_2
Cunninghamia01148	5.51234	2.44573	5.15717	2.93854	3.63888	5.18659	4.20664	4.09054	5.68963	6.01932	4.08267	Pkinase,Pkinase_Tyr,U-box
Cunninghamia01149	1.48388	2.80247	2.98124	1.47716	0.538704	3.07371	1.94035	1.19619	1.46624	1.72276	0	AMP-binding,AMP-binding_C
Cunninghamia01150	5.36377	4.11592	6.33017	4.55135	5.21226	5.93118	5.12095	5.20953	5.28108	5.63129	5.14343	AMP-binding,AMP-binding_C
Cunninghamia01151	0.740712	1.7387	0.352382	1.39488	0.123887	1.25076	0.867369	0.943609	1.18756	1.0368	0.87866	PMEI,Pectinesterase
Cunninghamia01153	6.85135	6.00516	5.93334	6.96356	5.73431	7.01256	7.12941	7.18479	6.87577	7.04603	7.32869	RRM_1
Cunninghamia01154	3.73281	3.58792	4.63452	4.47041	4.59469	3.94317	3.29954	3.36886	3.76794	3.89669	3.33381	Pkinase
Cunninghamia01155	1.88271	4.02107	2.66046	3.81875	1.58111	2.48018	2.10131	2.02916	1.86513	1.90753	2.25832	DAGK_acc,DAGK_cat
Cunninghamia01156	2.78841	1.80735	5.29569	2.95444	1.74789	2.89485	2.93596	3.01905	2.81844	2.68661	1.91978	TPR_16,TPR_19,TPR_6,TPR_8
Cunninghamia01157	3.05987	3.28397	3.93404	3.07279	2.88688	2.87152	3.24453	3.32745	3.1059	3.12471	2.9722	Prenyltransf
Cunninghamia01159	1.93345	2.87794	1.77203	4.06729	1.6619	1.84893	2.15067	2.41061	2.09739	2.21018	2.24418	Nse4_C
Cunninghamia01161	8.13564	3.04048	7.6156	4.02228	4.51587	8.23959	5.93401	6.11267	7.3294	7.29255	6.28966	Pyr_redox_2
Cunninghamia01162	6.73471	6.05905	5.26826	6.86637	5.35966	6.41902	6.73828	6.8574	6.54602	6.66076	6.79465	RRM_1
Cunninghamia01163	1.71238	0.0176844	3.65977	3.24092	0	0.984772	2.5264	3.71769	2.42528	2.64224	0.0890461	Terpene_synth,Terpene_synth_C
Cunninghamia01164	1.72072	0.351251	0.767796	1.07153	0.62043	2.89847	1.72828	2.30237	2.08554	2.39935	1.15056	Mt_ATP-synt_B
Cunninghamia01165	7.91953	7.38653	4.44886	5.61455	6.99971	4.79656	5.70782	5.70419	5.19323	5.04154	8.84221	Aminotran_1_2
Cunninghamia01166	4.7026	3.98498	3.82975	3.97688	3.87702	4.39451	4.4948	4.62897	4.69036	4.41679	4.81897	TPR_16,TPR_19
Cunninghamia01169	3.05259	2.43634	2.71333	2.81694	4.01599	2.72094	3.57289	3.39255	3.18845	3.31943	3.98781	Pkinase,Pkinase_Tyr
Cunninghamia01170	4.54842	6.92683	4.87891	4.44727	5.52676	5.07573	5.46631	5.37219	5.14006	4.98564	5.93193	MPC,RabGAP-TBC
Cunninghamia01171	2.87755	1.46432	4.87879	2.90375	1.87722	2.8727	2.80254	3.02373	3.18449	2.93414	1.90497	mTERF
Cunninghamia01172	4.71338	4.16428	3.5724	4.88878	3.40495	4.89627	5.21096	5.22575	4.98767	4.79703	4.9887	Ribosomal_L1
Cunninghamia01173	4.04288	5.00032	3.77568	3.26499	4.95123	3.97079	4.34967	4.34613	4.34457	3.85516	4.43332	PDT
Cunninghamia01174	7.78403	8.08713	7.16928	7.22863	7.1521	7.50333	7.77227	7.78664	7.48221	7.37211	8.47598	TPT
Cunninghamia01175	4.75515	5.80447	5.04717	4.45209	7.12176	4.94868	5.35106	5.3124	4.97257	4.92888	5.78306	Aldo_ket_red
Cunninghamia01176	1.22116	1.03961	1.30607	1.81639	1.78688	0.947853	1.31557	1.3227	1.30061	1.38791	0.742725	DUF155
Cunninghamia01177	3.35558	4.45297	3.42711	3.60719	4.01024	3.55078	3.92099	3.83848	3.6536	3.44947	3.17701	Ins134_P3_kin
Cunninghamia01179	7.72604	3.72618	5.44834	4.36249	4.73736	6.98529	5.22599	5.38278	6.45295	6.76682	6.82185	UDPGT
Cunninghamia01180	4.87653	2.71465	5.59941	3.96199	4.99848	5.04683	4.74771	4.6588	4.91259	4.94489	3.95432	UDPGT
Cunninghamia01181	0.0233736	0.0445107	0.222392	0.0290405	0.123445	0.0749621	0.168214	0.298658	0.0384362	0.0551957	0	Pkinase,Pkinase_Tyr,Stress-antifung
Cunninghamia01182	1.97233	3.73798	2.77273	2.18777	2.9308	2.01233	1.75475	1.77737	1.86486	1.81216	2.35671	2OG-FeII_Oxy
Cunninghamia01183	5.10497	4.69291	4.21847	6.02189	3.91603	5.48363	5.30784	5.2858	4.89203	5.06622	5.21109	RRM_1,zf-CCHC
Cunninghamia01184	1.69837	4.15704	2.39003	3.35643	1.96852	2.84224	2.69889	2.47595	2.02029	1.91826	0.636296	zf-RING_2
Cunninghamia01185	3.18105	4.972	3.25887	2.56852	2.98343	4.3846	3.72385	3.33685	3.17606	3.01471	2.35605	NAM
Cunninghamia01186	3.71787	2.61322	1.90894	1.00791	2.99952	3.69573	3.22548	2.86096	3.31542	3.78667	0.529405	PMEI,Pectinesterase
Cunninghamia01187	1.59088	0.39689	4.45301	0.745022	0.022427	1.93156	1.69481	1.69792	1.76398	1.8472	0	DUF2236
Cunninghamia01189	1.54317	1.01221	0.680474	0.596458	2.13849	1.06005	1.32231	1.30178	1.56462	1.82361	1.77933	FAD_binding_3
Cunninghamia01190	6.20546	6.7542	6.95359	7.04395	8.27969	6.19828	7.0524	7.07823	6.56485	6.48931	7.37091	LYTB
Cunninghamia01192	3.42613	5.74287	3.55672	3.59024	5.20966	4.14318	4.86776	4.92745	4.33416	3.87657	5.83079	Mg_trans_NIPA
Cunninghamia01193	2.2552	1.08678	2.03504	1.24021	1.66812	1.79286	1.39853	1.73104	1.7716	1.88999	1.74042	ECH_1
Cunninghamia01195	2.57757	0.0398403	2.50046	4.38451	0	2.26133	3.48358	3.7822	3.32082	3.42729	0	Terpene_synth,Terpene_synth_C
Cunninghamia01197	1.52557	0.834037	1.24509	3.0331	1.02219	1.63335	1.57789	1.51921	1.76242	1.65107	1.72886	NUDIX
Cunninghamia01198	3.22836	4.01257	2.97734	3.75168	3.61278	2.87342	3.21298	3.17728	2.91501	2.59152	3.33194	FHA,PP2C
Cunninghamia01199	0.118138	0	0	0	0	0.0917562	0.0885939	0.144482	0.143176	0.0699313	0.0827026	G-patch,RVT_1,RVT_3,Retrotrans_gag,rve
Cunninghamia01200	1.87132	2.17409	1.29494	2.55115	1.7059	1.76228	1.6887	1.56949	1.6526	1.69183	0.346721	NTP_transferase
Cunninghamia01201	3.76114	4.92643	2.88003	0.957791	2.61212	2.94947	3.06672	3.06281	3.68784	3.80777	4.24552	DUF604
Cunninghamia01202	0.0731347	0.45628	0.159629	0.275007	0.164786	0.396159	0	0.060278	0.203306	0.512985	0.115921	DUF659,Dimer_Tnp_hAT,zf-BED
Cunninghamia01203	1.96914	2.14176	2.67152	2.2966	2.69034	2.34889	2.12245	2.05102	2.34066	2.43358	1.9912	UbiA
Cunninghamia01204	1.55712	2.02562	1.89491	2.78367	2.89233	2.87526	2.46737	2.20278	1.92651	1.65764	0.814482	Cyclin_C,Cyclin_N
Cunninghamia01205	4.81786	4.29472	7.26189	4.68687	3.34289	4.20683	4.84715	5.18682	4.93968	5.0626	2.17675	DUF1517
Cunninghamia01206	2.09457	1.43046	1.15726	1.81229	1.69955	1.63769	1.80143	1.92689	1.83996	1.65168	1.30548	Choline_transpo
Cunninghamia01209	4.35959	3.7957	6.23604	3.58099	5.38983	4.22097	3.83286	4.00105	4.10972	4.29467	1.75546	Peptidase_S10
Cunninghamia01210	0	0.0786098	0	0.175897	0.163928	0.129613	0	0	0.138814	0.287669	0	RVT_2
Cunninghamia01212	3.09621	4.07773	5.93609	4.11822	4.18737	3.24108	3.26293	3.2263	2.8478	2.91654	3.55348	Pyr_redox_2,Thioredoxin
Cunninghamia01213	6.68001	5.16721	4.62137	4.01215	6.17624	5.79554	6.90631	6.9791	6.60226	6.4192	7.01748	Oxysterol_BP
Cunninghamia01214	2.59805	2.7	2.5762	2.4886	2.43046	2.34189	2.23143	2.25631	2.29553	2.07428	2.04054	NB-ARC,TIR
Cunninghamia01215	2.68781	1.99759	2.255	2.2552	3.2148	1.8198	1.78115	1.88023	2.35021	2.63289	2.80302	Myb_DNA-binding
Cunninghamia01216	4.44431	6.43742	3.79701	4.90038	5.34607	4.56525	4.97594	4.92294	4.79608	4.55106	5.73916	Choline_kinase
Cunninghamia01217	5.1701	1.7761	4.9071	1.95866	2.91629	4.28439	3.0024	2.74767	4.23217	4.36739	3.78635	LRRNT_2,LRR_1,LRR_8,Pkinase,Pkinase_Tyr
Cunninghamia01220	4.19503	4.72155	4.43358	4.83873	5.06645	4.25283	4.44009	4.49125	4.16979	4.27085	4.27704	EF-hand_1,EF-hand_5,Pkinase
Cunninghamia01222	0.0958119	0.0176844	2.95246	0.334187	0.0551957	0.985015	1.48646	0.597094	1.27003	0.919149	1.77709	Cu-oxidase,Cu-oxidase_2,Cu-oxidase_3
Cunninghamia01223	0.854927	0	2.62246	2.56039	0.62043	3.05056	0.475085	0.384418	0.547614	0.619491	0.0280976	p450
Cunninghamia01224	4.57622	2.7822	4.00743	5.29423	4.83289	4.09876	4.39885	4.38299	4.12769	3.92213	4.17075	NAM
Cunninghamia01225	1.05381	0	0.163499	1.98926	0.0280976	0.626984	0.862352	0.838885	1.05843	0.766383	0	Glyco_hydro_18
Cunninghamia01226	1.37814	0.607547	4.30112	2.50496	0.077243	1.86288	2.10109	2.01863	1.73031	1.75816	0.608494	Mito_carr
Cunninghamia01228	2.43082	1.40672	2.52365	3.13093	2.48457	2.60621	2.01792	2.2194	2.13104	2.29092	1.63939	M20_dimer,Peptidase_M20
Cunninghamia01229	0.92042	0.704282	3.34767	1.66175	1.05543	1.1727	1.47335	1.57741	1.2857	1.42689	0.627918	DUF647
Cunninghamia01231	2.26023	2.29406	5.1243	2.31131	1.81188	3.09125	2.93351	3.25429	2.83215	2.92194	2.39351	Ammonium_transp
Cunninghamia01232	3.02992	3.51988	3.92891	4.26183	3.49437	4.04675	4.46017	4.34544	3.75834	3.30869	4.49587	CCT,GATA,tify
Cunninghamia01233	1.98732	2.91469	1.35332	2.19808	3.53928	2.43082	2.03914	1.86724	1.99639	1.75503	0.145786	Ank,Ank_2,Ank_3,Ank_4
Cunninghamia01234	0.825379	0.0176844	2.04334	0.0186342	1.01555	0.612274	0.760434	0.776525	0.937093	0.904067	0.709291	MatE
Cunninghamia01235	3.6725	6.68187	4.61353	4.11673	4.62735	3.51261	3.83855	3.69295	3.79129	3.90824	4.62461	ArfGap,C2
Cunninghamia01237	4.9146	4.69661	4.98144	4.96127	5.3746	4.66534	5.07286	4.93247	4.86473	5.00954	4.92933	Peptidase_M24,zf-C6H2
Cunninghamia01238	7.09581	6.89547	6.38985	6.57955	7.61921	7.66902	7.122	6.89494	7.13069	7.33696	6.15581	Glyco_hydro_17
Cunninghamia01239	2.79847	3.7374	3.5718	4.13627	3.71392	3.26519	3.06741	2.92543	2.92125	2.89569	2.84305	JAB
Cunninghamia01241	3.53895	4.84001	4.49589	3.25227	5.02895	2.39433	3.09006	3.20997	3.32135	3.60372	4.11239	Gelsolin,VHP
Cunninghamia01242	3.475	1.79909	3.05912	2.33771	1.68257	3.51105	2.46153	2.49031	3.42689	3.57564	2.51484	TIR,TIR_2
Cunninghamia01243	2.80123	3.96347	2.26354	3.44912	3.03808	2.9752	3.2299	2.84338	2.38525	2.59423	3.43523	G-alpha
Cunninghamia01244	5.56032	4.13044	4.61471	3.81421	4.71776	5.43487	5.12572	5.34934	5.53017	5.56408	5.45506	RRM_1,zf-CCHC
Cunninghamia01245	1.38331	1.21495	2.69651	0.248535	3.19172	0.333042	1.17121	1.37109	1.69079	1.90728	0.45628	p450
Cunninghamia01247	6.02941	4.90193	8.16392	6.34029	5.52702	5.66286	5.84108	6.04493	5.98471	5.90744	4.13238	Ldh_1_C,Ldh_1_N
Cunninghamia01248	3.95949	4.51027	3.66562	4.02269	3.221	4.18296	4.33175	4.25701	4.20349	4.07924	3.94004	Ras
Cunninghamia01249	4.73026	5.5783	4.39938	4.93268	4.52105	5.70244	5.81778	5.32787	4.99603	4.95541	4.3379	Pkinase,Pkinase_C
Cunninghamia01251	1.92334	2.88114	3.99627	1.78785	1.79383	1.76384	1.49245	2.02337	1.56527	1.0681	0.673255	BT1
Cunninghamia01252	2.59829	1.72538	4.52838	5.12019	0.877613	3.3841	2.49237	2.40163	2.30051	2.50063	0.900722	MatE
Cunninghamia01254	4.13551	5.34068	4.41181	4.49863	4.41014	4.56041	5.35524	5.37366	5.28301	4.84526	6.64148	Glyco_transf_43
Cunninghamia01255	4.93222	5.80192	4.98056	5.15846	5.44279	5.3549	5.095	5.09276	5.29937	5.60937	5.07904	DUF1644
Cunninghamia01257	4.42376	4.20557	3.83505	4.47958	4.01027	4.94921	4.60575	4.28328	4.26739	4.25787	3.47114	LRRNT_2,LRR_1,LRR_8,Pkinase,Pkinase_Tyr
Cunninghamia01258	1.90124	0.00910826	3.99503	0.0435778	0.0491661	2.09176	0.524064	0.279372	1.64232	1.84586	0.0881416	LRRNT_2,LRR_1,LRR_4,LRR_6,LRR_8
Cunninghamia01259	1.80914	0.379621	0.611959	2.90638	0.514333	2.22507	2.16425	2.20602	2.12345	1.81776	2.19135	DUF247
Cunninghamia01261	5.40213	3.34785	6.23664	7.11586	6.6135	6.41733	5.37976	4.89124	5.03262	4.92924	3.72429	Glyco_hydro_1
Cunninghamia01262	4.26711	0.0398403	2.54918	0.100305	0.0496308	2.33018	2.17185	2.1592	2.98562	2.96199	2.36951	B_lectin,Pkinase,Pkinase_Tyr,S_locus_glycop
Cunninghamia01263	8.85559	9.38054	7.58423	7.01729	7.34407	7.88277	8.1017	8.50015	8.42257	8.14272	8.80866	BPS1
Cunninghamia01264	5.74799	3.53643	5.8802	4.77837	4.21405	6.87353	5.80892	5.4994	5.81869	6.15353	4.88106	Methyltransf_11
Cunninghamia01266	5.61834	3.64062	3.73502	4.37847	3.04498	5.52457	5.07185	4.95191	5.23737	5.21397	5.46769	ACT,ACT_6
Cunninghamia01267	6.26771	7.30795	6.09161	6.54045	5.64228	6.95504	6.91288	6.83081	6.55206	6.56929	6.72964	Acyl-ACP_TE,Acyl-thio_N
Cunninghamia01270	1.14817	0.832688	2.35924	2.10769	2.0165	1.45681	1.53074	1.50437	1.22095	1.0288	0.982583	Tocopherol_cycl
Cunninghamia01272	6.2591	6.28487	6.49815	6.63439	6.77313	6.28498	6.04197	5.99547	5.86518	5.785	5.75819	SurE
Cunninghamia01273	4.51505	5.64035	4.97246	5.28009	5.40205	5.01856	5.09156	4.87709	4.68461	3.97493	4.84661	RabGAP-TBC
Cunninghamia01274	3.75542	3.94286	4.56511	3.99618	4.52988	4.26736	3.69042	3.4794	3.88029	3.76945	3.0753	MR_MLE_C,MR_MLE_N
Cunninghamia01275	3.95193	0.635058	4.61387	1.38993	1.34028	4.9491	4.24448	4.76231	5.03671	5.15117	1.89608	Cytochrom_B_C,Cytochrome_B
Cunninghamia01276	5.76734	4.05658	4.54211	3.43363	4.13162	5.58163	4.71849	4.74389	5.21928	5.5062	4.67535	RCC1
Cunninghamia01277	1.19262	4.36083	0.320003	0.0468403	4.02358	1.5724	2.45882	2.05102	1.29023	1.23695	1.32941	Glyco_transf_90
Cunninghamia01278	2.84766	0	1.81147	0	0.0822484	0.588485	1.01483	1.58223	1.45101	1.48543	0.944359	Sugar_tr
Cunninghamia01280	3.89346	6.02422	4.46887	4.46658	5.06146	3.93288	4.00588	3.91695	3.77463	4.10774	3.66278	Myb_DNA-binding,Response_reg
Cunninghamia01281	1.5249	0.978928	1.40127	1.96914	4.45904	2.53638	2.95084	3.27357	2.60557	3.03363	2.03562	GRAS
Cunninghamia01282	5.51599	6.29243	5.24366	6.08226	5.26509	5.567	5.81001	5.72145	5.51556	5.56647	5.55101	Dynamin_N,EF-hand_4,EHD_N
Cunninghamia01285	8.85278	1.52473	5.73502	1.44731	1.52055	8.13866	6.72689	5.88333	6.12482	6.17256	6.57431	Phi_1
Cunninghamia01287	4.24712	5.26818	5.27935	5.02888	4.08406	4.17818	4.4886	4.45222	4.15691	4.14181	3.57555	Peptidase_S28
Cunninghamia01289	1.09671	2.85433	4.1438	0.228562	2.43064	0	0.57918	1.37481	1.19849	1.32865	1.08429	p450
Cunninghamia01290	0	3.71076	1.44731	1.84492	2.30373	0.947853	1.05658	0.228152	0.0214797	0.0186342	0	Terpene_synth,Terpene_synth_C
Cunninghamia01291	2.99524	2.40554	3.14649	3.97844	2.8526	3.20482	2.93389	2.81455	2.82701	2.81933	2.46615	HSP20
Cunninghamia01294	0.866842	2.19072	4.83818	0.16693	0.735811	0.0445107	0.557451	0.878137	0.965692	1.54547	0.0556584	p450
Cunninghamia01295	5.06684	4.74156	4.72299	4.6573	5.6548	4.12991	4.69036	4.75588	4.57862	4.44398	4.99142	AMP-binding,AMP-binding_C
Cunninghamia01296	0.0781544	0.103889	0.691534	1.08701	0.698367	0.296702	0.251366	0.148826	0.16221	0.077243	0.061661	PTR2
Cunninghamia01297	6.40709	4.64735	5.99537	6.21226	7.3985	6.31315	6.42203	6.52364	6.60142	6.79049	7.32802	Ank,Ank_2,Ank_3,Ank_4,Ank_5
Cunninghamia01298	5.33932	4.99103	4.82623	4.64041	5.17017	5.81624	5.49541	5.33357	5.45205	5.54977	5.20789	UEV,Vps23_core
Cunninghamia01299	1.3947	1.63954	2.77372	2.39305	2.84993	2.12322	1.33952	1.18163	1.94423	2.14198	1.00096	PALP
Cunninghamia01300	4.3814	4.63306	4.90671	4.98366	4.48199	4.5339	4.55923	4.64072	4.33545	4.26333	4.66893	HMGL-like
Cunninghamia01301	3.95106	3.33933	3.95038	3.52193	3.34346	3.2194	2.92771	2.59296	3.32774	3.51122	3.09317	Prefoldin
Cunninghamia01302	3.50576	6.59167	5.05002	3.56986	6.8008	6.22242	5.61785	5.06309	4.62008	4.15275	1.60344	BTB,NPH3
Cunninghamia01305	1.45101	1.97085	1.47405	3.42389	1.59773	2.32759	1.64509	1.21868	1.17163	0.985986	0.729444	BTB,NPH3
Cunninghamia01306	3.78346	1.09626	2.28796	2.25802	4.87041	4.17773	5.33839	5.33299	4.83221	4.3193	2.88876	AAA,AAA_assoc
Cunninghamia01308	4.42028	4.0779	4.25988	4.50432	4.41895	4.25585	3.68874	3.76762	4.16878	4.32118	4.29376	Pkinase
Cunninghamia01309	1.17227	0.4172	2.82144	3.94086	2.45145	2.81175	1.91902	1.83026	1.72407	1.60928	0.9308	LRRNT_2,LRR_1,LRR_8,Pkinase
Cunninghamia01310	4.3389	4.60587	6.31936	4.93951	5.65352	4.12961	4.55602	4.55915	4.32176	4.39394	3.78503	Aminotran_5
Cunninghamia01311	4.34035	4.248	4.54028	4.39119	5.38258	4.41697	4.62558	4.51046	4.49098	4.38534	4.50155	Ank,Ank_2,Ank_4,zf-C3HC4_3
Cunninghamia01313	5.76873	5.09543	5.88473	5.41207	5.60378	5.44543	5.87246	5.88594	5.74439	5.83314	5.67031	WD40
Cunninghamia01314	3.48371	0.0219534	1.18206	0.497399	1.30976	2.79487	4.37339	5.07851	4.55878	4.76564	4.00093	AP2,B3
Cunninghamia01315	1.65596	3.26133	1.04101	3.12356	3.02963	1.39488	1.46327	1.6198	1.07587	1.44767	0.631958	NAF,Pkinase
Cunninghamia01317	1.07153	0.359521	2.64193	0.439357	1.09873	0.905351	1.50267	1.94061	1.86618	1.57805	0.261431	BBE,FAD_binding_4
Cunninghamia01318	3.95655	4.19106	3.90349	4.31685	3.54395	4.02485	4.13857	4.12383	4.08341	3.65741	4.23848	PPR,PPR_2
Cunninghamia01319	4.98955	5.51932	5.24143	5.37644	5.19701	5.09154	5.4141	5.40344	5.08279	5.07679	5.14254	PRK,UPRTase
Cunninghamia01320	1.12345	5.73205	5.67231	0.0962619	1.16049	0	0.622306	1.36008	1.26344	1.29219	0.0827026	p450
Cunninghamia01321	5.48572	7.82287	5.46957	5.49449	5.1172	5.2223	5.67293	5.85002	5.86456	5.48816	5.86975	Aa_trans
Cunninghamia01323	6.19031	6.46008	5.611	4.82851	5.72701	5.8813	5.81703	5.7984	5.91672	6.00674	5.98082	MORN,Peptidase_C14,zf-LSD1
Cunninghamia01326	2.01555	0.54135	3.09727	1.04731	0.383313	2.31653	2.47543	2.53448	2.3011	2.56267	0.435451	LRRNT_2,LRR_1,LRR_6,LRR_8,Pkinase
Cunninghamia01330	4.06431	4.34267	4.01406	3.82555	4.73283	3.74344	3.3846	3.444	3.50178	3.60459	3.67901	F-box-like
Cunninghamia01331	5.39475	6.18391	5.28692	5.96804	5.14113	5.39788	5.40364	5.2837	5.2304	5.24051	5.28034	SRP54,SRP54_N,SRP_SPB
Cunninghamia01332	2.87178	2.11348	4.80589	3.29445	2.95971	2.57184	2.93011	3.0278	2.93609	2.80481	1.36065	Ank_2,Ank_4,Ank_5,RRM_1
Cunninghamia01333	6.05706	3.83962	7.28848	3.25298	5.92816	4.63944	5.68385	6.03309	5.98696	5.92954	4.2408	p450
Cunninghamia01334	6.32481	6.51307	5.51343	5.9907	5.82238	6.13068	6.09477	6.22101	6.11616	6.04315	6.17938	BTB,MATH
Cunninghamia01335	3.87447	4.36142	3.20498	4.2834	3.26694	3.78129	3.80147	3.663	3.73769	3.50982	4.58775	RRM_1
Cunninghamia01336	2.1847	0.115477	2.88492	0.382944	0.84666	2.56194	2.84686	3.37351	3.13821	2.8033	1.01697	Oxidored_q6
Cunninghamia01337	2.22661	1.26183	2.5289	1.74186	1.97661	1.28432	1.83336	1.4991	1.84987	1.7361	1.50504	PPR,PPR_2
Cunninghamia01339	3.14839	2.53173	5.34696	3.72915	4.39181	3.73191	3.49663	3.07353	3.02349	3.27898	1.8194	Glyco_hydro_79n
Cunninghamia01340	5.41848	6.82745	5.11434	5.22875	5.41273	5.47235	5.08382	5.10117	5.1642	5.27631	5.76706	Peptidase_C97
Cunninghamia01341	1.18227	3.68265	6.07798	2.18555	5.95365	5.73158	5.04851	4.44674	3.12928	2.49578	0.439712	DUF1929,Glyoxal_oxid_N
Cunninghamia01342	3.22584	2.46554	5.83752	4.07593	2.40054	2.54333	3.0993	3.14714	2.80081	2.84907	0.671142	Lipoxygenase,PLAT
Cunninghamia01343	7.03808	7.02397	6.71074	7.24078	7.03339	6.8809	7.37814	7.40347	7.20682	7.1817	7.5411	Aldedh
Cunninghamia01344	5.56972	5.22793	7.29832	6.77469	8.51925	5.93853	6.23109	6.2273	6.00994	5.91681	6.7046	DXPR_C,DXP_redisom_C,DXP_reductoisom
Cunninghamia01345	5.2737	4.78132	4.64697	4.27133	5.40927	4.42425	4.62078	4.75793	5.02009	5.19109	4.8206	FYRC,FYRN
Cunninghamia01346	6.1697	6.6279	5.59154	5.98312	6.55605	6.10326	6.50681	6.63311	6.38354	5.99255	6.72907	NMT,NMT_C
Cunninghamia01347	0.659011	0.699255	3.02863	2.13269	1.26883	1.40708	0.468844	0.503179	1.02597	1.42939	0.192825	mTERF
Cunninghamia01348	7.43972	0.372952	6.55159	1.10255	3.64128	6.61163	5.17572	5.30044	6.51313	6.56382	6.25227	DUF868
Cunninghamia01350	2.30927	1.50961	4.75885	1.05404	0.667211	2.60114	2.83741	2.97324	2.6477	2.46658	0.850666	Amino_oxidase,NAD_binding_8
Cunninghamia01351	4.02269	2.21713	1.37147	4.12378	3.35769	4.38819	4.00327	3.79001	4.03228	4.27689	2.73668	ELK,Homeobox_KN,KNOX1,KNOX2
Cunninghamia01352	3.28303	2.69265	2.24823	2.69042	3.06626	3.18956	2.46745	2.96199	3.07228	2.76575	2.50682	Terpene_synth,Terpene_synth_C
Cunninghamia01353	7.53632	8.14803	7.11045	7.88028	7.80218	7.5509	7.76629	7.68424	7.3719	7.12542	7.41616	Thioredoxin,Thioredoxin_6
Cunninghamia01354	5.93074	5.78109	5.49977	5.43212	5.0972	6.31983	5.52003	5.42853	6.16957	6.48752	5.77719	ArgoL1,ArgoL2,ArgoN,PAZ,Piwi
Cunninghamia01355	2.31971	1.85705	3.05189	2.23409	3.54114	2.4874	1.76242	1.60106	2.44361	2.63149	2.12201	RCC1
Cunninghamia01357	1.60865	2.66978	4.25094	4.98345	1.06189	4.90339	2.93099	2.05126	1.78311	1.96236	0.120352	ACP_syn_III_C,FAE1_CUT1_RppA
Cunninghamia01358	5.22419	4.22987	4.69772	4.29518	4.72652	5.04786	5.12974	5.1053	5.0492	4.95764	5.08145	LUC7
Cunninghamia01359	5.68244	6.57273	6.13675	5.73325	7.3482	5.48862	5.84687	5.83823	5.54826	5.08625	5.96849	FAA_hydrolase,FAA_hydrolase_N
Cunninghamia01360	2.28234	0.0440443	1.93596	0.408168	1.10992	0.635677	1.69124	2.28224	2.22866	2.6325	1.0024	MatE
Cunninghamia01361	5.22413	5.633	5.39938	5.01604	5.32337	5.08426	5.29409	5.40235	5.27357	4.91168	5.90643	CLTH,zf-RING_UBOX
Cunninghamia01362	3.31484	4.02361	2.77617	2.24519	2.8642	4.08981	3.33714	3.04585	3.6255	3.58171	3.82579	DUF4283,zf-CCHC_4
Cunninghamia01363	6.17749	4.01144	8.15708	6.0535	4.19634	6.16761	6.19235	6.40584	6.25509	6.32994	4.95705	PDZ_2,Trypsin_2
Cunninghamia01365	3.06901	3.18084	4.5766	2.82518	5.32905	3.40218	3.77051	3.9049	3.58103	3.6467	4.41594	UDPGT
Cunninghamia01366	4.67165	4.41362	5.55598	4.81525	4.31075	4.46277	4.59038	4.5718	4.41866	4.21865	4.16181	FtsZ_C,Tubulin
Cunninghamia01367	8.76056	8.08638	9.69692	8.13047	6.54916	10.1553	9.069	9.12635	9.11395	8.99892	6.71991	TAXi_C,TAXi_N
Cunninghamia01368	4.04716	4.16353	3.80026	4.61973	3.76702	4.12777	4.35994	4.25298	4.18147	4.21938	3.98468	RNase_PH,RNase_PH_C
Cunninghamia01371	0.979903	0.0393724	0.384418	2.297	0	1.78087	1.98501	1.9106	1.59024	1.2263	0.0671798	GRAS
Cunninghamia01374	4.49378	3.00875	5.27038	1.16242	5.2331	1.53688	4.10752	4.32337	4.44533	4.5612	1.81476	p450
Cunninghamia01376	6.59442	8.37219	7.83756	6.94398	9.96729	6.44992	7.24551	7.11931	6.90039	6.80159	6.4773	Aldedh
Cunninghamia01377	0.209973	0.197446	0.211635	0.516351	0.850933	0.255803	0.607232	0.060278	0.302563	0.164786	0	Abhydrolase_1,Abhydrolase_6
Cunninghamia01379	5.30962	6.91052	4.98169	5.02861	4.39684	5.90425	6.18943	6.49976	6.27699	5.95301	6.4747	Mem_trans
Cunninghamia01380	3.65924	3.67597	2.89213	4.11309	2.69258	3.74334	3.67972	3.60885	3.59586	3.59761	3.2917	Aminotran_5
Cunninghamia01381	5.99279	6.43669	6.07401	6.06917	6.6444	6.12266	6.18529	6.08876	6.00019	6.00702	6.13395	CK_II_beta
Cunninghamia01382	1.7716	2.89433	3.11036	0.747029	1.80171	2.4172	3.99147	3.64374	2.91781	2.57588	1.43705	LRRNT_2,LRR_1,LRR_6,LRR_8
Cunninghamia01383	5.15739	3.57777	7.64389	5.46616	3.83124	4.58986	4.58396	4.87271	4.91582	4.88631	1.85533	Abhydrolase_5
Cunninghamia01384	2.76497	4.07345	3.41147	1.21723	0.539366	1.74646	2.26963	2.8341	3.13636	3.12068	3.00216	Cyclin_C,Cyclin_N
Cunninghamia01385	1.38736	1.35163	0.528071	0.773996	0.334568	0.921944	0.87709	0.89582	1.14904	0.997834	0	NB-ARC
Cunninghamia01386	1.30334	0.339517	1.12675	0.712816	0.591679	1.53522	0.69332	0.60944	0.938349	0.978928	0.434739	Lipase_GDSL
Cunninghamia01387	3.41882	5.54111	2.81946	3.67499	3.65314	3.68254	3.75196	3.48095	3.54844	3.65768	3.86186	O-FucT
Cunninghamia01388	2.39944	1.23695	3.6649	2.04707	3.24544	3.95351	3.49023	3.08758	3.07935	3.25525	3.04504	zf-CCCH
Cunninghamia01390	6.55054	1.61101	1.2766	1.60881	2.13772	2.09379	2.38073	2.41774	2.22373	2.12994	6.64824	Kelch_1,Kelch_4,Kelch_6
Cunninghamia01391	6.00878	7.07858	6.60728	7.13831	6.89437	5.97629	6.34682	6.48864	6.22574	5.89234	6.95113	ATP-grasp_2,Citrate_bind
Cunninghamia01392	6.49841	5.9199	6.82495	5.92692	5.3746	7.00302	7.02591	6.84948	6.61893	6.44618	6.55086	Cellulase
Cunninghamia01393	4.9171	1.60265	1.21184	2.57539	4.67239	4.59268	5.62438	6.22084	5.77615	5.56794	6.21676	p450
Cunninghamia01394	6.48311	4.0377	4.33793	3.16232	6.17721	5.87012	5.56341	5.50737	5.68006	5.62705	6.58077	p450
Cunninghamia01396	1.02172	0.479575	2.32347	0.703101	0.54893	1.28254	1.37369	1.51736	1.22733	1.07473	0.235114	PhoD
Cunninghamia01397	1.12961	0.975508	1.39177	0.590722	3.67702	0.742437	1.08724	1.01578	1.12124	1.58368	0.832417	p450
Cunninghamia01398	2.32491	0	0.984772	0.133564	1.37072	1.62293	2.78192	3.16044	2.88134	3.00582	2.05566	AP2,B3
Cunninghamia01400	4.3275	4.52367	5.44318	2.5559	4.20043	3.8509	3.73509	3.73097	4.18988	4.24633	4.38596	MFS_1,Nodulin-like
Cunninghamia01401	0.346721	1.57062	0.165215	0.173767	0.719841	2.76348	2.19356	1.39853	1.04007	0.605336	0.033746	PTR2
Cunninghamia01402	7.53947	8.19294	6.98748	7.50815	7.32659	7.61219	7.85696	7.8262	7.61857	7.68333	7.71484	ATP-synt_ab,ATP-synt_ab_N
Cunninghamia01403	7.57007	5.08896	10.7228	7.41997	5.87429	7.10586	6.63263	7.22462	7.64223	7.62316	2.08599	Rubrerythrin
Cunninghamia01404	4.50121	1.50572	1.55827	0.130492	1.68706	4.07647	4.65909	4.88481	4.85198	5.21731	0.448549	PMEI,Pectinesterase
Cunninghamia01405	0.884663	0.0735918	0.880228	3.55684	1.24773	1.76963	1.49552	1.42689	1.19745	1.66236	0.62043	Myb_DNA-bind_4
Cunninghamia01406	3.3736	1.7661	2.38045	1.01483	2.50572	2.61573	3.17046	3.19566	3.46763	3.62621	3.60336	ACT
Cunninghamia01407	0.235114	0.61416	1.48199	0	0.391768	0.0487012	0.0885939	0.13137	0.398715	0.324235	0	p450
Cunninghamia01408	2.95562	4.92556	0.868687	3.94745	0.533397	5.07391	4.04728	3.35652	3.40286	3.42066	2.21174	Glyco_hydro_16,XET_C
Cunninghamia01409	4.5532	3.14611	3.81926	4.5109	2.99162	4.77852	3.85742	3.67378	4.32776	4.32795	3.93121	HSF_DNA-bind
Cunninghamia01411	4.41052	5.3287	4.80684	5.60092	4.46826	4.35323	4.65289	4.49476	4.45007	4.21855	4.03298	MRP-S28
Cunninghamia01412	4.09699	3.36149	5.83148	3.52419	4.07273	3.3755	3.71761	3.88772	3.7314	3.69406	2.68893	PRC
Cunninghamia01414	3.72541	3.84268	2.78017	3.77227	2.36111	3.39967	3.22265	3.35605	3.38451	3.62632	4.01492	Ndc1_Nup
Cunninghamia01415	4.99	0.144917	5.1463	6.09616	0.403813	5.07185	5.41754	5.4619	5.30193	5.09504	0.38773	p450
Cunninghamia01419	4.20435	1.09694	3.8744	4.03861	4.87763	4.99268	5.10162	5.1288	4.96703	4.76785	2.10299	p450
Cunninghamia01421	4.37063	2.70723	5.21121	3.8642	5.43486	4.60368	4.19558	4.38292	4.64149	4.68756	2.87165	UDPGT
Cunninghamia01422	4.23767	4.37181	3.5451	3.57725	4.14456	3.86119	3.99117	3.95345	4.07182	3.91788	4.99579	FYVE,Ysc84
Cunninghamia01424	0.594549	0	0.0790652	0.0365619	0	0.236748	0.132248	0.279372	0.421515	0.441483	0.23634	GUB_WAK_bind,Pkinase,Pkinase_Tyr
Cunninghamia01426	3.65836	3.22131	5.08725	3.54052	3.26153	3.27411	2.90945	3.02839	3.22872	3.11164	3.37685	PPR,TPR_8
Cunninghamia01427	2.52765	2.74631	3.79015	2.92676	5.00435	2.23102	2.29425	2.50216	2.24418	2.36083	2.29827	FmdA_AmdA
Cunninghamia01428	5.76734	0.613217	5.23043	2.84043	6.08005	7.02767	7.7028	7.42938	6.72702	6.65256	8.26007	TAXi_C,TAXi_N
Cunninghamia01429	4.7062	5.4007	4.8774	5.0424	5.84069	4.22383	4.93439	4.90902	4.52365	4.63138	4.65034	AMP_N,Peptidase_M24
Cunninghamia01431	0.867106	1.93294	3.91217	1.7433	0	0.966677	0.0890461	0.219091	0.358771	0.456981	0	MatE
Cunninghamia01432	4.13731	0.0487012	7.54438	0.818032	0.0280976	0.992043	2.01614	3.65806	3.85213	3.8897	0.0667207	Transferase
Cunninghamia01434	4.02	5.79075	5.08419	5.97375	4.52588	3.95866	4.7262	4.56805	4.21883	4.15002	4.30492	Proteasom_PSMB
Cunninghamia01435	2.11014	1.47041	1.59072	2.76751	2.05693	3.84077	3.51736	2.78409	2.91367	2.79819	2.53099	Lipase_3
Cunninghamia01436	1.9337	0.657183	1.68736	1.18608	1.17675	1.78506	1.45207	1.64278	1.5284	1.77793	1.46345	DYW_deaminase,PPR
Cunninghamia01437	4.12375	1.01626	2.56495	0.909197	0	4.44075	3.96045	4.56665	4.48811	5.04515	0.0671798	p450
Cunninghamia01438	2.15984	0.219091	0.553524	0.036093	0.129173	0.836193	0.200379	0.57499	2.05207	2.21558	0.895044	Myb_DNA-binding,Response_reg
Cunninghamia01441	3.73772	4.03242	4.04562	3.70804	3.97636	3.58424	3.03169	3.13532	3.60082	3.66463	3.21241	BACK,BTB
Cunninghamia01442	2.32721	2.83188	4.07776	1.54399	8.62603	2.3613	3.82127	3.81926	3.04253	3.18009	7.97512	Cellulase,X8
Cunninghamia01444	6.09153	3.3811	6.68676	5.15923	4.15586	6.71128	4.78092	4.6242	5.89229	5.89614	4.33407	F-box,FBD
Cunninghamia01445	5.80732	9.64216	6.15961	6.27442	4.81694	7.51021	7.50947	7.45715	7.69028	7.58798	8.53815	Tubulin,Tubulin_C
Cunninghamia01446	5.11294	4.28118	4.89617	3.99711	4.7643	4.59819	4.42432	4.52088	4.66842	5.13484	4.69653	DAO
Cunninghamia01447	3.62379	3.21293	3.02898	3.21164	3.0593	3.38456	3.23716	3.20534	3.35582	3.69833	3.56588	EFG_C,EFG_II,GTP_EFTU,GTP_EFTU_D2
Cunninghamia01449	0.676568	2.3453	1.06327	1.89142	2.54827	0.768643	0.596776	0.803778	0.734366	0.542341	0.033746	DUF2431
Cunninghamia01450	5.34068	5.81801	5.72231	7.38861	3.20116	6.24907	5.57405	5.45884	5.22545	5.36559	4.27677	RCC1
Cunninghamia01451	2.76836	2.54151	0.758161	3.64081	0.108357	1.83512	1.92359	2.15791	2.37137	2.41522	1.11814	Glutaredoxin
Cunninghamia01453	0.0280976	0.180148	0.0271541	0.775964	0.569167	0	0	0	0	0	0	Amino_oxidase
Cunninghamia01454	2.18576	2.39296	2.11847	2.06901	2.07313	2.21143	2.17792	2.48534	2.05033	2.26594	2.57232	F-box,F-box-like,WD40
Cunninghamia01455	3.45457	2.40099	3.0072	0.684071	4.40749	3.12956	2.78882	2.82001	3.28846	3.13876	2.23307	p450
Cunninghamia01458	0	0	0.0487012	0.0181594	0.0389044	0.0181594	0.0229004	0	0.0252651	0.0186342	0	RVT_2,Retrotran_gag_2,Retrotran_gag_3,Retrotrans_gag,gag_pre-integrs,rve,zf-CCHC
Cunninghamia01459	3.94442	4.17954	3.48091	3.75482	4.74463	3.79112	3.71201	3.67935	3.73552	3.58736	3.9108	Ist1
Cunninghamia01460	7.86299	7.49213	8.09633	7.6666	7.08355	7.70357	7.97807	8.03967	7.84292	7.62854	7.97276	TPT
Cunninghamia01462	3.36125	4.19343	4.5437	4.30884	3.79777	4.16538	3.73089	3.63699	3.74552	3.51568	2.74251	Metallophos,Metallophos_C,Pur_ac_phosph_N
Cunninghamia01463	1.62776	1.35765	2.92385	3.16065	1.23593	1.91163	1.9308	1.80474	2.0165	1.80212	1.25982	Methyltrans_SAM
Cunninghamia01465	2.88999	3.79022	3.14372	4.8712	2.71794	3.56994	3.22363	3.32975	3.05618	2.86532	2.67597	PAD_porph
Cunninghamia01467	0.903295	0	0.0219534	0	0	0.174193	0.197446	0.263435	0.143176	0.080885	0.0676387	B_lectin,PAN_2,Pkinase,Pkinase_Tyr,S_locus_glycop
Cunninghamia01468	3.21578	4.1986	4.52542	4.24367	3.71937	3.92736	3.62928	3.45273	3.63977	3.54543	2.8526	LRR_6
Cunninghamia01469	4.7196	2.67084	3.87902	4.33804	3.10143	5.43183	5.20748	4.82448	4.76817	4.94325	5.19026	BRX,BRX_N
Cunninghamia01470	2.208	1.93471	2.02987	2.0375	3.74104	1.6719	2.56941	2.60857	2.35952	2.49535	2.81605	M20_dimer,Peptidase_M20
Cunninghamia01471	0.347099	0.303732	0.224863	0.222805	0.119024	0.371838	0.235931	0.44502	0.282934	0.126532	0.587525	MMR_HSR1
Cunninghamia01472	2.77989	3.35106	3.53941	3.66869	2.71458	2.53423	2.55279	2.41954	2.59064	2.37471	2.30051	Hist_deacetyl
Cunninghamia01474	3.53144	4.44734	4.00651	4.66653	3.62371	4.00126	3.87905	3.73596	3.69176	3.49237	3.66532	PALP
Cunninghamia01475	1.89479	1.75574	2.39671	1.70266	1.94286	1.79133	1.62277	1.4685	1.7627	1.49348	1.72057	LRR_6,WPP
Cunninghamia01476	5.33459	3.61561	6.36305	2.31508	4.67984	4.18375	4.45415	4.77118	4.90808	4.81946	2.7438	p450
Cunninghamia01478	0.691236	0.107911	0.94885	0.0181594	0.154021	0.16221	0.271027	0.251366	0.761002	0.901494	0.426533	LRRNT_2,LRR_1,LRR_8,Pkinase,Pkinase_Tyr
Cunninghamia01481	6.12122	6.80708	5.01273	4.25726	6.80077	4.33273	4.88895	4.94067	4.77375	4.8598	6.33834	Acyl-CoA_dh_1,Acyl-CoA_dh_M,Acyl-CoA_dh_N
Cunninghamia01483	0.0280976	0.192825	0.145786	0.064423	0.0496308	0.12521	0	0	0.111031	0.157906	0	DUF659,Dimer_Tnp_hAT
Cunninghamia01484	5.50233	5.44417	5.73258	5.9685	4.94628	5.42921	5.57665	5.53759	5.43715	5.46745	5.53716	RRM_1
Cunninghamia01485	5.60294	3.34889	6.39528	3.60656	5.52147	4.14747	4.64468	5.39334	5.57861	5.80565	2.30344	UDPGT
Cunninghamia01486	2.50936	1.20498	3.01024	0.0962619	0.302563	0.838616	1.82619	2.7264	2.73343	2.50114	0.246104	Glyco_hydro_14
Cunninghamia01487	4.59983	4.9834	4.48498	4.27371	4.77761	4.4624	4.82256	4.8703	4.58201	4.75702	5.10873	EamA
Cunninghamia01488	0.194507	0	0.0219534	0.0148314	0.060278	0.256206	0.18819	0.235523	0.269432	0.238787	0.608178	LRRNT_2,LRR_1,LRR_6,LRR_8,Pkinase
Cunninghamia01489	6.24974	0.8101	4.26696	5.67143	5.35401	6.20242	5.76546	5.66174	6.53122	6.72025	3.5588	Glyco_hydro_9
Cunninghamia01491	2.4406	2.51349	2.20623	2.27789	2.58328	2.72152	2.87152	2.59598	2.59781	2.54794	2.68032	Aldose_epim
Cunninghamia01492	3.83454	3.4936	2.69881	3.821	3.54679	3.42533	3.20935	3.09209	3.53903	3.50178	0.90766	Glyco_hydro_17,X8
Cunninghamia01494	4.90042	0.214954	3.62199	1.50369	1.79687	3.3513	2.55688	2.55721	3.4185	3.32649	2.48061	B_lectin,PAN_2,Pkinase,Pkinase_Tyr
Cunninghamia01495	3.08071	4.72538	3.36965	4.31593	3.34525	4.17837	4.13545	4.03295	3.92312	3.81554	5.44744	RETICULATA-like
Cunninghamia01496	6.92268	6.91328	6.20351	6.4088	6.10665	7.07596	7.26676	7.2181	7.02284	6.78118	7.09126	TPT
Cunninghamia01497	0.709879	0.645548	0.367744	1.11969	0.616671	1.06695	0.828632	0.529405	0.562344	0.617298	0.736388	UDPGT
Cunninghamia01499	6.22041	5.6033	5.75285	5.34085	6.7058	6.03339	6.20208	6.23238	6.30003	6.05333	7.19648	PAM2,RRM_1
Cunninghamia01500	1.75773	0.0435778	4.41181	0.616044	0	0.0528796	1.03022	1.65749	1.82348	1.96655	0.12521	Nodulin-like
Cunninghamia01502	1.93697	1.1987	4.178	2.07645	1.28806	2.09694	2.07645	2.02112	2.12653	2.09637	0.387363	TCP
Cunninghamia01503	3.14915	3.2299	3.06091	3.42707	3.6447	3.84763	3.73834	3.7205	3.52323	3.56275	3.64582	Glyco_transf_29
Cunninghamia01507	5.5128	6.26039	5.89471	6.68663	5.61016	5.72275	5.77764	5.56805	5.49014	5.55293	5.54344	Prp19,U-box,WD40
Cunninghamia01508	7.62453	6.82182	6.77902	6.65366	8.15442	7.47247	8.23768	8.31482	7.86021	7.6093	8.33008	Pkinase
Cunninghamia01509	7.83905	6.657	8.76855	6.40143	6.87819	6.64656	6.56579	6.83885	6.96746	6.91781	6.35513	DUF760
Cunninghamia01510	5.27743	6.70031	4.91054	5.48516	5.42413	5.35019	5.70967	5.63741	5.20953	5.3572	5.85456	DUF707
Cunninghamia01511	4.05615	4.91076	4.89482	4.70627	5.00962	4.15659	4.25661	4.2234	4.09781	4.00576	3.96489	Peptidase_M28
Cunninghamia01512	3.32668	3.26083	2.59136	3.01352	3.48941	2.76603	2.97373	3.04224	2.99801	2.50326	2.76029	Elong_Iki1
Cunninghamia01513	6.24229	5.72825	5.43482	8.52305	6.12591	7.92516	7.02717	6.91332	6.9056	7.09707	6.39247	Glyco_hydro_17,X8
Cunninghamia01514	3.78084	4.60213	6.21119	2.57402	4.21106	4.36221	4.25094	3.99925	3.57418	3.52895	3.34402	Peptidase_S10
Cunninghamia01515	3.14899	3.24934	6.66431	2.7361	2.93866	2.77723	3.80677	4.15132	3.85758	3.88749	1.14796	DnaJ,Fer4_13
Cunninghamia01516	6.37288	1.11437	6.16984	7.7904	0.33495	7.08656	7.32447	7.19829	6.76319	6.52956	1.09694	p450
Cunninghamia01518	2.63072	3.7958	3.29469	3.51256	3.53161	2.95767	3.6047	3.55578	3.12582	2.62418	3.48022	GWT1
Cunninghamia01519	5.44801	4.93286	4.82059	4.43109	5.25033	5.5408	5.53087	5.55118	5.45365	5.65153	5.69849	zf-RING_2,zinc_ribbon_9
Cunninghamia01521	4.84315	2.29964	3.2456	1.21247	3.97199	3.50708	3.78356	4.18529	4.43425	4.5318	4.44409	UDPGT
Cunninghamia01523	0.989381	0.0487012	2.31015	0.0579701	4.28841	0.626984	0.530071	0.380729	0.970363	0.824564	0.0342157	p450
Cunninghamia01524	2.70443	3.51143	4.6427	3.38124	3.36107	2.8478	3.09997	3.11081	2.8488	2.80887	2.18576	Mito_carr
Cunninghamia01525	6.87162	7.36731	6.6472	5.56449	6.65243	6.63018	7.09175	6.87277	6.9087	6.77065	7.6132	IQ
Cunninghamia01527	4.8903	5.18335	4.73301	4.76889	4.68199	4.67309	4.32085	4.1551	4.44707	4.57574	4.81747	WD40
Cunninghamia01528	4.51157	2.93822	4.6428	4.41016	4.08318	4.97171	5.00982	4.94852	4.78342	4.83248	3.98705	UDPGT
Cunninghamia01529	5.71512	4.85197	5.77823	4.83005	6.36614	5.2268	5.36347	5.49217	5.42623	5.42012	4.90133	M20_dimer,Peptidase_M20
Cunninghamia01530	7.04812	3.75175	5.61669	4.02928	5.63037	5.4738	6.00805	6.02319	5.80884	5.85986	6.79224	Sugar_tr
Cunninghamia01531	5.0811	4.36425	8.69221	6.69928	4.44294	5.65629	5.1275	5.36764	5.25807	5.38525	2.51265	FAD_binding_3,Pyr_redox_2
Cunninghamia01532	2.40808	1.89517	2.55377	2.29366	2.15543	2.40772	2.27997	2.61023	2.586	2.44767	1.94411	5_3_exonuc,5_3_exonuc_N
Cunninghamia01533	0.332278	2.67325	1.19787	3.83032	5.00281	0	0.10165	0.177599	0.131809	0.0445107	0	VDE
Cunninghamia01538	2.11659	0.0487012	3.16773	2.31228	0	2.01578	2.11925	2.28796	2.69933	3.00162	0	p450
Cunninghamia01540	3.99738	3.50152	4.56848	3.78	4.97919	4.10353	3.99699	3.95568	4.19653	3.94326	4.81778	Abhydro_lipase,Hydrolase_4
Cunninghamia01541	6.2344	0.383681	3.97165	3.33142	5.73114	4.63101	3.89449	3.24031	3.68433	3.71102	5.98153	Pollen_Ole_e_I
Cunninghamia01542	3.39689	2.61675	5.05488	4.63979	5.54903	4.38785	3.79275	3.6285	3.6189	3.63149	3.27739	AATase
Cunninghamia01544	4.87381	0.466758	4.49484	1.9222	5.88695	4.29726	4.32104	4.61757	4.76237	4.75901	2.77709	2OG-FeII_Oxy,DIOX_N
Cunninghamia01545	2.43989	1.93231	5.4897	2.6536	2.13761	2.29856	2.05762	2.24955	2.40154	2.77146	1.22589	SpoIIE
Cunninghamia01546	6.48868	6.2557	6.15323	6.59848	6.61092	6.35542	6.5973	6.56604	6.32677	6.25656	7.15862	EF-hand_1,EF-hand_5,EF-hand_6,EF-hand_7,Pkinase
Cunninghamia01547	6.11621	6.41243	5.4844	6.23373	6.93089	6.58857	6.00755	5.87846	5.98322	6.04888	6.11972	Copine,zf-C3HC4_3
Cunninghamia01548	0.757023	0.0908534	1.25197	0.616671	0.238379	0.689746	0.701327	0.640312	0.999278	1.03116	0.14274	LysM,Pkinase,Pkinase_Tyr
Cunninghamia01549	4.59757	4.62973	2.75496	5.45501	2.72064	5.1501	5.31822	5.17393	4.77282	4.84284	4.75853	Cyclin_C,Cyclin_N
Cunninghamia01550	1.62621	1.54234	3.06758	6.10667	3.51248	5.31773	3.86265	3.11786	2.72574	2.47802	0.22198	UDPGT
Cunninghamia01552	4.61536	3.35092	3.37527	2.50724	5.17298	3.16527	2.49006	2.4997	3.2859	3.55361	3.98586	UDPGT
Cunninghamia01553	2.67755	2.79487	2.98938	2.65092	2.72748	3.00851	3.2345	3.01489	2.75467	2.76121	2.31779	PORR
Cunninghamia01554	1.90317	6.18801	6.37613	3.1386	0.530404	1.36177	2.45602	3.12118	2.53912	2.61109	0.0667207	Glyco_hydro_1
Cunninghamia01555	4.43064	2.5963	2.8597	2.38644	2.44334	4.301	3.68062	3.76557	3.98456	4.21343	3.60771	DUF3453,Symplekin_C
Cunninghamia01556	3.77793	4.11636	2.69153	4.68816	3.51416	4.35685	4.44723	4.24927	3.92878	3.74244	3.90397	Hydrolase_4
Cunninghamia01557	5.1234	5.68392	4.54537	3.42273	4.7128	4.77292	4.8757	4.90795	5.02176	4.86027	5.07907	Abhydrolase_3,COesterase
Cunninghamia01559	6.6987	7.12066	6.70529	6.40083	6.97789	6.09708	6.68654	6.74015	6.4787	6.22729	7.03458	AIG1
Cunninghamia01561	5.38081	4.9857	8.06941	5.63586	4.89959	5.20466	5.56791	5.55403	5.25285	5.35391	3.92907	60KD_IMP
Cunninghamia01562	6.13577	6.14372	6.26664	5.56537	6.11891	5.85372	6.22128	6.16428	5.85616	5.72901	6.29591	SPX
Cunninghamia01563	6.16152	0.189456	5.19288	3.42044	5.04543	6.30787	7.1805	7.14574	6.75366	6.68453	7.27281	TAXi_C,TAXi_N
Cunninghamia01564	4.09209	4.13077	3.07353	3.76998	3.88466	3.77442	4.04684	3.98471	3.72163	3.94389	4.16221	Metalloenzyme,PhosphMutase
Cunninghamia01565	4.09136	0.0985094	6.57838	2.71406	2.36616	3.98541	4.72042	4.49559	4.24369	4.26709	0.0342157	p450
Cunninghamia01569	0.81776	1.25399	0.493989	5.01779	0.381837	1.54465	0.826735	0.486457	0.782968	0.775964	0.426533	BRCT,BRCT_2,PTCB-BRCT,zf-C3HC4,zf-C3HC4_2,zf-C3HC4_3,zf-HC5HC2H,zf-RING_UBOX
Cunninghamia01570	5.18798	3.9902	3.74642	1.89724	4.3181	4.18888	3.59419	3.65023	4.20943	4.28316	4.92109	ANTH
Cunninghamia01571	7.62791	8.61239	7.51459	7.86006	7.73532	7.7949	8.06515	7.99614	7.67402	7.59196	8.51555	GDI
Cunninghamia01572	4.47251	5.85582	4.63964	4.77582	5.29238	4.23379	4.12876	4.21834	4.31834	4.41131	4.95726	UAA
Cunninghamia01573	2.33999	3.7221	2.92865	2.91316	2.31392	3.81092	2.34625	2.01519	2.34729	2.11592	1.71428	LRRNT_2,LRR_1,LRR_6,LRR_8
Cunninghamia01576	2.57555	0.29944	1.43385	1.14339	0.770054	2.45391	3.73035	4.23468	3.07633	2.99976	1.58448	ATP-synt_ab,ATP-synt_ab_C,ATP-synt_ab_N
Cunninghamia01577	3.7322	5.06342	4.25965	6.11077	4.12516	4.45705	4.35711	4.15029	3.79774	4.1475	3.67811	Cation_ATPase_N,E1-E2_ATPase,Hydrolase
Cunninghamia01580	2.65833	2.13225	2.92657	2.66729	2.75695	2.65306	2.46179	2.36177	2.55843	2.52532	2.59128	GPI2
Cunninghamia01582	2.81824	2.72596	3.83962	3.08032	2.01863	3.37847	2.75196	2.59534	2.87453	3.20242	1.32519	Glyco_hydro_28
Cunninghamia01583	4.05401	4.12251	4.28787	3.83171	3.88235	4.5071	4.11659	4.05068	4.24542	4.14657	3.92207	Lipase_3
Cunninghamia01584	3.27888	1.77554	3.61432	2.71787	0.0276259	3.38589	3.84077	3.74301	3.73158	3.3584	0.215782	p450
Cunninghamia01586	1.92638	0.54498	3.81335	1.89556	1.51079	1.8516	1.61855	1.8046	2.01673	1.91418	0.824021	PsbP
Cunninghamia01587	7.75676	5.22005	6.38507	6.5328	5.98618	7.11635	6.40104	6.43175	6.93871	7.27698	6.55377	Alba
Cunninghamia01588	4.3996	1.87368	4.83294	3.45768	1.23756	4.55919	5.27836	5.30942	4.67499	4.49587	3.39195	CRCB
Cunninghamia01589	5.35566	5.29564	6.49405	5.88817	7.46177	5.3168	5.90776	6.02468	5.54708	5.35781	5.28363	ADH_N,ADH_zinc_N
Cunninghamia01590	4.16302	4.31764	5.28456	2.2344	2.5892	4.26599	4.95295	5.02469	5.068	5.07632	6.58226	Pyridoxal_deC
Cunninghamia01591	4.18343	3.59068	2.53771	3.13783	2.93433	3.54358	3.63219	3.50576	3.5064	3.24408	4.22023	TIC20,zf-HIT
Cunninghamia01592	4.69124	5.55591	4.55639	5.3566	5.54451	4.81383	5.26327	5.25374	5.12948	4.91463	5.9569	TRAM_LAG1_CLN8
Cunninghamia01593	3.94092	4.69068	4.24059	4.31856	4.36104	3.9555	3.80591	3.68302	3.82728	3.98878	4.17725	U-box,Ufd2P_core
Cunninghamia01594	6.39598	1.58175	5.86038	3.21542	1.59582	6.42719	5.77275	6.20643	6.55223	6.60904	6.46491	p450
Cunninghamia01595	6.48395	3.7281	5.78481	1.41034	6.33977	5.54419	6.59199	6.96414	6.70424	6.7366	8.49792	Sugar_tr
Cunninghamia01596	3.55102	2.91539	3.20043	3.28269	3.71772	3.30276	3.25756	3.27942	3.42738	3.4378	3.10311	ANAPC4_WD40,WD40
Cunninghamia01597	0.885444	0.026682	0.939603	4.15753	2.15769	1.61996	0.259021	0.472661	0.768078	0.979903	0.16178	p450
Cunninghamia01598	4.22905	5.06996	3.59212	3.98629	4.30471	3.94735	4.56016	4.38908	3.99627	4.08913	4.51543	Ist1
Cunninghamia01599	4.13282	2.32145	5.85833	3.97505	3.1214	3.91172	3.59491	3.63277	3.85007	4.12678	2.6584	Bestrophin
Cunninghamia01600	1.78674	0.260226	0.0840643	2.1284	0.847195	2.2395	1.28609	1.16693	1.27521	1.43438	0.0998562	Abhydrolase_3
Cunninghamia01601	2.36607	1.42116	2.38745	1.30743	2.89032	2.65367	3.37295	3.31846	2.63521	2.28175	4.57598	Pkinase,Pkinase_Tyr
Cunninghamia01602	0.231023	0	0.329985	0.0365619	0	0.057508	0.071305	0.157475	0.135316	0.197865	0	Retrotran_gag_2,zf-CCHC
Cunninghamia01603	3.12675	0.057508	2.03386	1.53821	2.52582	2.5239	1.75218	1.34142	1.73783	1.77203	3.76628	Pollen_Ole_e_I
Cunninghamia01604	3.87889	5.78434	7.63977	3.51311	0.425101	4.49978	3.8607	4.04276	4.46245	4.68753	0.980635	Transferase
Cunninghamia01607	5.2424	4.92714	4.65526	5.08991	5.33221	5.0521	5.08919	5.1479	5.07449	5.09761	5.19684	60KD_IMP
Cunninghamia01608	3.63854	4.348	6.1981	4.42118	3.88466	4.10852	4.16551	4.10411	3.89482	3.5741	2.76284	URO-D
Cunninghamia01609	1.37888	0.16006	0	0.0468403	1.38975	0.289244	1.71017	1.94173	1.87879	1.53489	2.48474	Response_reg
Cunninghamia01612	3.32807	5.42025	4.13682	5.00865	2.82123	4.22342	3.67597	3.25982	3.65493	3.63552	3.52661	O-FucT
Cunninghamia01613	1.45891	0.561041	4.51845	1.67401	0.496718	2.11703	0.844787	2.66509	2.42376	1.43723	0	SpoU_methylase
Cunninghamia01614	8.00852	7.43875	6.39929	5.68557	6.65818	8.91197	8.08359	7.97578	7.96946	8.23191	8.8963	Pyridoxal_deC
Cunninghamia01615	0.0280976	0.026682	0.0271541	0.057508	0	0	0	0.0233736	0	0.0845179	0	DUF659,Dimer_Tnp_hAT
Cunninghamia01616	7.14653	6.78849	6.61864	7.4768	6.72581	7.0414	6.99945	6.95319	6.83023	6.76217	7.03796	Peptidase_M24
Cunninghamia01617	2.12884	0.786875	0.776806	0.378881	6.25442	1.05172	1.02645	1.31904	1.47526	1.49944	2.24204	p450
Cunninghamia01619	5.64406	5.59205	4.75843	4.55567	6.85066	5.59506	5.74544	5.798	5.43783	5.41916	6.3611	AvrRpt-cleavage
Cunninghamia01620	1.27798	2.53779	0.908685	1.91367	0	3.36937	2.55843	2.10601	1.94136	2.28303	0	p450
Cunninghamia01622	3.39168	0.715747	3.69354	2.69755	1.72057	3.16011	3.68736	3.45488	3.58139	3.81558	2.2227	LysM,Pkinase,Pkinase_Tyr
Cunninghamia01623	4.26394	4.24092	3.67386	3.25439	4.30125	3.86608	4.58304	4.54521	4.37007	4.16315	5.02105	Myb_DNA-bind_4
Cunninghamia01625	2.90355	4.37212	3.36312	4.17919	3.92067	2.93011	3.00522	3.1224	2.70995	2.85665	3.03715	Hist_deacetyl
Cunninghamia01626	1.32807	1.4844	2.20132	0.169925	1.07998	0.800192	2.46258	1.33781	1.1375	1.20977	1.15272	TAXi_C,TAXi_N
Cunninghamia01627	7.50154	6.32886	7.31373	6.90803	7.00729	7.30081	7.08258	7.06231	7.19328	7.25349	6.97423	CS,SGS,TPR_1,TPR_19,TPR_2,TPR_8
Cunninghamia01629	5.19238	2.00588	4.8072	4.5588	4.89487	5.28279	5.47541	5.54221	5.60582	5.56148	4.71412	LRR_3,LRR_8,NB-ARC,TIR
Cunninghamia01630	4.11423	2.54473	5.34754	3.21464	5.88221	5.33383	4.55772	4.12165	4.29106	4.1235	2.50581	p450
Cunninghamia01631	0.0280976	0.026682	0.976486	0.21205	0	0.515006	0	0.051024	0.193246	0.137066	0.0667207	LRR_6,WPP
Cunninghamia01632	3.58103	4.76485	4.20252	4.35894	4.65703	3.77143	3.39762	3.3099	3.83727	3.94414	3.66664	G-patch,Surp
Cunninghamia01635	4.49258	4.65562	4.28471	4.91176	4.60245	4.62385	4.84355	4.74728	4.58814	4.86105	4.02783	SAM_1
Cunninghamia01636	3.47067	3.37522	5.50832	3.31581	2.56006	3.6526	3.67679	3.76801	3.4522	3.32217	2.67529	5-FTHF_cyc-lig
Cunninghamia01637	2.1965	3.03422	3.41201	2.45532	1.8417	2.88505	2.01519	2.00468	2.52339	2.47612	1.60928	LRR_6
Cunninghamia01638	4.56088	1.60075	5.31361	1.75845	6.01503	4.60065	3.94689	3.98944	4.57287	4.72075	2.86493	Transferase
Cunninghamia01639	2.76667	2.16939	4.38089	2.6896	1.73408	2.53862	2.81612	2.78332	2.76497	2.69918	1.39305	Glyco_hydro_1
Cunninghamia01640	2.03187	5.52709	5.62166	1.92334	0.604704	0.996389	1.61777	1.81817	2.08961	2.30139	0.0671798	PB1
Cunninghamia01641	0.49433	0	0.0271541	0.0186342	1.00096	0.185655	0.232251	0.437938	0.474047	0.35012	0.0667207	p450
Cunninghamia01643	7.90088	7.28036	7.41865	8.69392	8.26485	7.86757	8.16378	8.24773	7.67779	7.58521	7.35536	ATP-grasp_2,Citrate_bind
Cunninghamia01646	3.17041	3.18031	3.95466	2.65382	1.69807	4.21218	2.47335	2.6332	3.23772	3.32625	2.52607	Methyltransf_21
Cunninghamia01648	1.24732	0.971835	2.43234	0.329219	3.04812	1.31363	1.5766	2.04183	1.8079	1.97379	2.72567	p450
Cunninghamia01650	4.51419	4.65741	3.77719	3.68557	4.78921	4.00711	4.17555	4.18497	4.15963	4.31325	4.49727	Mito_fiss_Elm1
Cunninghamia01651	4.58262	4.16779	5.45883	0.906634	2.03151	3.9297	2.49296	2.79909	3.99967	4.40322	2.77012	UDPGT
Cunninghamia01653	5.8337	5.40111	6.31692	5.78197	5.06393	5.61733	5.93489	5.90796	5.76168	5.64441	6.03869	DUF676
Cunninghamia01655	0.165215	1.32231	1.02243	1.60865	1.10836	1.24671	0.123004	0.16092	1.15769	1.89569	0.230613	DUF659,Dimer_Tnp_hAT
Cunninghamia01656	2.0066	5.1179	2.71604	3.34227	3.67405	2.88675	3.86994	3.71373	3.66266	3.31368	5.35136	SLC35F
Cunninghamia01658	3.12989	7.09095	4.50724	5.13955	6.65675	3.02532	3.66137	3.72309	3.3297	3.03879	4.00872	MatE
Cunninghamia01659	3.37957	0.0181594	3.24194	0.240823	0.320773	2.77203	1.67642	1.64262	3.49429	3.63699	1.48113	LRRNT_2,LRR_1,LRR_8,Pkinase,Pkinase_Tyr
Cunninghamia01660	5.06896	5.76766	5.21625	4.64289	5.51826	5.29949	5.77691	5.47534	5.1522	4.737	6.02735	Glyco_hydro_1
Cunninghamia01661	5.71084	5.30201	6.5393	4.59846	4.98144	5.32415	4.77668	4.98762	5.12302	5.13556	4.1987	Patatin
Cunninghamia01663	3.6906	3.40781	2.72618	3.79926	2.78694	3.62811	3.50754	3.38211	3.64931	3.75635	3.59084	Spc97_Spc98
Cunninghamia01664	3.46502	3.81082	3.58572	4.31019	3.67435	3.29533	3.49429	3.31947	3.34189	3.52319	3.07889	AAA,FHA
Cunninghamia01665	3.86	1.12455	6.18572	2.72254	1.82456	3.09238	2.75089	3.09429	3.57555	3.84843	0.658707	FAD_binding_3
Cunninghamia01666	4.26386	4.52145	2.93357	3.1719	4.08327	4.26456	3.90432	4.02195	4.18787	4.13759	3.61546	AA_permease_2
Cunninghamia01668	2.048	0	5.57823	2.55892	0.0276259	2.46048	2.17717	2.34965	2.34511	2.25792	0.0342157	GATA
Cunninghamia01669	5.56524	4.77735	3.74006	4.32419	7.8122	5.01626	5.3291	5.29488	4.86824	4.36139	6.43413	Lipase_GDSL
Cunninghamia01670	0	0	0.0374994	0.0542697	0	0.00910826	0	0	0.00863031	0.080885	0.0949116	Myb_DNA-bind_4
Cunninghamia01671	6.40884	6.80257	5.92742	6.63165	6.14833	6.94336	6.86535	6.91734	6.87923	6.58483	7.24026	Lung_7-TM_R
Cunninghamia01673	5.3642	3.09677	2.57006	4.98454	5.09966	4.89606	6.26874	6.72391	6.00104	5.6604	4.33574	TAXi_C,TAXi_N
Cunninghamia01675	4.28651	4.63888	2.72079	3.69172	7.05433	4.24212	4.62976	4.50718	4.15048	4.14247	3.28363	p450
Cunninghamia01676	2.51812	3.53182	3.45071	4.57083	2.28254	2.54646	2.63459	2.58664	2.55295	2.58159	2.43767	DNA_gyraseA_C,DNA_topoisoIV
Cunninghamia01677	1.35069	5.19396	4.55045	0.599318	2.26103	0.54893	1.49382	1.96999	1.72407	2.01578	0.0667207	UDPGT
Cunninghamia01678	2.31769	0.33266	4.51946	0.648005	0.0280976	2.06488	1.98246	2.18121	2.22805	2.0597	0.0667207	p450
Cunninghamia01679	5.75209	5.54991	5.6703	5.21475	5.07771	5.11324	5.14705	5.15098	5.19005	4.96315	5.72723	OTU
Cunninghamia01680	2.70229	2.53556	3.62336	3.77192	2.71882	2.98811	3.11492	2.98416	2.97813	2.84626	2.07781	Metallophos
Cunninghamia01681	4.35005	3.07108	5.30704	5.50457	3.60857	6.45454	4.73541	3.91934	3.76794	3.58171	2.35097	p450
Cunninghamia01682	2.61753	2.04858	2.49944	2.93364	2.94342	2.45821	2.8245	2.77856	2.59725	2.34984	2.68542	Phosducin
Cunninghamia01686	0.156612	0.413955	0.337616	0.748175	1.07496	0.129173	0.139688	0.0233736	0.0872365	0.116365	0.0935602	LRR_8,Malectin,Pkinase_Tyr
Cunninghamia01688	1.66993	3.93382	2.22692	2.42635	2.44201	2.15175	1.95022	2.02337	1.8597	1.78757	1.33037	Aa_trans
Cunninghamia01689	1.49416	0.39908	1.56104	0.058432	3.83144	0.667211	0.552869	0.637224	1.02904	1.1551	0.31034	p450
Cunninghamia01690	5.79233	6.31343	5.2266	5.78463	5.43041	5.57659	5.25526	5.16426	5.50322	5.81856	5.26552	DUSP,UCH,USP7_C2
Cunninghamia01691	0.164786	0.311891	0.380729	0.252173	0.214125	0.318461	0.34861	0.182269	0.298267	0.411426	0.0949116	NB-ARC,TIR
Cunninghamia01692	6.45059	5.92746	7.78696	6.02993	8.38356	6.09984	6.44277	6.56927	6.33154	6.4298	6.10716	NifU
Cunninghamia01695	2.5129	1.55631	2.01006	2.41828	2.07039	2.3436	2.19019	2.08825	2.28747	1.99059	2.44086	mTERF
Cunninghamia01697	3.53336	3.2818	4.96463	2.18745	1.30976	3.40436	3.6557	3.44577	3.5926	3.87142	0.0342157	NAD_binding_4,Sterile
Cunninghamia01699	3.48581	0.326154	2.05739	2.48654	3.28777	3.37448	4.20064	4.34075	3.74308	3.68781	4.37793	p450
Cunninghamia01700	2.98027	2.45882	4.9925	2.96625	2.19556	2.91124	2.80667	2.73285	2.79327	2.42044	2.00228	APO_RNA-bind
Cunninghamia01706	2.1965	1.92853	5.74495	2.37925	1.48474	2.46057	1.66872	2.1003	2.23092	2.04253	0.386995	DUF3493
Cunninghamia01708	5.40683	6.52379	5.85007	6.36996	6.10971	5.55015	5.77037	5.64658	5.39627	5.37704	5.74421	UCH,ubiquitin
Cunninghamia01709	1.90702	0.0440443	1.09851	0.0758749	0	1.05172	1.89362	1.97587	2.09142	1.58256	0.519039	Transferase
Cunninghamia01710	3.60466	3.06471	2.75325	3.66857	4.01653	3.31503	4.01638	4.17334	4.03284	3.81448	2.84217	Myb_CC_LHEQLE,Myb_DNA-binding
Cunninghamia01711	2.20748	0.809003	2.29709	1.81161	0.591041	2.28372	3.93439	4.60897	3.29175	3.40971	1.07747	PsaA_PsaB
Cunninghamia01712	2.89148	2.03926	5.88347	2.69131	1.62246	3.4322	3.68993	3.59136	3.20466	3.12201	1.58272	Pro_isomerase
Cunninghamia01713	6.93896	6.69047	7.99929	6.76133	6.52214	6.66885	6.7972	6.97446	7.03556	7.14744	6.60146	DUF3458,DUF3458_C,Peptidase_M1
Cunninghamia01714	1.2008	0.200797	2.22764	0	0	0	0.537379	0.306457	1.2558	1.28787	0	LRRNT_2,LRR_1,LRR_8,Pkinase,Pkinase_Tyr
Cunninghamia01715	2.28066	1.17099	4.72467	1.56365	0.0547327	2.8494	2.50682	2.39534	2.56503	2.30139	0.395428	Peptidase_S10
Cunninghamia01717	2.39103	2.16821	4.7569	2.14187	0.372952	2.54416	2.78632	2.7379	2.4939	2.34927	2.03633	Aldo_ket_red
Cunninghamia01718	4.98286	4.83964	6.88785	4.84746	5.74924	4.70001	4.75976	4.80909	4.95244	5.10144	5.19137	DNase-RNase,UVR
Cunninghamia01719	0.239602	0.169925	0.0533431	0.416119	0.0551957	0.0790652	0.16907	0.0917562	0.0214797	0.0449769	0.166073	Hist_deacetyl
Cunninghamia01720	0.309564	0.0908534	1.57805	0.266237	1.04264	0.396159	0.232661	0.243263	0.520045	0.83727	0.0671798	Glyco_hydro_1
Cunninghamia01721	5.21662	4.94042	5.5568	2.60383	3.26369	4.68006	3.92682	4.11808	4.97934	5.24493	3.8871	UDPGT
Cunninghamia01722	5.92339	6.37704	5.87671	6.12055	6.06752	5.99	5.49515	5.48432	5.62727	5.70698	5.79864	Per1
Cunninghamia01723	3.14198	2.45786	3.11392	2.7932	4.96094	2.87329	3.93386	4.18637	3.7966	3.57054	4.67583	Aa_trans
Cunninghamia01724	2.57701	0.0219534	4.86186	0.48577	0	1.34615	1.61369	2.08054	2.22887	2.30694	0.0994074	p450
Cunninghamia01726	5.8554	6.20274	6.1899	5.91368	5.49343	5.62941	5.94882	5.99024	5.78795	5.50608	6.25571	TPT
Cunninghamia01727	4.85143	3.88525	6.1213	4.5129	4.46617	4.76219	4.62463	4.68954	4.64595	4.62322	4.07918	FDX-ACB,tRNA-synt_2d
Cunninghamia01728	1.54151	0.510287	1.7661	1.08633	4.46541	0.947604	1.02077	0.916349	1.23777	1.09243	0.343692	UDPGT
Cunninghamia01730	6.66235	5.53394	5.26611	5.64364	3.92492	6.8366	6.33191	6.31934	6.59564	6.81249	5.24795	Glyco_hydro_28
Cunninghamia01731	1.51602	4.94133	1.18861	1.1846	7.41012	0.892974	3.68074	1.92828	1.66767	1.32615	2.99952	p450
Cunninghamia01732	3.7365	0.069473	0.29944	0	1.8339	2.64209	2.47733	2.52139	3.26188	3.43603	2.41981	PMEI,Pectinesterase
Cunninghamia01733	3.13728	3.26898	3.71083	3.41643	3.94158	2.97049	3.19986	3.03545	2.94061	3.3115	2.58023	dsrm
Cunninghamia01734	6.11584	6.51401	4.44354	7.67347	3.4965	6.94447	6.64045	6.59442	6.53915	6.52771	5.15017	Tubulin,Tubulin_C
Cunninghamia01736	1.46954	2.79902	2.78973	4.94306	3.76338	3.09232	2.58648	2.30149	2.0042	2.18544	0.549587	p450
Cunninghamia01738	5.15485	2.97624	7.75903	5.11848	0.575635	6.73593	6.01187	5.41394	5.27643	5.12383	0.463274	p450
Cunninghamia01739	4.64024	5.2348	4.25776	4.56255	4.54763	4.68038	4.69477	4.64526	4.50498	4.43641	4.62576	KH_1,STAR_dimer
Cunninghamia01740	6.97074	5.63977	5.41642	3.84144	9.09859	7.10269	8.17885	8.10901	7.20382	6.60844	9.03348	NmrA
Cunninghamia01741	3.07205	2.76504	2.84097	3.55065	3.17121	2.99392	3.05114	2.86288	3.01156	3.06005	2.16393	RRM_1
Cunninghamia01742	0.78799	2.18163	1.7593	2.17515	2.37768	2.63335	2.11081	1.67401	1.23981	1.3227	0.033746	Peptidase_S10
Cunninghamia01743	3.84462	2.03633	2.16939	0.340657	0.0280976	3.30553	3.52411	4.26908	3.97116	4.66689	0.033746	p450
Cunninghamia01744	6.18468	5.76154	5.01415	4.86692	8.39473	5.76754	6.09975	6.07578	5.99768	6.0208	7.39841	Pkinase,Pkinase_Tyr
Cunninghamia01745	6.11945	6.36453	4.48716	4.64128	5.97093	5.07465	5.66373	5.69605	5.64287	5.4482	6.7029	RINGv
Cunninghamia01747	3.8054	0.069473	2.47707	0.0786098	6.4599	1.54794	2.68616	2.65673	3.23271	3.54502	1.98295	p450
Cunninghamia01748	2.15834	0.959276	2.73198	1.54844	2.62838	3.2209	2.10869	1.77174	2.53124	2.69243	1.65992	MBD
Cunninghamia01749	3.6011	3.32931	7.26035	4.59403	3.13712	3.59112	3.87175	3.9397	3.75132	3.66959	2.162	S1
Cunninghamia01750	5.74512	6.67335	6.48308	7.00262	5.55993	6.48241	6.48346	6.17525	6.16821	6.11121	6.32169	ABC2_membrane,ABC_tran,ABC_trans_N,PDR_assoc
Cunninghamia01751	5.5592	2.39534	6.54773	3.50076	2.68519	4.79656	4.60818	4.77139	5.10915	5.65518	3.31378	AAA,AAA_2,ClpB_D2-small,Clp_N
Cunninghamia01752	4.56273	4.12113	5.44936	4.06529	4.82731	3.92435	4.66842	4.85423	4.384	4.24681	4.31639	PALP
Cunninghamia01753	5.40524	9.25429	8.83974	3.70947	4.03788	5.52451	7.77642	8.22933	7.92744	7.4166	6.99028	TAXi_C,TAXi_N
Cunninghamia01754	3.29126	2.89038	4.45404	2.05924	4.77182	4.23156	3.46397	3.56153	3.99919	4.15683	1.57982	NB-ARC
Cunninghamia01755	0	0	0	0	0	0	0	0	0	0.0262099	0	Cellulase
Cunninghamia01758	3.95305	4.92723	3.70136	5.07546	3.74982	4.41652	4.02742	3.88463	3.88593	4.06465	4.73531	HAUS4
Cunninghamia01759	4.90689	5.84198	5.40646	4.89613	4.21472	5.6967	5.22864	5.29828	5.17732	4.86607	4.41269	AA_permease_2
Cunninghamia01761	2.06166	2.49134	2.78694	2.85811	2.63761	2.12124	2.20393	2.09288	2.09029	2.25651	1.70074	zf-CCHC,zf-HIT
Cunninghamia01763	1.14012	0.144046	0.711642	0.112811	0.0976108	0.701031	1.29121	1.8409	1.60043	1.82524	0.986472	LRRNT_2,LRR_1,LRR_6,LRR_8
Cunninghamia01764	0.331132	0.131809	1.11725	0.0790652	5.46146	2.65291	3.86202	3.76132	3.44908	3.28851	4.30186	Sugar_tr
Cunninghamia01766	1.09424	0	0.970854	0	0	0.16221	0.275404	0.54893	0.787711	0.56787	0.0671798	Transferase
Cunninghamia01767	3.82602	3.4813	3.24823	3.26928	3.88447	3.23486	3.8524	3.63962	3.61565	3.68893	3.68411	HHH_2,HHH_5,Rad10
Cunninghamia01768	5.36948	0.794658	2.49501	0.331514	0.705462	4.36702	5.74451	5.79163	5.77913	6.01709	4.49589	PLAC8
Cunninghamia01769	5.27895	6.66579	5.58677	5.81108	7.08283	5.16018	5.50905	5.34924	5.26835	5.12161	3.16264	Actin
Cunninghamia01770	3.67243	1.6957	1.51501	0.876828	2.59844	2.41981	0.503858	0.675966	2.02101	2.68609	2.3947	BAG,IQ
Cunninghamia01771	3.86539	3.87371	3.6865	4.38181	3.45282	3.82504	4.05982	3.87843	3.79767	3.86595	4.11387	COMM_domain
Cunninghamia01772	10.8886	11.0423	10.1054	10.4739	10.4885	11.0187	11.2393	11.3548	11.1805	11.0772	11.3507	Actin
Cunninghamia01773	5.19021	5.28878	6.01423	5.05973	6.02113	5.04642	4.99553	4.84434	5.0556	5.27852	5.30173	PDT
Cunninghamia01774	5.22923	5.27067	5.75603	5.39503	5.69521	5.64439	5.45739	5.38946	5.37027	5.17619	5.9864	Pkinase
Cunninghamia01775	2.46832	3.716	2.82558	2.98435	2.89976	2.27798	2.77779	2.64701	2.5724	2.37397	3.15489	zf-C3HC4,zf-RING_2
Cunninghamia01777	0	0	0.0318657	0	0.0872365	0.026682	0	0	0	0.022427	0	Pkinase
Cunninghamia01779	0.62605	4.05632	2.13564	0.183116	0.531402	0.876042	1.43847	1.20205	0.695697	0.476122	0.105231	EamA
Cunninghamia01780	4.37302	0.0219534	4.31523	4.21392	4.50612	4.48665	3.62504	3.57781	4.22461	4.23741	2.31228	Glyco_hydro_1
Cunninghamia01781	6.3382	5.33321	6.38326	5.51431	6.36176	6.03299	6.39793	6.48105	6.35143	6.44597	6.17177	4HBT_3,Acyl_CoA_thio,cNMP_binding
Cunninghamia01782	1.91788	1.23184	0.705167	0.936591	3.42984	0.933573	1.2135	1.66372	1.28313	1.16586	0.135754	Mlo
Cunninghamia01783	2.34757	2.8829	4.81106	3.19923	1.68287	2.10523	2.58376	2.98477	2.67649	2.63196	1.51954	Peptidase_A22B
Cunninghamia01784	0.41828	0.580145	2.40563	0.546627	1.66751	0.41684	1.65214	0.702805	0.64647	0.563321	0.135754	p450
Cunninghamia01786	5.36205	5.39956	5.99664	5.79045	5.20162	5.28169	5.61197	5.59102	5.32821	5.33262	5.01813	adh_short,adh_short_C2
Cunninghamia01787	5.2693	5.66597	4.83663	5.49467	5.03561	5.77927	5.91701	5.85944	5.54766	5.26412	5.70908	TPT
Cunninghamia01788	5.46618	2.70635	4.14877	2.03057	5.57995	5.10372	5.38096	5.49497	5.41873	5.30537	6.90623	UDPGT
Cunninghamia01790	4.47125	2.33237	6.33289	3.57366	3.85157	3.7727	4.14761	4.33063	4.12813	4.03791	2.70605	PPR
Cunninghamia01791	3.14269	0.388465	6.12551	1.4631	1.85745	2.72276	3.9771	3.94311	3.28101	3.77484	1.61054	SpoU_methylase
Cunninghamia01792	7.18892	0.144482	5.4682	0.0435778	4.04381	5.99415	2.53663	2.12046	6.58147	6.89263	5.94979	Lipase_3
Cunninghamia01793	0.953079	0.241637	2.10008	1.78115	0.533729	0.909965	0.700736	0.664483	0.75446	0.828361	0.46432	mTERF
Cunninghamia01794	8.19456	6.46523	8.12612	7.10708	6.90681	7.9716	7.41549	7.4818	7.89404	7.95739	7.5238	Pkinase
Cunninghamia01795	1.09491	0.510624	1.37258	1.04054	0.954817	0.774278	0.796044	0.734655	1.10143	1.11348	0.432959	PPR,PPR_2
Cunninghamia01797	8.74076	9.45853	8.47806	8.68561	9.01914	8.46329	9.03082	9.03004	8.61368	8.34082	9.77215	Glycolytic
Cunninghamia01798	6.24568	5.45603	6.28195	5.69253	5.45889	6.19033	5.8382	6.00246	6.0709	6.12603	5.76664	zf-CCCH,zf-CCCH_2
Cunninghamia01799	6.07502	5.66572	4.88772	5.74938	4.86485	6.24087	6.03885	6.1198	5.7836	5.79172	5.85985	EF-hand_5,EF-hand_7,EF-hand_8
Cunninghamia01800	5.36556	5.78593	4.28974	4.99485	6.08268	5.22709	5.8646	5.90955	5.55568	5.46082	6.55475	EB_dh
Cunninghamia01801	2.02018	2.42125	2.87539	2.52314	3.14725	2.28659	2.40108	2.33942	2.05137	1.87512	1.85838	NAD_binding_11,NAD_binding_2
Cunninghamia01802	3.27118	1.90085	6.18387	3.56552	1.90612	3.73697	4.14045	3.94767	3.752	3.52473	2.0966	NAD_binding_10
Cunninghamia01803	2.36607	3.18063	5.57167	4.23054	2.4277	2.82511	2.62223	2.58199	2.40536	2.55745	1.40545	ABC1,APH,DCP2,NUDIX
Cunninghamia01804	1.2108	0.824564	0.378881	0.106572	2.41945	0.711935	2.04544	2.18544	0.997353	1.39122	1.99289	F-box
Cunninghamia01806	0.740712	0.0653425	0.729444	0.267835	0.102546	1.02527	2.14644	2.36905	1.72785	1.30451	0.694509	Cytochrom_B559,Cytochrom_B559a,PsbL
Cunninghamia01807	5.56786	5.54378	5.66495	5.79279	5.60194	5.29888	5.65941	5.64203	5.60248	5.52116	5.42412	Pkinase
Cunninghamia01808	8.64439	4.10246	6.69637	4.12711	6.5112	8.02714	7.41109	7.30467	7.66439	7.60657	6.04249	p450
Cunninghamia01809	6.49596	6.77897	5.54269	6.31559	5.8818	6.41952	6.57341	6.58555	6.40371	6.14368	6.2652	Solute_trans_a
Cunninghamia01810	1.04031	2.35257	0	2.46004	0	3.39447	2.89388	2.20404	2.1665	2.33819	0	DUF1298,WES_acyltransf
Cunninghamia01812	3.41558	3.03092	4.19863	2.50063	3.53667	2.75937	3.22846	3.15721	3.35933	3.7667	2.96803	Homeobox_KN,POX
Cunninghamia01813	5.2818	4.02287	5.23492	7.33165	5.79163	5.3417	5.34529	5.50686	4.93176	5.25589	6.73321	p450
Cunninghamia01814	4.04457	3.29885	2.99554	4.11891	3.92818	3.78279	3.93474	3.95153	3.74305	3.97746	4.46486	RRM_1
Cunninghamia01816	3.37091	3.9397	4.45751	5.45332	3.741	4.55514	3.98702	3.51698	3.44321	3.61027	1.47353	AAA,FHA
Cunninghamia01817	5.49751	2.12642	6.91864	1.40926	2.64031	4.22751	4.82008	5.0003	5.2162	5.40723	2.99548	p450
Cunninghamia01819	3.5067	4.38571	4.91855	1.78436	6.15862	3.07907	3.02633	3.45873	3.57781	3.58648	2.76695	p450
Cunninghamia01820	5.16883	5.40674	3.0993	4.62558	4.80768	4.33085	4.11412	3.95807	4.38479	4.43652	3.12807	Pyridoxal_deC
Cunninghamia01821	3.0777	2.97874	3.95798	2.96236	3.94308	2.38054	3.1435	3.20852	3.03914	2.81537	2.35379	Abhydrolase_1
Cunninghamia01823	2.3436	2.4277	1.67235	2.59813	0.270629	0.843716	1.79853	1.70929	2.31034	2.5643	1.29259	Usp
Cunninghamia01824	2.97545	0.0740487	5.16485	1.18798	0.228973	1.93533	2.33961	2.76178	2.89271	2.9872	0.287669	FAD_binding_3
Cunninghamia01825	7.51569	3.77568	5.08799	3.66399	4.26035	5.62567	5.36164	5.92765	6.35203	6.45369	6.33657	Polyketide_cyc2
Cunninghamia01827	3.33657	4.6518	3.76047	4.59954	5.04356	4.02257	4.08868	3.80643	3.69662	3.46806	2.92473	SNase
Cunninghamia01828	0.358021	0.275802	1.83188	0.0473057	1.02266	0.240416	1.43687	1.45154	0.332278	0.57757	0.283724	LRRNT_2,LRR_1,LRR_6,LRR_8
Cunninghamia01829	0.607232	0.0949116	0.569167	0.506568	0.667514	0.436517	0.549587	0.413594	0.777367	0.672048	0.181845	Smg8_Smg9
Cunninghamia01831	4.51334	2.17377	5.6787	4.05598	1.94873	4.56446	3.95537	3.90252	4.43585	4.56957	1.85067	p450
Cunninghamia01832	1.88075	2.01721	2.61101	3.35971	1.81585	2.44405	2.10847	2.31682	2.17025	1.97942	2.15186	SBF
Cunninghamia01834	7.96999	7.1147	6.80314	5.63784	6.48204	7.67091	7.3546	7.7198	7.90873	8.39169	7.69959	ubiquitin
Cunninghamia01835	2.87637	1.32385	2.64301	1.99386	1.7866	2.91756	1.86103	2.26644	2.66183	2.30558	2.19293	PPR,PPR_2,PPR_3
Cunninghamia01837	6.41098	5.06731	7.08403	6.28649	6.84224	6.16213	6.10688	6.22148	6.16448	6.10098	6.03403	Lectin_legB
Cunninghamia01838	2.80962	2.65695	4.53458	3.18961	2.92125	2.9313	2.37981	2.33457	2.72137	2.86776	0.735233	Glyco_hydro_1
Cunninghamia01839	5.05882	4.50392	4.95573	4.80567	4.58219	4.80116	4.49021	4.50129	4.65295	4.86326	4.65552	SPRY
Cunninghamia01841	5.08551	5.67473	4.3302	4.75052	5.30245	4.95717	5.20914	5.14052	5.06699	4.6572	5.6885	Sec62
Cunninghamia01842	5.25488	5.12554	4.96434	4.91019	7.68188	4.71076	5.64041	5.67232	5.25144	4.97549	6.8736	GHMP_kinases_C,GHMP_kinases_N
Cunninghamia01844	2.25157	2.47205	2.08213	2.83619	2.00048	2.51904	2.26323	2.30908	2.16027	2.13816	2.12543	Mmp37
Cunninghamia01845	2.96236	1.58336	3.75321	2.23685	3.64151	2.87644	3.67276	3.41188	2.93596	2.80398	2.3147	LRR_1,LRR_8,Malectin,Pkinase,Pkinase_Tyr
Cunninghamia01846	3.7859	3.96972	4.13963	3.70203	4.17446	3.63064	3.71812	3.85602	3.92518	3.97728	3.81902	PWI,zf-C3HC4,zf-C3HC4_3,zf-RING_2
Cunninghamia01847	5.67678	4.95227	5.37947	5.14507	5.11707	5.41931	5.54769	5.61062	5.51375	5.43319	5.59505	MMR_HSR1,MMR_HSR1_Xtn,TGS
Cunninghamia01848	4.75011	3.6725	5.37931	5.7064	8.30336	4.65529	5.01447	4.74346	4.40199	4.48259	4.07222	HAD_2,Hydrolase_like
Cunninghamia01849	2.56014	1.56933	4.78319	2.40336	0.882056	2.57483	2.49587	2.51627	2.56324	2.25449	0.786596	Sacchrp_dh_NADP
Cunninghamia01850	1.7716	4.17409	2.2548	3.43962	1.21723	2.77322	2.99801	2.65977	2.48431	2.06235	2.92106	SNARE
Cunninghamia01851	4.73783	4.23284	6.89085	5.02729	6.14864	4.32539	5.04534	5.43046	5.02605	4.33633	4.34958	Thioredoxin
Cunninghamia01852	2.84499	0.847195	2.49279	3.19965	2.34672	2.63281	2.24143	2.17387	2.56738	3.03615	0.889344	Glyco_hydro_9
Cunninghamia01853	4.74032	4.35973	7.26836	4.53676	3.99238	5.09866	4.96347	5.22154	5.06993	5.14074	3.42935	PDZ_2,Peptidase_M50
Cunninghamia01854	6.27419	5.83593	5.64939	5.55666	6.14121	6.0983	5.99998	5.92572	5.78884	5.81234	5.84881	zf-CCHC_3
Cunninghamia01855	11.4317	11.5653	11.0249	11.6679	12.3823	11.2699	11.8899	11.9072	11.4671	11.4943	12.2125	GTP_EFTU,GTP_EFTU_D2,GTP_EFTU_D3
Cunninghamia01856	3.82718	1.79591	6.9805	3.07867	2.52715	3.96815	4.21353	4.31441	4.27399	4.42109	0.834037	FAD_binding_3
Cunninghamia01857	4.45027	0.250557	5.88197	2.4533	0.217851	3.96622	3.632	3.44484	3.70815	4.10939	1.66509	CCT,zf-B_box
Cunninghamia01858	5.17664	5.49101	4.86162	5.3125	4.65964	4.71706	4.8529	4.82135	4.75228	4.65661	4.89414	PCI
Cunninghamia01859	2.57491	2.13718	4.30473	1.51517	4.6468	1.8366	3.22466	3.96904	3.37638	3.60581	0.674159	MFS_1,Nodulin-like
Cunninghamia01860	3.77915	3.50703	4.4334	4.06537	2.72079	3.47413	3.36004	3.48311	3.35835	3.76507	2.70111	Guanylate_kin
Cunninghamia01861	4.17707	4.20711	3.67061	4.60741	3.81335	3.7281	3.73913	3.77248	3.76507	3.84244	3.7108	THUMP
Cunninghamia01863	2.65207	3.15186	2.82273	3.55569	3.6731	2.95438	2.61651	2.30042	2.37026	2.94367	2.71809	WD40
Cunninghamia01865	4.15634	4.10464	4.09592	3.73126	3.65878	3.87745	4.37181	4.47729	4.31865	3.73816	4.02388	Serpin
Cunninghamia01866	2.59407	3.0281	4.06626	4.55763	0.149693	3.93791	3.48095	3.08191	2.62184	2.6255	0.033746	Aldedh
Cunninghamia01867	4.85501	3.74968	5.28338	5.08212	2.42125	6.30816	5.30089	5.46581	5.99851	6.01685	6.82615	Glyco_hydro_17,X8
Cunninghamia01868	4.85652	6.25961	5.22784	4.13843	5.31599	5.07	4.90676	4.90074	4.94248	5.06156	4.70958	Transferase
Cunninghamia01870	3.27674	2.95463	3.37458	2.51197	4.26379	2.97795	2.89129	2.94773	3.28836	3.48186	3.01513	SAC3_GANP
Cunninghamia01872	4.42662	2.61408	6.7113	4.15828	4.36702	4.10016	3.7486	4.04541	4.25555	4.30437	2.78492	FAD_binding_3
Cunninghamia01873	1.87683	1.60027	1.67582	2.58079	1.97636	1.56787	1.91839	1.75802	1.45786	1.7556	1.38847	PPR,PPR_2,PPR_3
Cunninghamia01875	4.99737	1.76836	6.89895	4.5231	3.69053	4.85371	4.7609	4.95005	4.79126	5.10127	3.00396	FAD_binding_3,NAD_binding_8
Cunninghamia01876	6.24958	6.89733	7.29612	6.36975	5.17355	6.95855	7.31804	7.27011	7.18942	6.76058	8.61945	BAG,ubiquitin
Cunninghamia01877	1.82985	0.0998562	5.11088	0.321158	1.55254	2.00552	2.14426	2.46415	1.85917	2.16918	0.109695	p450
Cunninghamia01878	0.309176	0.0958119	0.880751	0	0.416119	0.692427	0.127413	0.122562	0.49433	1.14557	0	LRR_3,LRR_8,NB-ARC,TIR
Cunninghamia01879	1.66827	3.01144	2.47422	3.01982	2.8339	1.72857	1.91099	2.03738	1.99083	2.04917	1.62184	Zip
Cunninghamia01880	4.36224	3.91998	4.4822	4.40889	4.90598	4.28034	4.8793	4.94076	4.52747	4.17747	4.74529	Cyclin_N
Cunninghamia01886	4.20719	2.29209	6.00222	2.94035	2.71926	3.60269	3.87283	4.14331	4.0156	4.00207	2.45505	KOW,NusG
Cunninghamia01887	2.1592	2.1284	2.3226	2.30859	2.15834	1.86394	1.77259	1.92448	1.93584	1.64969	2.02278	MSC
Cunninghamia01888	2.40998	0.144482	2.048	1.71896	3.56917	0.945358	1.09581	1.61824	2.0103	1.72436	0.109249	UDPGT
Cunninghamia01889	4.25902	4.67723	3.78195	3.98416	4.20685	3.93228	3.78712	3.73379	3.79119	3.73841	4.34715	UAA
Cunninghamia01890	7.81231	5.62974	7.32012	7.24495	7.1662	8.01606	6.96609	6.79118	7.38438	7.59196	6.31427	Glyco_hydro_17,X8
Cunninghamia01891	6.46495	5.93515	9.46783	5.99526	6.09016	5.98492	6.53766	6.7864	6.54334	6.48404	5.37949	Aminotran_1_2
Cunninghamia01892	0.371838	0.111477	1.05635	1.08316	0.0607392	2.58848	0.810923	0.676267	0.786596	0.481299	0.231023	Transferase
Cunninghamia01893	1.809	0.0219534	5.57293	0.110586	1.31344	1.65642	2.87086	2.71274	2.27192	1.65916	1.05473	Cellulase
Cunninghamia01894	2.12256	3.2943	2.2346	2.59216	2.95742	2.08542	2.8704	2.9074	2.16875	1.30159	2.70797	AAA
Cunninghamia01895	2.96741	3.56263	3.65989	1.38479	4.58902	1.43865	2.76553	3.05317	2.86592	2.9443	1.84893	Senescence
Cunninghamia01896	1.68062	3.77796	2.5836	3.01798	2.34587	2.39853	2.07336	2.00456	1.81899	1.83485	1.44166	Mito_carr
Cunninghamia01897	2.45154	0.866578	4.71304	2.88434	1.96064	2.7256	2.94592	2.84786	2.70421	2.66683	1.44414	Rubis-subs-bind,SET
Cunninghamia01898	0	0.0953619	0.135754	0.199541	0.143611	0.026682	0.0542697	0.051024	0.0214797	0.0953619	0.14274	F-box,Kelch_1
Cunninghamia01899	1.40436	0.026682	3.43701	2.96797	0	3.10131	2.38147	2.34483	2.03703	2.10154	0.0667207	SLAC1
Cunninghamia01900	4.10252	3.33428	4.1899	1.44872	4.50718	3.3875	4.56945	4.63075	4.25225	4.46375	4.53761	Peptidase_S10
Cunninghamia01901	5.19982	5.13284	3.88863	4.61608	4.50004	5.268	5.66798	5.45845	5.22365	5.35001	5.25595	Metallophos
Cunninghamia01902	2.20435	0.180572	3.88908	0.0822484	0.587205	0.333042	0.472314	1.11947	0.864203	1.30762	5.40732	p450
Cunninghamia01903	2.04054	0	0.0318657	0	0	0	0.151426	0.58111	0.815575	1.20331	0.135316	Patatin
Cunninghamia01904	5.25623	5.24721	4.64407	5.07489	4.65636	4.98597	4.62402	4.62691	4.84254	4.80638	3.95028	DUF1084
Cunninghamia01905	3.81116	1.67341	5.65153	2.86987	3.28165	3.48216	3.7335	3.90561	3.88411	3.64505	2.85599	DUF3493,TPR_1,TPR_2
Cunninghamia01907	3.20372	4.10674	3.13351	2.06016	1.7709	3.58015	3.96135	3.83922	3.82055	3.52	3.73963	HLH
Cunninghamia01908	4.26391	3.43993	4.10255	3.61007	3.4489	4.25505	3.77933	3.59164	3.9982	3.89805	4.12802	PAN_4
Cunninghamia01909	6.4519	4.58642	5.80729	4.52494	5.97882	5.62836	5.63454	5.83296	5.9406	5.97298	6.21899	START
Cunninghamia01910	5.54858	6.23056	5.12026	6.56448	5.89999	5.43463	5.69588	5.77624	5.507	5.57219	5.71158	Methyltransf_25,PrmA
Cunninghamia01911	3.94798	3.24823	2.79929	3.53277	3.0852	3.86645	3.78893	3.88619	3.83252	3.66319	3.81428	Methyltransf_21
Cunninghamia01912	4.70559	4.0701	6.56876	5.368	3.95059	4.59975	4.50913	4.65325	4.68053	4.67651	3.77761	AA_kinase
Cunninghamia01913	2.19156	1.98793	2.02538	2.30859	1.67972	2.1363	2.47396	2.33085	2.06901	2.13159	1.98319	mTERF
Cunninghamia01914	4.14146	3.1045	5.83309	3.69191	4.23723	3.78855	2.67401	2.86763	3.58191	4.04086	1.90625	AAA_11,AAA_12
Cunninghamia01915	5.48001	0.163928	3.0042	0.679874	2.75446	3.87132	1.07907	1.48543	4.739	4.92339	4.79642	Lipase_3
Cunninghamia01921	3.62008	4.60229	3.66611	3.2069	3.46319	3.50746	3.82704	3.85013	3.82212	3.67265	4.09491	SNARE,Syntaxin-5_N
Cunninghamia01922	5.99072	6.09281	5.94377	6.04531	6.72153	5.58042	5.7625	5.77294	5.73236	5.66118	5.92943	AAA
Cunninghamia01923	2.60565	1.28195	5.59992	2.04544	0.749606	2.60249	2.70192	3.05889	3.04282	2.62737	0.8101	PAP_fibrillin
Cunninghamia01926	5.89052	0.397255	6.63788	0.882056	1.15467	7.23641	2.97722	2.13444	5.99888	6.06188	4.49982	AAA,AAA_assoc,Pkinase
Cunninghamia01927	3.50382	1.72188	6.9212	5.66506	0.432603	6.48442	4.51132	3.95503	4.05785	4.09691	0.713403	UDPGT
Cunninghamia01928	1.03539	2.63521	1.75788	2.21754	3.3978	2.24813	1.18903	1.14121	0.851199	0.870003	0.269831	UDPGT
Cunninghamia01929	2.65802	1.70811	2.50818	2.54399	1.75845	2.79223	2.75852	2.75203	2.80687	3.26143	2.24448	DYW_deaminase,PPR,PPR_2
Cunninghamia01930	3.13504	3.18338	3.5124	2.67582	2.99922	2.30393	2.63521	2.93847	2.8079	2.76921	2.89853	TLD
Cunninghamia01931	1.83309	2.11192	2.47802	1.97575	1.81175	1.50724	1.44502	1.53223	1.7546	1.56071	1.44024	EGF
Cunninghamia01933	7.32643	3.11598	3.43896	5.50943	4.99848	5.60853	5.63704	5.64402	5.68655	5.18539	8.05365	Ldh_1_C,Ldh_1_N
Cunninghamia01934	6.60137	6.1483	6.17329	5.78747	6.09612	6.02073	6.25731	6.24397	6.21309	6.00577	6.28676	DFRP_C
Cunninghamia01938	3.60711	3.14062	5.61703	3.53696	0.0332762	4.67341	4.04963	4.21262	4.13559	4.25716	0.734366	FA_desaturase
Cunninghamia01939	7.0504	0.951588	6.60235	3.15381	0.429036	4.81718	4.95627	5.31677	5.529	5.7336	4.52369	TPT
Cunninghamia01940	7.03834	4.79777	6.68517	5.19629	6.35398	4.99328	5.6552	6.08564	6.28359	6.17833	5.8632	AAA,AAA_assoc
Cunninghamia01943	2.19797	2.28501	2.10042	1.77947	2.30247	1.58175	2.21153	2.3175	2.18608	1.76907	2.07485	Acyltransferase
Cunninghamia01944	0.113256	0.0435778	0.0538064	0.0648829	0	0.0313952	0	0.0143553	0.0252651	0.27461	0	rve
Cunninghamia01945	0	0.210389	0.0904018	0.166073	0.118138	0.244481	0.0276259	0	0.13137	0.279372	0.0989585	DUF659,Dimer_Tnp_hAT
Cunninghamia01946	1.36905	1.91112	4.49506	0.667514	3.50864	0.21371	0.601538	0.784364	1.24387	1.28511	0.0393724	FAD_binding_3
Cunninghamia01947	4.43078	2.74796	7.22172	4.60189	2.24691	4.33885	4.58534	4.88886	4.71747	4.58638	1.44431	RRM_1
Cunninghamia01948	2.18078	0.295135	3.55524	2.64232	0.626984	4.10008	3.2854	2.91105	2.36467	2.55549	0.292782	NAD_Gly3P_dh_C,NAD_Gly3P_dh_N
Cunninghamia01949	1.01054	0.271027	0.614788	0.432959	0.369978	0.498761	0.172488	0.0735918	0.659011	1.01102	0.2554	Asn_synthase,GATase_7
Cunninghamia01950	3.27401	3.63293	3.13482	2.6129	2.814	2.73927	3.27932	3.13581	2.89892	2.71428	3.98204	Dus
Cunninghamia01951	5.13024	4.84174	4.63979	4.83004	5.31092	4.74576	4.7316	4.81003	4.83375	4.98051	4.78889	DUF525,F-box,SMI1_KNR4
Cunninghamia01952	3.69714	4.11808	3.96895	4.11195	3.21687	3.91466	3.68497	3.83993	3.80288	3.80546	3.86714	DUF1639
Cunninghamia01953	3.68736	1.85426	3.41963	2.58824	2.89032	3.16912	2.77231	2.95022	3.38824	3.38961	2.6184	TFIIE_beta
Cunninghamia01955	2.44281	0	5.97642	0.187768	0.568843	1.8492	2.325	2.6813	2.59399	3.12135	0	p450
Cunninghamia01957	2.36691	3.08837	3.15694	3.09722	2.8607	2.485	2.43011	2.16843	2.28254	2.38543	2.56957	RCC1,RCC1_2
Cunninghamia01958	1.6552	1.03586	0.877613	0.884142	1.75417	1.1903	2.75802	2.75482	1.92245	1.89543	2.27947	DUF2838
Cunninghamia01959	0	0.0351547	0	0.103889	0.077243	0.026682	0	0	0	0.126092	0	RVT_1,Retrotrans_gag,rve,zf-CCHC,zf-H2C2
Cunninghamia01960	5.85851	5.50848	5.43219	5.46193	6.39465	5.96981	6.13631	6.21594	6.03586	6.005	5.93897	WD40
Cunninghamia01962	2.96243	0.0953619	1.3012	2.1923	0.0876891	3.19949	3.08265	3.09598	3.05039	3.02107	0.334187	TAXi_C,TAXi_N
Cunninghamia01963	10.9904	8.39392	4.57821	4.34577	7.26925	7.60823	8.60084	8.59194	7.89411	7.18777	11.2232	ADH_N,ADH_zinc_N
Cunninghamia01964	6.57514	4.76658	6.79452	5.29324	4.92326	5.79655	5.67281	5.93086	6.30119	6.13258	6.53393	ChaC
Cunninghamia01965	1.57966	1.57515	2.461	2.852	1.82971	2.15607	1.89491	1.83565	1.99482	1.86447	1.45084	DTW
Cunninghamia01966	2.59359	1.71838	2.55843	1.15034	4.3864	2.39332	2.19051	2.15251	2.17866	1.87801	2.78625	DUF1639
Cunninghamia01967	5.23853	5.28286	5.10516	5.55441	5.64498	4.77391	5.06586	5.09479	4.63746	4.46891	4.61571	RRP14,SURF6
Cunninghamia01968	1.15208	1.3275	2.77379	1.87119	1.14535	1.3584	1.03984	0.99663	1.05473	1.1117	0.674762	DAO
Cunninghamia01969	0	0	0	0	0	0.0313952	0.0795203	0	0	0.0449769	0	Transferase
Cunninghamia01970	2.04509	1.14426	2.09761	1.56673	0.957048	1.36513	1.8046	2.08384	1.67657	1.80735	2.17142	PPR,PPR_2,PPR_3
Cunninghamia01971	2.02207	1.25822	2.79119	2.22774	2.99753	2.29023	2.1621	2.17792	2.14067	1.97036	1.04311	UDPGT
Cunninghamia01972	6.25805	5.25478	5.41701	4.83772	6.59682	5.44511	5.41062	5.44192	5.59601	5.48402	5.58334	PP2C
Cunninghamia01974	0.909197	0.0219534	0.528405	1.3881	2.09322	2.04975	1.46432	0.938349	0.882578	0.97306	0.468496	DAHP_synth_2
Cunninghamia01975	3.72952	5.0775	3.8749	4.82875	3.9033	3.81048	4.15518	4.14839	3.81888	3.64178	4.35579	TIM21
Cunninghamia01976	0.259021	0	0.212466	1.06327	0.113256	0.725668	0.932817	0.696884	0.441129	0.337235	0	Transferase
Cunninghamia01979	5.33407	5.71137	4.90949	5.27622	5.37916	5.29455	5.20171	5.17692	5.23043	5.12172	5.86135	RRM_1
Cunninghamia01982	6.11503	5.55654	5.33628	5.75151	5.32198	5.44936	5.51224	5.67137	5.76054	5.41016	5.7345	F-box,F-box-like,HLH
Cunninghamia01983	3.15472	2.14763	4.36905	3.41625	4.5551	3.57463	4.20085	3.93096	3.87132	3.58648	5.8696	PUNUT
Cunninghamia01985	4.0773	3.84378	5.08514	4.43636	3.22177	4.00633	4.09511	4.28567	4.16011	3.52193	3.05433	CPP1-like
Cunninghamia01987	3.26888	3.69733	3.75564	2.41945	3.37485	3.01566	3.24712	3.53311	3.37925	3.18676	3.30359	ZZ,zf-C3HC4_3,zf-C3HC4_4,zf-RING_UBOX
Cunninghamia01988	6.24651	1.96815	1.92929	1.44679	7.57012	4.71175	3.88973	3.96449	4.91184	5.22883	8.45204	Glyco_hydro_71
Cunninghamia01990	2.90913	2.80948	4.07676	6.70598	4.92053	5.01568	4.14676	3.78328	3.42926	3.32663	0.188612	Glyco_hydro_16,XET_C
Cunninghamia01991	0.474393	0.0822484	1.27501	0.261431	0.227741	0.12521	0.281352	0.219504	0.342555	0.413955	0.0505597	LRRNT_2,LRR_8,Pkinase,Pkinase_Tyr
Cunninghamia01992	5.63847	6.32838	4.31709	2.95866	3.76709	6.00712	6.56321	6.3732	5.85497	5.79819	6.09907	Peptidase_S10
Cunninghamia01993	1.30956	1.06603	1.66342	2.92992	0.342934	3.69124	2.06798	1.76072	1.58015	1.82402	0.354264	UDPGT
Cunninghamia01994	4.76961	5.91769	5.92984	8.95024	6.69777	6.96505	6.29935	6.26572	5.39176	5.45596	7.36842	NmrA
Cunninghamia01995	2.57337	0.88336	3.38713	0	0.809277	1.73826	1.88153	2.34407	2.71538	2.64716	1.22219	2OG-FeII_Oxy,DIOX_N
Cunninghamia01996	0.296702	0.543001	0.245698	0.0827026	0.25177	0.189877	0.193246	0.271027	0.433672	0.746743	0.269033	NB-ARC,TIR
Cunninghamia01998	6.16152	4.26351	4.53752	4.52178	3.94355	5.64024	4.90758	4.91171	5.31741	5.6264	5.47009	PP2C
Cunninghamia01999	4.88096	5.67389	3.15299	2.59789	5.12096	3.4665	3.06195	3.02656	3.91044	4.02216	5.98566	PP2C
Cunninghamia02000	7.4482	6.53246	9.35858	7.33535	6.582	7.13297	7.41438	7.64369	7.46327	7.5156	7.23585	RETICULATA-like
Cunninghamia02001	4.57331	2.47335	2.73437	4.25719	4.37304	4.02754	4.54494	4.73339	4.59431	3.90622	4.83613	DUF617
Cunninghamia02003	5.88437	7.65135	6.47134	3.79878	5.82657	6.22003	7.09314	7.18565	6.75037	6.67604	8.52715	Oxidored_FMN
Cunninghamia02004	5.66137	6.73508	7.39944	6.99605	6.50609	6.6536	6.33545	6.50188	6.30679	5.8557	4.49431	HALZ,Homeobox
Cunninghamia02005	0.631648	1.14666	1.54547	0.835385	0.7661	0.524064	0.653519	0.88049	0.586244	0.675364	0.171207	TP6A_N
Cunninghamia02006	4.3569	4.09666	4.0321	3.87931	4.56797	4.28713	3.72327	3.6513	4.16052	4.17988	4.18396	GPI2
Cunninghamia02008	1.87184	0.549258	1.33743	2.59335	0.208725	2.32663	1.59423	1.58688	1.71721	1.31634	0.841302	Glyco_trans_1_4,Glyco_transf_4,Glycos_transf_1
Cunninghamia02009	2.65084	3.58876	3.67141	4.16479	2.99156	3.71245	3.28772	3.17222	3.10819	3.01899	3.23276	SBF
Cunninghamia02010	4.42118	3.7073	3.31445	3.33547	3.62916	3.58095	3.60802	3.55704	3.76185	3.82365	4.17584	F-box,SnoaL_3
Cunninghamia02013	5.09095	4.74334	3.59311	5.83276	4.1238	4.4871	4.94606	4.84841	4.54531	4.61339	5.24198	FKBP_C
Cunninghamia02014	0	0.0219534	0.0271541	0	0	0	0.0271541	0	0	0.022427	0	Chromo,RVT_1,Retrotrans_gag,rve,zf-H2C2
Cunninghamia02015	4.19655	3.65935	3.57898	2.80467	4.86768	3.51686	3.61196	3.77319	3.69391	4.16971	4.04028	Amidohydro_1
Cunninghamia02016	4.24319	4.07291	3.96193	3.97517	4.62115	3.89998	3.86984	3.91514	4.16575	4.40588	5.54661	Exo_endo_phos
Cunninghamia02017	4.64047	4.76453	5.04057	5.35957	5.2523	4.69985	4.98185	4.83318	4.6312	4.45244	4.3324	ThiF
Cunninghamia02018	3.15153	4.53047	2.8484	3.92188	3.5632	2.82456	3.71109	3.59319	3.23659	2.89155	4.05554	UPF0086
Cunninghamia02019	4.4324	3.60245	3.79459	4.17062	4.59166	4.16216	4.60962	4.81607	4.52782	4.01667	4.43111	NERD
Cunninghamia02020	2.1606	3.10646	2.4459	3.42993	1.8528	2.73401	2.39268	2.18439	2.2228	1.8679	2.40944	PC-Esterase,PMR5N
Cunninghamia02021	1.59534	1.52072	3.48611	1.37165	2.25328	1.44714	0.966923	1.11725	1.29905	0.872894	0.809826	DUF2358
Cunninghamia02023	5.2499	3.90397	5.68282	2.23235	4.13526	4.5375	2.29347	2.34037	3.60747	3.38557	2.4293	LigB
Cunninghamia02024	4.61841	3.2812	4.13211	3.47249	3.98036	3.54234	3.78248	3.92638	3.7562	3.64216	4.77361	zf-CCHC_3
Cunninghamia02025	6.33936	5.05761	5.51266	4.98571	4.71948	6.58394	6.75787	6.85097	6.71844	6.66194	5.78886	Cytochrom_B561,DUF568
Cunninghamia02027	3.52168	4.68426	3.44467	4.02574	3.40281	3.60972	3.84214	3.64758	3.43971	3.05872	3.75603	Nuc_sug_transp
Cunninghamia02028	6.34382	6.68005	5.2644	4.45093	4.1668	5.67396	5.5141	5.6099	5.66785	5.2824	5.6537	Polyketide_cyc
Cunninghamia02029	3.13898	0.3892	3.75057	0.957048	3.7073	2.64639	3.97532	3.55463	2.75802	2.50894	1.02928	TAXi_C,TAXi_N
Cunninghamia02031	4.86091	4.40436	4.85012	5.10141	5.12543	5.04009	4.67738	4.57815	4.79893	4.87529	4.42006	ARID,HMG_box
Cunninghamia02032	6.13172	3.59852	4.59809	3.49125	5.50153	5.43011	5.92172	6.17297	6.21185	6.02456	5.29461	EF-hand_1,EF-hand_5
Cunninghamia02033	3.29685	2.40181	5.06495	3.30417	3.61538	2.5673	3.17211	3.30461	3.09542	2.94929	2.24621	KH_2,MMR_HSR1
Cunninghamia02034	3.43354	2.75467	2.98222	2.70848	2.8088	2.8366	3.20043	3.23036	3.25807	3.09963	2.80955	TPR_19,TPR_8
Cunninghamia02035	5.92213	4.9676	3.68231	5.95551	5.84942	5.99002	5.75591	5.67623	5.66417	5.87579	5.40395	RRM_1
Cunninghamia02036	3.8535	2.99035	6.02134	3.53078	2.96378	3.62737	3.80739	4.21958	4.17494	3.99065	2.71326	Hist_deacetyl
Cunninghamia02037	1.5334	1.6893	2.93275	3.06718	2.04241	1.17675	1.33533	1.28649	1.02527	1.06051	0.901752	NYN_YacP
Cunninghamia02038	1.87342	0.890901	1.32884	3.13313	2.12179	2.32845	2.27987	2.53282	2.30519	2.22692	2.05473	Glyco_trans_4_4,UDPGT
Cunninghamia02039	5.71118	6.13093	5.01087	5.33582	5.81288	5.21841	5.81723	5.98292	5.70935	5.69055	6.23793	Hydrolase_4,Peptidase_S9
Cunninghamia02041	4.19064	0.140124	4.73236	0.0953619	2.61235	4.53663	1.20768	1.08429	4.29939	4.38156	3.87781	AAA,AAA_assoc,Pkinase
Cunninghamia02044	5.58506	0.635367	5.41727	0.806255	3.05941	4.65277	2.854	2.51728	4.9323	5.07944	3.367	NAM
Cunninghamia02046	6.64794	4.18171	4.02447	3.3697	4.09345	5.50561	5.15722	5.19822	5.53367	5.28574	5.87756	EF-hand_1,EF-hand_5,EF-hand_6,EF-hand_7
Cunninghamia02047	5.18678	4.46645	4.06781	4.11925	5.75179	4.68025	4.72736	4.64083	4.77977	4.64637	5.61406	Myb_DNA-bind_4
Cunninghamia02049	2.92283	3.32534	3.30524	4.57265	4.12739	3.28343	3.45943	3.28185	3.03116	3.13466	3.12923	DNA_pol_A_exo1
Cunninghamia02050	4.30638	3.50843	3.70918	4.25787	4.11395	3.98687	3.88785	3.9799	3.90275	3.48108	4.11237	SHS2_Rpb7-N
Cunninghamia02051	7.08277	4.42872	4.0897	4.23363	3.38437	5.79069	5.89461	6.06361	6.29304	6.08516	5.4468	GST_C,GST_C_2,GST_N_3
Cunninghamia02052	5.08946	3.22363	3.67318	3.44255	5.29786	4.85644	5.34738	5.34068	5.24218	4.95497	5.27942	PP2C
Cunninghamia02053	2.4685	2.91807	5.64869	3.67593	3.06183	2.33914	3.13553	3.17887	2.76836	2.86618	1.61714	RrnaAD
Cunninghamia02056	2.09074	1.21744	3.22219	2.38248	1.73292	1.91966	2.0389	2.25661	2.2767	2.00732	1.73855	RNase_T
Cunninghamia02057	4.63699	5.66325	4.80092	5.29234	5.177	4.705	4.87473	4.75709	4.68572	4.59311	4.50636	ThiF
Cunninghamia02058	3.00042	0.668119	5.53989	2.52139	5.40044	2.93357	2.301	2.34795	3.09778	3.28209	2.23123	FAD_binding_3
Cunninghamia02059	3.99416	5.17982	4.52199	4.99023	6.42697	4.50934	5.42112	5.33015	5.22479	4.86445	7.1464	ECH_2
Cunninghamia02060	3.1059	3.65482	2.6584	3.60261	4.72347	3.04451	2.96014	3.02438	3.25238	2.94586	1.3435	Myb_CC_LHEQLE,Myb_DNA-binding
Cunninghamia02061	5.67081	6.07929	3.67435	7.81058	3.92362	6.99913	5.59889	5.5672	5.91588	6.08289	2.90663	Fasciclin
Cunninghamia02062	7.16847	7.4065	6.5129	7.36259	7.01977	6.79349	6.91882	6.97748	6.84762	6.55543	7.15486	PCI
Cunninghamia02064	4.09128	4.30799	3.16757	4.06844	3.75082	4.64445	4.58107	4.41596	4.08794	3.90606	5.05284	MFS_1
Cunninghamia02068	8.45065	8.74664	7.60104	8.39687	8.31741	8.40098	8.98465	8.99139	8.50933	8.08423	9.20631	EF1G,GST_C,GST_N
Cunninghamia02069	0	0	0	0	0.37035	0	0	0	0	0	0	Patatin
Cunninghamia02072	3.98319	2.05357	6.72278	3.14377	2.124	3.64262	3.59419	3.92315	3.81075	3.82799	2.17142	DUF3598,WRKY
Cunninghamia02073	4.92077	4.06595	4.02648	4.31237	4.95756	4.57346	4.31068	4.34483	4.42333	4.32543	4.09711	Nse4_C
Cunninghamia02074	5.06983	5.16232	5.49496	4.95434	5.09372	4.87913	5.03134	5.1291	5.03262	5.02007	4.96347	WD40
Cunninghamia02075	3.32745	3.3339	2.30363	2.53414	2.58095	2.46467	2.79805	2.86433	2.93879	2.81844	3.0288	DDE_Tnp_4
Cunninghamia02077	1.95804	1.75118	3.20054	1.6957	2.06166	1.64923	1.45558	1.35652	1.39158	1.25338	1.48044	BK_channel_a,Ion_trans_2
Cunninghamia02079	0.0328061	0.13137	0.135316	0.407081	0.189456	0.277786	0	0.051024	0.0717627	0.388098	0	RVT_2,Retrotran_gag_2,gag_pre-integrs,rve,zf-CCHC
Cunninghamia02080	0.0690147	0.0524159	2.4429	0.0962619	0.408531	0.542671	0.641238	1.0321	1.32692	1.68557	0.584321	LRRNT_2,LRR_1,LRR_8,Pkinase,Pkinase_Tyr
Cunninghamia02081	2.55557	3.0852	3.3952	3.51912	3.81332	2.48182	3.01757	2.74552	2.51509	2.49825	2.73401	Carb_kinase
Cunninghamia02082	9.35544	9.92637	9.10881	9.44934	7.68657	10.3598	10.2697	10.2179	10.1282	10.1826	10.1391	Tubulin,Tubulin_C
Cunninghamia02083	7.02007	6.57249	6.50208	6.4936	6.82581	6.81088	7.06896	6.87181	6.7389	6.75323	7.18787	HABP4_PAI-RBP1,Stm1_N
Cunninghamia02084	5.64748	4.84246	5.41988	4.0382	5.14348	4.84149	4.65652	4.85233	5.12166	5.41284	4.95714	GIDE,zf-C3HC4_3
Cunninghamia02086	5.3917	4.78703	4.60617	4.70003	5.8705	4.85117	5.09623	5.16069	5.01638	4.7333	6.04435	BPS1
Cunninghamia02087	4.12331	5.96755	4.19443	3.42111	6.51707	4.17991	4.46858	4.63211	4.68278	4.53373	6.2786	Prok-RING_4,zf-C3HC4_3,zf-RING_2
Cunninghamia02088	4.16976	3.29283	3.46375	2.94997	3.3359	3.46876	3.90599	3.74201	3.89194	3.96415	3.49048	Hydrolase_3,UPF0054
Cunninghamia02090	3.75809	3.41283	7.0495	4.79847	3.88951	4.7014	3.81759	4.01991	3.86315	3.70229	1.49944	Pro_isomerase
Cunninghamia02091	3.905	0.711054	3.00126	1.46693	4.96438	2.72981	2.31991	2.3251	3.11913	3.50398	2.38082	UDPGT
Cunninghamia02093	3.75859	4.14274	3.70782	3.93851	4.16993	3.74971	3.59975	3.72261	3.8212	3.81335	4.41729	PTPA
Cunninghamia02094	2.9774	4.18972	3.90551	3.71138	3.39122	3.54123	3.20414	3.09654	3.08259	3.07542	3.04224	Myb_DNA-binding
Cunninghamia02095	4.12477	2.255	6.65763	3.7958	2.02998	3.56937	4.05976	4.32495	4.01182	4.0406	1.9033	PP2C
Cunninghamia02096	3.34951	4.19548	3.60027	3.9442	3.8013	3.67231	3.60759	3.731	3.5005	3.33371	4.36076	F-box,Kelch_1
Cunninghamia02097	4.38568	5.67959	2.35633	5.36851	0.478886	5.95383	4.19808	3.71776	4.44093	4.61908	2.81359	AUX_IAA
Cunninghamia02098	4.27553	2.76857	6.58421	3.92973	4.0476	4.03336	4.12507	4.2703	4.07442	4.25215	1.27878	FrhB_FdhB_C,FrhB_FdhB_N
Cunninghamia02099	3.17558	3.53982	3.20195	3.96729	3.42752	2.9342	3.2555	3.04632	3.17153	3.07639	3.02556	Cyclin_C_2,Cyclin_N
Cunninghamia02100	1.03633	2.08486	3.12791	1.94411	2.50902	3.16902	2.74646	2.32903	1.95457	1.80832	0.181845	DNA_binding_2,Ovate
Cunninghamia02101	3.82409	4.53788	4.24491	4.41416	4.85431	4.03016	4.51299	4.40772	3.97257	3.78143	4.52346	Sec10
Cunninghamia02102	6.36662	5.95142	4.64278	2.81421	6.22839	5.82134	5.99501	6.20118	5.83499	5.76882	6.79256	B3
Cunninghamia02104	2.6273	2.5368	3.24042	4.78834	2.82382	3.16704	3.1132	3.14121	2.50369	2.05612	2.72574	FAD_binding_3
Cunninghamia02105	2.53895	1.64401	3.90014	3.19445	1.94048	3.09828	2.29533	1.93445	2.33952	2.21547	1.64185	mTERF
Cunninghamia02107	1.40599	0.975263	1.54926	0.86816	0.902524	0.771463	1.06097	1.00863	1.02574	0.539696	0.980878	Ala_racemase_N
Cunninghamia02108	3.89462	4.57194	2.31885	3.8845	6.38479	4.14135	5.11025	4.86138	3.91899	4.04448	5.25802	DJ-1_PfpI
Cunninghamia02110	5.20388	4.48136	4.16146	3.59538	4.78326	3.7481	3.67235	3.60617	3.81376	3.82772	5.02294	PCO_ADO
Cunninghamia02111	4.86045	7.52921	4.69354	5.07956	7.35467	4.911	4.85672	4.91072	4.95184	4.64185	5.08152	IU_nuc_hydro
Cunninghamia02112	0	0	0	0.0181594	0	0	0	0	0	0	0	Asp_protease_2,RVT_1,Retrotrans_gag,rve
Cunninghamia02113	3.09991	4.6876	3.28264	3.52945	5.01474	2.85911	3.84093	3.78597	3.64862	3.27282	4.63931	EF-hand_1,EF-hand_5,EF-hand_7,EF-hand_8
Cunninghamia02114	6.01473	5.78611	5.57955	5.70166	5.6984	5.49025	5.6889	5.73931	5.57819	5.27937	5.87525	Med26,TFIIS_C,TFIIS_M
Cunninghamia02116	2.01733	1.54052	0.421874	2.94198	1.83053	2.47932	2.46728	2.54983	2.26303	2.45426	0.518367	Ank_2,Ank_3,BTB,DUF3420
Cunninghamia02117	5.42452	4.76688	7.55843	5.19711	5.26617	5.1507	5.23904	5.48338	5.50096	5.58644	3.8818	SNARE_assoc
Cunninghamia02119	3.74749	4.90074	4.61304	4.19048	3.70299	4.33937	4.10199	4.14388	4.25759	3.97566	5.39363	zf-RING_2
Cunninghamia02120	5.74222	6.40668	5.51233	5.12045	6.21642	5.5875	6.01285	6.11756	5.81246	5.60249	6.10198	Rad60-SLD_2
Cunninghamia02122	5.30117	6.12236	2.65421	1.24793	6.48636	3.97939	4.74159	4.78985	4.59423	4.62776	5.8113	HSF_DNA-bind
Cunninghamia02123	6.4742	5.34406	5.79582	6.27358	6.36682	6.42192	7.26489	7.46557	7.17716	6.90511	7.29854	Aminotran_1_2
Cunninghamia02124	4.19325	5.42572	4.40158	4.79893	4.14269	4.65203	4.64025	4.58173	4.3214	4.10585	4.68214	Nucleotid_trans
Cunninghamia02125	2.88356	1.81803	2.7536	1.88609	2.10064	1.71648	1.86552	2.19177	2.44095	2.57386	1.7374	ANAPC3,TPR_1,TPR_11,TPR_2,TPR_8,U-box
Cunninghamia02126	1.67567	2.53846	2.01316	3.09649	1.94648	1.69451	2.20184	2.05462	1.81037	1.51349	1.67897	DNA_pol_A_exo1,HRDC
Cunninghamia02127	7.9881	7.67641	7.20395	7.38074	7.33776	8.13897	8.17891	8.16654	8.06913	8.27442	8.31861	Clathrin_lg_ch
Cunninghamia02129	2.52323	0	6.59639	2.10646	0.0276259	3.84335	2.94079	2.73357	3.00953	3.15321	0	BTB,NPH3
Cunninghamia02130	3.63657	1.74387	3.52051	2.58728	2.49382	3.51501	3.34426	3.15402	3.43669	3.82687	2.48946	LRR_3,LRR_8,NB-ARC,TIR
Cunninghamia02131	2.50902	2.27858	3.32073	2.64701	2.93489	2.73509	2.85247	2.82484	2.34151	3.0597	2.45619	CN_hydrolase
Cunninghamia02132	6.31387	3.97306	4.60211	2.82877	2.54226	5.65389	4.59409	4.70738	5.64361	5.87848	5.11369	AOX
Cunninghamia02134	3.56913	3.91255	3.98932	3.88277	3.95299	3.47457	3.62788	3.65775	3.49437	3.45602	3.37805	WD40
Cunninghamia02136	4.33361	6.38026	4.84003	5.28682	5.27018	4.79796	5.51907	5.31489	4.56979	5.38191	6.13116	2-oxoacid_dh,Biotin_lipoyl
Cunninghamia02137	2.66099	5.35512	3.2756	2.93621	4.75916	2.34814	3.44002	3.74272	3.77617	3.51467	4.74028	Cation_efflux,ZT_dimer
Cunninghamia02139	4.33056	4.70568	3.51176	4.07801	4.1909	4.69081	5.3376	5.31728	4.99856	4.61239	4.85047	CDC14
Cunninghamia02140	4.7493	3.74111	4.89067	3.36616	7.09719	4.22725	4.75061	4.76947	4.46667	4.27689	4.72494	Methyltransf_7
Cunninghamia02143	0.784923	0.382206	0.587845	0.935837	0.441483	0.959523	0.706052	0.822662	0.792161	0.914565	0.745596	DYW_deaminase,PPR,PPR_2
Cunninghamia02144	5.03931	4.98286	5.04747	5.0914	5.06596	4.64191	5.10066	5.06072	4.80869	4.57446	4.80766	SYF2
Cunninghamia02145	7.71296	4.52025	4.64774	3.638	5.80989	6.20154	6.16073	6.34819	7.04967	7.23235	8.2621	AOX
Cunninghamia02146	5.01788	4.56135	4.98673	2.69235	5.86522	5.21573	5.81145	5.94419	5.487	5.29976	5.08301	Abhydrolase_3
Cunninghamia02147	2.53365	2.85446	2.16554	2.41558	3.13958	2.05647	2.62004	2.68062	2.5904	2.20048	1.72363	DNA_pol_A_exo1
Cunninghamia02148	0.293567	0.0653425	0.360645	0.644933	0.522391	0.792717	0.450661	0.409979	0.705757	0.753034	0.0940108	LRR_3,NB-ARC,TIR
Cunninghamia02149	7.01929	7.49012	6.78559	7.2373	7.61716	7.01031	7.07916	6.97636	7.0327	7.20464	7.0612	UBA,XPC-binding,ubiquitin
Cunninghamia02152	7.65192	5.27839	5.88634	3.25741	6.61537	6.98386	6.24948	6.21075	6.72876	6.6117	7.51171	U-box
Cunninghamia02153	5.93384	5.84628	5.30236	6.55442	5.3687	5.93112	6.18616	6.14245	5.98699	5.8154	6.18554	Band_7
Cunninghamia02154	5.08916	4.65552	5.07313	4.38867	6.40932	4.06097	4.65136	4.87452	4.54232	4.49145	4.47335	zf-C2HC5
Cunninghamia02155	5.44986	0.0989585	7.90557	1.92321	2.36205	4.86706	4.54193	4.75262	5.33832	5.67259	0.414677	p450
Cunninghamia02156	4.26023	3.78684	3.67224	1.90278	3.57918	2.95246	3.39483	3.39748	3.60451	3.34979	3.24387	Lipase_GDSL
Cunninghamia02157	4.93397	5.04608	5.71888	4.99047	6.89736	4.94626	5.51771	5.4399	5.31253	5.40157	6.30418	ELK,Homeobox_KN,KNOX1,KNOX2
Cunninghamia02159	0.591679	1.22733	0.967169	1.24813	0.712816	1.48319	0.16049	0.351628	1.27003	1.79494	0.921944	DUF659,Dimer_Tnp_hAT
Cunninghamia02160	6.2595	2.15445	4.18492	1.74689	7.22359	4.2009	4.61746	4.96638	5.34973	5.8922	4.95725	UDPGT
Cunninghamia02164	3.44551	2.5621	3.79018	2.93313	3.14258	2.96655	3.42039	3.26609	3.30617	3.33414	2.09029	Pantoate_transf
Cunninghamia02166	0.181845	0.743587	0.812567	0.022427	0.672652	0.708996	0.994942	0.814482	0.571758	0.434739	0	Glyco_hydro_28
Cunninghamia02167	4.3525	3.80808	6.71766	2.8646	8.4195	4.75268	5.7049	5.89419	5.49993	5.45291	7.69397	adh_short
Cunninghamia02168	8.87831	3.46467	12.5254	7.35911	1.92321	8.45857	8.27656	8.93977	9.04639	9.52948	2.99759	Glycolytic
Cunninghamia02171	5.77958	4.88369	4.38052	5.09677	4.656	5.43088	5.56675	5.65021	5.4412	5.28774	5.9504	Brix
Cunninghamia02172	5.37222	4.79041	7.34105	4.72179	5.22199	5.04399	5.15462	5.52829	5.34767	5.25234	4.40315	VKOR
Cunninghamia02174	2.52857	2.83066	2.39406	2.76412	3.12835	2.26213	2.92372	2.72203	2.68437	2.74423	1.69763	B3
Cunninghamia02176	6.16568	4.86962	5.80197	5.68434	5.60805	5.51372	6.06891	6.07324	5.87905	5.56396	4.86892	Band_7
Cunninghamia02178	4.17757	4.31752	4.61387	3.99753	4.18216	4.09215	3.71414	3.51324	3.80343	3.70918	3.67582	Peroxin-3
Cunninghamia02179	4.45565	0.392867	4.53647	0.978196	3.61392	2.81435	5.13142	6.00708	6.33932	6.20122	8.2113	Cytochrom_B561,DUF568
Cunninghamia02181	2.88779	3.54391	3.04078	2.85459	3.51492	2.33838	2.63242	2.76667	2.65543	2.43945	3.14432	DUF1639
Cunninghamia02182	5.07855	4.95954	4.53632	4.24747	5.13842	5.12712	5.07151	5.18818	5.03743	4.89822	5.41726	Tmemb_40
Cunninghamia02183	2.39424	1.56413	2.66198	1.36756	1.01388	1.88843	1.65886	1.68915	1.80254	1.97257	1.87997	UPF0029
Cunninghamia02184	3.57475	4.53728	2.73082	3.92071	3.2812	3.03621	3.32183	3.30519	3.1687	2.86169	3.36429	SCO1-SenC
Cunninghamia02188	1.76454	0.599	2.61589	1.04474	1.2918	1.35483	1.27521	1.50724	1.3173	1.69258	1.0036	DnaJ
Cunninghamia02189	6.9187	6.56571	8.8289	6.73531	6.37311	6.25615	6.97896	7.11513	6.83636	6.6883	5.43076	CLP_protease
Cunninghamia02190	5.4787	4.7158	4.68613	5.70463	4.82477	4.96689	4.2593	4.41486	4.71135	4.69239	4.21643	Abhydrolase_1,Abhydrolase_6
Cunninghamia02192	3.77023	3.09879	4.01156	3.92423	3.37763	4.02998	4.12521	4.16984	3.69692	3.81912	3.88248	UPF0160
Cunninghamia02193	6.33596	5.25797	6.11695	5.07126	6.5321	5.58985	5.63923	5.7603	5.93569	6.319	5.91022	RRM_1,zf-CCCH
Cunninghamia02194	3.29822	0.291211	0.816668	0	1.16114	1.37925	1.00839	1.09784	2.47405	2.77926	0.534726	BURP
Cunninghamia02195	5.3768	5.78229	4.68644	4.84875	5.30281	5.10657	5.4384	5.5598	5.35489	5.00008	5.44236	LSM
Cunninghamia02197	3.40386	0.246509	6.11729	1.14948	1.16328	2.63421	3.50779	3.67231	3.6257	3.49578	1.28747	Lipoxygenase,p450
Cunninghamia02198	4.41048	3.3417	7.54693	4.96775	2.43962	4.49299	4.65314	4.85798	4.74606	4.59252	1.99011	PSII_BNR
Cunninghamia02199	4.03931	3.13728	7.1415	4.47405	3.45571	3.88114	4.33383	4.63923	4.28259	4.31593	2.11492	UVR,YccV-like
Cunninghamia02200	5.37663	5.71897	5.94247	5.37065	4.61973	6.00848	6.33841	6.44448	6.55764	6.37115	7.84966	Exostosin
Cunninghamia02201	3.94311	1.94298	2.90085	5.28451	0.242044	4.61677	4.02591	3.87289	3.81916	3.96837	2.66623	ZF-HD_dimer
Cunninghamia02202	0.937344	0.293174	0.806805	1.90933	0	3.03457	1.45435	1.07975	1.14492	1.18036	0	Lipase_GDSL
Cunninghamia02203	3.29763	1.32077	2.28165	1.94323	0.411065	3.11409	3.67371	3.8744	3.31281	3.03451	2.66517	Ribosomal_L14
Cunninghamia02204	3.96523	2.80948	5.87797	4.09823	3.43874	4.23253	3.98456	4.10115	4.06485	4.04928	2.7566	2OG-FeII_Oxy,DIOX_N
Cunninghamia02206	4.99346	4.77319	4.64614	2.19293	3.74488	4.19417	4.34331	4.63186	4.7894	4.49055	5.2489	F-box,PP2
Cunninghamia02207	4.26258	1.53903	7.91801	4.61689	0.133564	6.42414	4.74773	3.03245	3.26198	3.68081	0.0781544	2OG-FeII_Oxy,DIOX_N
Cunninghamia02208	3.70848	4.8872	3.54453	5.11281	4.53238	3.57042	4.26986	4.24557	3.74359	3.78192	3.85765	Ran_BP1
Cunninghamia02210	5.39056	5.63683	5.82413	5.76848	5.25391	4.99827	5.45238	5.44691	5.0863	5.40345	5.38024	Peptidase_M22
Cunninghamia02211	3.04264	1.03703	1.1177	1.40199	2.21506	1.98051	2.29944	2.28392	2.41693	2.38359	0.379251	Glyco_hydro_28
Cunninghamia02212	1.61871	0.562995	4.64904	1.4844	1.20685	1.92461	2.0197	2.19367	2.08372	1.9532	0.601221	Dabb
Cunninghamia02214	2.47586	3.93351	2.38331	0.116808	3.77122	1.77568	3.69157	3.94944	3.55819	2.8484	2.4974	Abhydrolase_1
Cunninghamia02216	5.3448	4.5011	5.21709	4.90309	5.27417	4.79372	4.73855	4.85378	4.95042	4.79777	5.01607	YqaJ
Cunninghamia02217	0.471274	0.363638	0.254997	0.395794	2.15381	0.658707	0.35464	0.781849	0.740136	0.551557	0.219091	B_lectin,PAN_2,Pkinase,Pkinase_Tyr
Cunninghamia02218	6.77735	6.2755	6.27107	6.14536	6.80566	6.57479	6.19879	6.1991	6.35969	6.60108	6.27488	KH_1,STAR_dimer
Cunninghamia02219	2.09952	0.400538	0.546956	4.06884	1.62792	3.14883	3.13439	2.80447	2.88434	2.30217	3.72046	Pectinesterase
Cunninghamia02221	4.52245	4.82032	5.03968	4.97438	5.08946	4.44237	4.98508	4.85917	4.54881	4.51583	3.76723	SBDS,SBDS_C
Cunninghamia02222	4.24255	5.08879	4.60318	4.33471	4.70441	4.66416	4.97079	4.83786	4.51665	4.43242	4.79107	APS_kinase
Cunninghamia02225	5.19015	6.54575	5.0131	5.58283	5.98132	5.27583	6.04586	5.95867	5.22763	5.28264	5.7938	DnaJ,DnaJ_C
Cunninghamia02226	2.68145	6.44888	3.15715	1.22651	3.16548	4.1042	4.42055	4.59934	4.19375	3.56279	5.58757	TAXi_C,TAXi_N
Cunninghamia02228	6.80252	6.92543	6.37681	7.12516	6.79171	7.20701	7.3555	7.20702	6.96797	6.88009	6.82548	LRRNT_2,LRR_1,LRR_4,LRR_6,LRR_8
Cunninghamia02229	0	0	0.377401	0	0	0	0.411065	0.512985	0	0.0445107	0	LRRNT_2,LRR_1,LRR_4,LRR_6,LRR_8
Cunninghamia02230	4.04943	0.865523	3.18211	4.90413	4.89187	5.25678	5.60011	5.4803	4.88564	4.49162	2.60455	LRRNT_2,LRR_1,LRR_8
Cunninghamia02233	9.0942	9.04764	7.80448	9.28655	8.45914	9.26828	9.74069	9.72279	9.23534	9.03801	9.9623	Ribos_L4_asso_C,Ribosomal_L4
Cunninghamia02234	5.24967	5.87476	5.63108	5.37941	5.6275	5.01291	5.07085	5.10724	5.05211	4.85027	5.20078	Rcd1
Cunninghamia02235	2.03621	2.01185	4.16114	4.87617	0.826464	3.58992	3.06511	2.0658	2.04358	2.12057	0.223628	FMO-like,K_oxygenase
Cunninghamia02236	4.69514	4.67491	4.37953	3.69837	6.21116	4.27488	4.42113	4.30171	4.41206	4.38255	6.02518	DUF1685
Cunninghamia02237	0.41864	0	0.508598	0.0219534	0.335331	0.564297	2.01792	1.76483	1.46745	1.19556	0	p450
Cunninghamia02239	1.29651	2.08758	2.55156	2.99886	2.06993	3.38313	1.88753	1.4856	1.92752	2.34085	0.708996	UDPGT
Cunninghamia02240	3.7209	0.0985094	3.43367	0.16006	1.82877	1.6719	2.71436	2.70325	3.24823	3.21966	2.15715	LRRNT_2,LRR_1,LRR_8
Cunninghamia02242	4.78209	6.13475	5.4535	5.5643	6.2249	4.86938	5.22021	5.19329	4.89202	4.93642	5.03896	SurE
Cunninghamia02243	3.86153	4.39935	4.32308	5.2442	4.87376	3.99083	4.14532	4.0242	3.98871	3.75236	3.35957	ANAPC4_WD40,WD40
Cunninghamia02244	4.14698	2.4526	3.52038	2.50335	2.55516	3.5912	2.19839	2.03269	2.98508	3.32994	2.67567	Metallophos,Metallophos_C,OKR_DC_1,OKR_DC_1_C,Pur_ac_phosph_N
Cunninghamia02247	4.70452	7.93174	4.55281	5.14109	3.41256	4.60144	4.20683	4.39021	4.80397	4.60698	5.6137	DUF677
Cunninghamia02248	7.64382	8.48196	6.93524	7.88634	7.78488	7.86503	8.26923	8.27783	7.85769	7.57405	8.74405	ERp29,Thioredoxin
Cunninghamia02249	4.05317	5.57358	3.42098	3.18497	4.13922	3.19451	3.3627	3.62963	3.50322	3.45374	0.666605	Myb_CC_LHEQLE,Myb_DNA-binding
Cunninghamia02250	6.85003	3.66695	4.48794	4.04541	4.18982	6.15997	6.19041	6.48785	6.35901	6.54252	6.81734	DUF1768,RibD_C,dCMP_cyt_deam_1
Cunninghamia02251	4.40386	3.95578	4.46943	4.63832	3.52895	4.13592	4.11473	3.91756	3.89689	4.05424	3.79577	SCNM1_acidic,zf-SCNM1
Cunninghamia02253	4.83437	2.42367	4.64591	3.06701	1.04707	3.82276	5.20604	5.55752	5.10399	5.20757	2.30927	ADH_N_2,ADH_zinc_N
Cunninghamia02254	2.92587	2.51425	3.24209	2.97789	2.93603	3.2945	2.87007	2.72785	2.68317	2.53928	2.9594	DUF1639
Cunninghamia02255	2.96341	4.03471	2.93086	3.70723	3.41612	3.07912	3.28254	3.10143	2.93332	2.9284	3.71127	DER1,Rhomboid,UBA
Cunninghamia02256	5.06042	5.28169	4.56462	5.00054	4.65558	4.6199	5.1197	4.97882	4.67003	4.74647	5.42762	Sas10_Utp3
Cunninghamia02261	5.6345	5.42333	5.28245	5.46504	5.03262	5.17375	5.47938	5.44586	5.23206	4.74053	5.40343	GrpE
Cunninghamia02262	9.07121	7.90904	8.94261	7.63068	8.61831	8.01357	8.18059	8.56428	8.43428	8.54454	8.68191	DnaJ,DnaJ_C,DnaJ_CXXCXGXG
Cunninghamia02264	0	0	0.032336	0	0.188612	0	0.0588937	0.0328061	0	0	0	Pkinase
Cunninghamia02265	3.91727	4.79336	2.57483	1.79036	4.0186	6.23879	5.75681	4.62918	4.18998	4.11703	0.812567	Lipase_GDSL
Cunninghamia02266	1.07884	0	0.45242	0	0	0.100305	0.185655	0.661446	0.658097	0.130052	0.156181	EGF_CA,GUB_WAK_bind,Pkinase,Pkinase_Tyr,WAK
Cunninghamia02267	3.98328	3.37527	5.75018	3.62188	4.22869	3.88483	4.31366	4.48192	4.25512	4.26296	3.49633	AhpC-TSA_2
Cunninghamia02268	5.42329	6.9288	4.33471	6.09918	4.84713	5.25423	4.90391	4.84791	4.80959	4.53879	3.66672	Ran_BP1
Cunninghamia02271	5.55753	5.21467	5.08714	4.14176	5.08284	5.08245	4.31868	4.20077	5.01377	5.3427	5.47382	RRM_1
Cunninghamia02272	1.94972	2.21878	1.12895	3.38764	2.06408	0.728574	1.1592	0.970117	1.19156	1.21267	0.119909	B3
Cunninghamia02273	4.21687	3.87961	4.33206	3.35017	4.26198	3.96735	3.87385	3.93225	3.88622	3.81113	4.16819	F-box,Kelch_1
Cunninghamia02277	5.65845	3.65646	4.09297	3.96017	4.24889	6.06915	4.68601	4.62283	5.24145	5.45921	3.18687	Lipase_3
Cunninghamia02278	5.20432	5.57587	5.64857	5.51411	5.29105	5.1471	5.11227	4.80943	4.7812	5.27293	4.64468	G_path_suppress
Cunninghamia02279	4.03342	1.37072	5.22585	1.92461	4.46098	4.65094	5.8227	5.90332	5.77716	5.58982	8.49545	Myb_DNA-binding
Cunninghamia02280	2.40581	3.07399	3.31441	3.2209	3.2558	2.26774	2.64386	2.87138	2.30782	2.19472	2.04649	Methyltransf_16
Cunninghamia02281	6.5409	4.63174	5.66096	3.91393	5.2381	6.05425	5.92054	6.07005	6.1138	5.88653	6.2912	Arm
Cunninghamia02283	2.72247	1.42957	1.87303	1.49638	1.77357	2.28293	2.01994	1.92714	2.27322	2.32231	2.29347	AP2
Cunninghamia02286	3.30563	0.715454	4.57424	1.72261	2.0288	2.57346	2.90798	3.33404	3.38317	3.30339	1.48508	THF_DHG_CYH,THF_DHG_CYH_C
Cunninghamia02287	3.69265	2.8035	5.21048	3.10713	2.84311	3.32534	3.31783	3.38087	3.57612	3.68669	2.55941	PCRF,RF-1
Cunninghamia02290	6.36935	6.39466	5.68839	5.32429	6.86027	5.92179	6.14461	6.28115	6.24953	6.15049	6.43859	Glyco_transf_64
Cunninghamia02292	6.73471	5.49802	4.2408	5.15083	7.46923	6.06997	5.52321	5.39063	5.51546	5.6685	7.34467	zf-CHY,zf-RING_2,zf-RING_UBOX,zinc_ribbon_6
Cunninghamia02293	0.833497	0	0.0894982	0.047771	2.92619	0.511974	0.24813	0.43082	0.584	0.626984	0.0398403	EamA
Cunninghamia02294	5.95401	6.34421	5.39359	5.78318	5.50826	5.88231	6.05255	5.99384	5.85217	5.8657	6.4595	UPF0121
Cunninghamia02295	4.72676	3.27148	3.25449	3.94358	4.09938	4.64501	4.9937	5.01644	4.60494	4.57797	5.78874	Branch
Cunninghamia02297	3.95637	5.35822	3.75393	4.34296	4.37358	4.53887	4.42703	4.45097	4.41965	4.38481	4.78218	UNC-50
Cunninghamia02299	6.02156	6.44706	4.85544	3.84301	7.27203	5.23863	5.34485	5.53666	6.09075	6.12091	7.20141	DUF3675,RINGv
Cunninghamia02300	3.89015	1.83066	5.21724	2.50708	2.42412	3.68672	4.04544	4.19027	3.90878	3.9031	2.44643	Abi
Cunninghamia02301	7.88015	1.9241	5.94377	6.3006	7.6023	7.98538	7.99117	8.00264	7.9697	7.79165	6.52592	DUF640
Cunninghamia02302	0.218678	0.237564	0.245293	2.63002	0	1.16049	1.00839	1.00144	0.47785	0.262233	0.120352	F-box,F-box-like
Cunninghamia02304	3.78806	3.35511	4.27583	4.06036	4.28538	6.0878	6.54392	5.66983	5.13556	4.45292	2.39021	Phi_1
Cunninghamia02305	3.79275	2.53796	3.29042	2.10422	3.29758	3.42425	4.57465	4.49819	4.08106	4.74041	3.89918	RabGAP-TBC
Cunninghamia02306	3.00522	0.0524159	5.01803	2.72101	0	5.30194	4.31242	3.24945	3.37226	3.11248	0.0781544	BTB,NPH3
Cunninghamia02307	3.37244	3.84217	3.43046	3.64062	3.63935	3.03961	3.67126	3.5161	3.47327	3.45514	3.27759	LRR_6
Cunninghamia02308	3.58364	2.256	5.90676	3.47496	3.52197	3.33443	3.73798	3.96206	3.6378	3.75901	2.35633	GST_C_2,GST_N_2
Cunninghamia02309	4.39051	3.71801	4.20521	4.36681	5.6638	4.81428	4.90492	4.94955	4.60626	4.67854	4.7763	Peptidase_S10
Cunninghamia02310	1.27342	0.112811	1.25238	0.536716	3.31441	0.687061	1.88636	1.49245	0.968889	0.783247	1.17014	LRRNT_2,LRR_1,LRR_6,LRR_8,Pkinase,Pkinase_Tyr
Cunninghamia02311	3.92575	2.79604	4.99225	1.98392	4.31267	3.67416	2.42304	2.84606	3.3213	3.36728	3.31615	RRM_1
Cunninghamia02314	2.76956	2.9872	4.95457	3.79871	3.36895	2.78959	3.00516	2.95016	2.84653	2.86123	2.15952	Peptidase_M24
Cunninghamia02316	4.30264	0.123887	1.87132	0.0854247	0.169497	2.39003	4.3408	5.20033	4.81861	4.80687	2.26724	TAXi_C,TAXi_N
Cunninghamia02318	5.23525	6.20816	4.80497	5.73874	5.71902	5.10646	5.37659	5.37517	5.13779	5.04431	5.50888	JAB,MitMem_reg
Cunninghamia02319	5.20516	5.36144	4.79436	4.73344	5.57792	5.19849	5.50182	5.29835	5.35404	5.32612	5.37606	AA_kinase
Cunninghamia02320	4.8313	4.13057	4.53446	2.45268	4.26379	4.27294	4.70576	4.72698	4.78569	4.86033	4.38264	Pkinase_Tyr,Stress-antifung
Cunninghamia02321	4.91402	1.59264	2.98082	1.51904	4.51313	3.91	4.13348	4.03961	4.0889	3.8487	4.98141	SPX
Cunninghamia02323	4.85192	1.57434	1.67672	3.419	4.95793	4.6504	4.72641	4.9133	4.61518	4.18756	3.95146	HMA
Cunninghamia02324	5.36182	5.17745	4.8114	4.28276	7.34456	4.19453	5.14847	5.14717	4.739	4.50699	5.51113	PP2C
Cunninghamia02326	3.90638	2.60849	5.06728	2.8727	3.30276	3.66626	3.87102	3.99177	3.71315	3.78719	3.07136	AAA,AAA_30
Cunninghamia02327	1.99615	2.47543	1.97905	4.48179	4.14975	3.42447	3.13449	2.49961	2.55295	2.64847	3.6053	GDPD
Cunninghamia02328	6.26029	5.99524	5.24528	5.64518	6.78979	5.87087	6.07253	6.22096	6.25449	5.97692	6.58606	DUF502
Cunninghamia02330	4.81602	4.75271	4.30261	4.23713	4.41373	4.35758	4.62394	4.56858	4.43556	4.16071	4.53957	Linker_histone,Myb_DNA-binding
Cunninghamia02331	5.94681	0.026682	3.35525	0.0181594	5.69787	2.91342	1.20017	1.47871	3.46915	3.27103	5.06085	F-box
Cunninghamia02332	5.13783	5.10633	3.30427	4.3583	3.98641	5.01447	5.12331	5.19552	5.367	5.98083	1.51803	X8
Cunninghamia02333	4.94225	4.7306	5.272	4.72394	5.06953	5.65033	6.06482	5.99469	5.72092	5.44114	5.99678	RINGv
Cunninghamia02334	3.65203	0.0524159	8.98208	0.201216	1.4974	3.39657	4.8049	4.14012	3.16393	2.85173	1.2164	Cellulase
Cunninghamia02335	2.18174	1.12079	2.40817	1.95544	0.90381	2.24235	3.82917	4.59166	3.09051	2.90817	1.38865	PsaA_PsaB
Cunninghamia02336	3.39191	3.94966	3.70933	4.00213	3.50602	3.78889	4.06947	3.94894	3.58668	3.46824	3.87886	ATP12
Cunninghamia02337	5.47541	4.66481	4.60747	5.27657	4.61922	5.11491	4.58388	4.64311	4.88759	5.17459	5.00785	zf-RING_2
Cunninghamia02339	3.14595	3.27625	3.95327	3.69343	3.87948	3.34293	3.31281	3.22872	3.09991	3.05485	3.24235	RNase_T
Cunninghamia02340	6.64505	6.08198	3.90519	3.52319	7.32134	6.44685	6.98262	7.26423	7.31453	7.3563	8.74669	VQ
Cunninghamia02341	5.5269	1.57966	5.3506	3.2502	2.67589	3.81428	3.3983	3.31184	3.51433	3.3273	4.65358	ADC
Cunninghamia02342	5.31863	3.81253	4.62613	5.13951	4.74213	4.87832	4.96404	4.98371	4.95107	4.54405	4.88531	4HBT
Cunninghamia02343	4.65231	2.88876	6.62036	3.55716	2.86242	4.52907	4.53122	4.87089	4.74253	4.92738	3.12267	FBPase
Cunninghamia02344	1.69004	0	1.38608	0	1.62963	0.652907	2.88427	3.22979	3.47448	3.51753	0.595504	Pollen_Ole_e_I
Cunninghamia02345	2.79992	2.21475	5.03165	2.92638	2.13488	2.90683	3.32265	3.36658	2.93471	3.1422	1.67852	HSP33
Cunninghamia02346	3.46105	3.18248	5.11848	1.96938	1.54284	3.75043	3.89582	4.19847	4.18161	4.22327	1.57095	TAXi_C,TAXi_N
Cunninghamia02347	6.5833	6.23612	8.76904	5.65179	6.36191	5.90617	6.38035	6.66059	6.45765	6.45696	5.06416	Glyoxalase
Cunninghamia02348	6.90106	5.52899	4.49454	5.52501	5.37591	5.22175	5.6812	5.65862	5.19712	4.95024	7.60514	Hydrolase
Cunninghamia02349	0.422951	0.0699313	1.26364	0.934831	0.348232	0.714575	0.404177	0.336855	0.392501	0.638769	0.172061	DYW_deaminase,PPR,PPR_2,PPR_3
Cunninghamia02350	2.25982	0.0989585	1.25862	0	0.139251	1.19262	2.48156	2.39103	2.06247	2.19503	0.756454	TAXi_C,TAXi_N
Cunninghamia02352	4.98299	4.2764	4.96079	4.29614	5.17365	4.65245	4.49132	4.58141	4.63515	4.74638	4.90684	Yip1
Cunninghamia02353	6.25966	7.2652	6.27216	6.59136	6.67488	6.19666	6.34242	6.23696	6.13642	6.11657	6.41404	V-ATPase_C
Cunninghamia02354	3.27282	3.44334	2.48457	3.5458	2.68945	2.90631	3.31218	3.32893	3.31291	3.24798	3.78042	RNase_PH,RNase_PH_C
Cunninghamia02355	5.78532	3.71845	8.53357	4.77535	4.52613	5.24802	5.54737	5.95477	5.78869	5.85618	3.78994	Aldo_ket_red
Cunninghamia02356	5.27981	3.89155	7.15874	4.52872	4.35316	4.67518	5.2447	5.63621	5.50482	5.60652	3.71032	DsbD
Cunninghamia02357	4.60154	4.50271	4.87504	3.84137	5.78854	3.89433	4.64902	4.58632	4.4293	4.30449	3.4268	NmrA
Cunninghamia02358	4.92655	5.96844	6.36031	5.70252	5.33589	6.43866	6.1192	5.95131	5.65093	6.03672	4.74319	CCT,zf-B_box
Cunninghamia02359	1.71252	4.11353	2.02408	1.27282	1.94098	2.2301	2.79943	2.95271	2.63823	2.08565	3.09834	zf-C2H2_6
Cunninghamia02362	4.01132	3.68299	5.31047	4.62012	4.43238	4.19975	4.10061	3.93684	4.09519	4.1185	3.79511	PP2C_2,SpoIIE
Cunninghamia02364	3.79428	4.47114	3.50322	4.16615	3.69406	3.69685	3.71845	3.61161	3.53788	2.94423	3.85097	DUF1639
Cunninghamia02365	4.26584	4.51157	3.70922	4.44533	4.30568	4.55704	4.28318	4.55197	4.31184	3.663	4.24904	zf-A20,zf-AN1
Cunninghamia02368	0.671142	0.116365	3.49868	4.00522	0.0332762	5.07607	1.31518	0.52306	0.503858	0.682274	0	Str_synth
Cunninghamia02369	2.33543	1.95519	2.01233	3.40504	1.68915	2.62332	2.20111	2.40254	2.14209	2.13805	2.10624	RNA_GG_bind
Cunninghamia02370	4.64287	2.62426	1.36886	2.72625	0.261832	2.81926	4.06123	3.95348	3.72552	4.01792	1.95059	VQ
Cunninghamia02372	0	0.506568	0.66509	4.85762	0.294351	1.71208	0.0926585	0.148392	0.0551957	0.0519521	0	Lipase_GDSL
Cunninghamia02374	5.9187	3.87562	7.29524	3.45365	3.94866	4.22841	3.93364	4.44195	4.91648	5.01505	3.52172	DUF2358
Cunninghamia02375	3.62141	3.17563	3.50784	3.23884	3.83909	3.39648	2.2561	1.93332	3.12339	2.98289	1.88908	DUF789
Cunninghamia02376	4.18935	3.64616	3.30587	2.61785	4.03228	3.03779	2.07622	2.86321	3.27158	3.0781	2.61761	CAF1
Cunninghamia02377	3.64274	4.53319	5.40299	3.93938	5.02015	3.51033	4.29158	4.31378	3.88814	3.93973	3.74499	2OG-FeII_Oxy,DIOX_N
Cunninghamia02378	3.42335	3.97453	3.4149	3.24767	3.7424	2.89252	3.50712	3.57664	3.37109	3.49655	3.70092	His_Phos_1
Cunninghamia02379	2.11592	2.49211	3.33852	0.0621217	1.37016	2.42823	1.2228	1.09963	3.51155	3.60356	0.408893	LRRNT_2,LRR_1,LRR_6,LRR_8,Pkinase
Cunninghamia02380	4.20586	2.27242	3.66509	3.31407	3.63335	3.51383	3.78188	3.89734	3.83969	3.61549	3.26863	LSM
Cunninghamia02381	7.27853	7.96851	6.92953	7.42042	7.42654	7.31891	7.6379	7.65742	7.30622	7.12618	8.20555	E1_dh
Cunninghamia02382	7.57744	6.42201	5.20097	4.50063	6.98977	4.85453	6.08047	6.32934	5.87151	5.33254	8.0516	Uricase
Cunninghamia02383	7.31885	3.41558	10.0003	6.2301	4.25651	7.48699	7.2566	7.6107	7.68859	7.9291	4.49006	ATP-synt
Cunninghamia02384	3.98319	1.02503	6.22603	5.2912	0.558104	5.04685	5.14121	4.9337	5.12919	4.89595	6.35891	ADH_N,ADH_zinc_N
Cunninghamia02386	1.44679	1.75303	1.67401	1.26424	1.78785	1.59773	1.69228	1.4533	1.31769	1.62589	1.47353	Syntaxin-18_N
Cunninghamia02387	6.94006	6.54876	10.1734	5.6349	0.613532	6.39326	6.83704	7.21012	7.04044	7.16767	1.28254	FBPase
Cunninghamia02388	3.36541	1.50046	3.6828	3.97275	4.32539	3.45246	3.45466	3.58143	3.94707	4.11303	2.44573	TPR_1,TPR_2,TPR_8
Cunninghamia02389	7.42666	6.68288	6.43353	6.05927	7.44163	7.07268	7.69726	7.87047	7.67412	7.30738	7.51061	Ank_2,Ank_3,Ank_4
Cunninghamia02391	0.262233	0.437938	0.321158	0.047771	1.5486	0.329219	0.926506	0.84666	0.135316	0.22733	0.163069	Abhydrolase_3
Cunninghamia02393	4.44363	5.29987	4.88722	5.14367	5.47654	4.55804	5.05979	4.96409	4.80252	4.67833	4.93078	Lactamase_B
Cunninghamia02394	3.56523	4.07271	5.2131	4.15807	4.19317	3.39273	3.76454	3.95444	3.54189	3.18121	3.01126	Mito_carr
Cunninghamia02396	2.81462	2.82123	0.864467	0.174619	7.06527	2.17099	3.8035	3.31034	2.27431	2.22198	3.93045	Glyco_hydro_71
Cunninghamia02397	4.09623	3.1517	1.10322	1.31247	3.41436	3.74172	4.15237	4.19519	4.26426	4.29366	5.76853	Homeobox
Cunninghamia02399	4.82248	4.97199	4.54259	3.90111	4.88955	4.33783	4.96457	4.90944	5.02064	5.09226	5.00923	DUF5110,Gal_mutarotas_2,Glyco_hydro_31
Cunninghamia02401	2.59112	2.64862	2.07222	3.45864	2.37165	2.86842	3.43211	3.2498	2.73227	2.24621	2.92378	SpoU_methylase
Cunninghamia02402	2.31363	0.405992	1.55352	2.89588	1.73985	3.02692	2.22979	2.51062	2.45584	1.82646	1.72407	Lipase_3
Cunninghamia02403	5.97419	1.65505	2.83269	0.29944	0.649232	5.0764	3.65859	3.14339	4.10568	4.23876	5.43445	Phi_1
Cunninghamia02404	3.80821	3.94186	5.55978	2.81544	2.97826	4.00917	3.61251	3.77245	4.02931	3.8963	2.85047	HEM4
Cunninghamia02405	2.35924	3.72061	5.17942	2.66933	0.969135	2.8704	2.93055	3.06454	2.45374	2.78848	1.34388	adh_short,adh_short_C2
Cunninghamia02406	0.0690147	0.537048	0.15056	0.192405	3.13208	0.061661	0.118138	0.0328061	0.0505597	0.0262099	0	Glyco_hydro_28
Cunninghamia02407	2.06201	2.34984	1.71326	2.30568	2.46554	2.26213	2.25852	2.38727	2.08361	1.9313	2.25912	p450
Cunninghamia02409	4.44199	1.58191	2.62815	1.26903	3.63246	3.88668	3.57793	3.64873	4.03234	4.16591	2.00576	zf-Dof
Cunninghamia02410	2.96458	2.71853	3.97496	3.42877	3.31991	3.3677	3.461	3.49535	3.14062	3.06391	2.81667	Acetate_kinase
Cunninghamia02412	8.93377	7.71724	7.62847	7.1346	8.52179	8.27807	8.12846	8.35997	8.50608	8.47161	8.44912	zf-A20,zf-AN1
Cunninghamia02414	2.10389	1.56836	0.930548	0.0858778	2.41729	1.3914	2.94947	3.35741	2.76568	2.8605	4.41587	LRRNT_2,LRR_1,LRR_8,Pkinase
Cunninghamia02416	2.81264	4.16725	4.15318	3.88808	4.52626	3.29303	3.21418	3.31175	3.15984	2.95544	3.04002	Indigoidine_A
Cunninghamia02417	5.26033	4.40887	5.78741	3.78356	7.46577	5.00149	5.49043	5.51284	5.18182	5.08972	3.90936	2OG-FeII_Oxy,DIOX_N
Cunninghamia02418	5.62458	4.52448	5.04343	5.82723	6.60621	5.51038	5.78983	5.76413	5.3911	5.00921	5.25616	2OG-FeII_Oxy_3
Cunninghamia02421	7.93557	7.44868	6.42228	7.88464	7.4786	8.11918	8.79331	8.81873	8.36448	8.00907	8.98989	Ldh_1_C,Ldh_1_N
Cunninghamia02422	4.77004	4.57771	5.1364	4.30952	5.15275	4.06434	4.07756	4.16489	4.27207	4.09604	4.03879	EF-hand_1,EF-hand_5,EF-hand_6,EF-hand_7,EF-hand_8
Cunninghamia02423	3.93684	3.24859	3.98944	2.83619	3.84368	3.57684	3.71641	3.75535	3.64824	3.5244	3.12079	DIM1
Cunninghamia02424	3.8974	4.68977	3.9899	4.72389	3.87499	3.52331	3.56218	3.54659	3.33094	3.11625	3.83761	GST_C_6,GST_N_4
Cunninghamia02427	6.7522	3.83999	4.66046	4.97032	6.08113	6.77079	7.02788	7.25374	7.03969	6.65913	7.18562	VQ
Cunninghamia02428	5.70049	5.95492	5.76261	4.45167	5.87298	5.49575	6.12692	6.05977	5.82868	5.39539	6.61843	Tmemb_14
Cunninghamia02429	1.94935	1.72567	2.65367	2.07952	2.60739	1.72203	1.30393	1.30529	1.5319	1.5254	1.18819	EamA
Cunninghamia02430	5.69515	1.09626	6.22151	2.60051	3.36537	5.71852	6.15478	5.96811	5.71644	5.7609	5.73676	K-box,SRF-TF
Cunninghamia02431	1.53107	2.66297	2.49604	2.96901	2.10758	1.31383	1.84853	1.57596	1.4181	1.44166	1.81325	Spc97_Spc98
Cunninghamia02433	2.13597	2.69139	3.14454	4.64439	0.735522	2.61149	2.20268	2.02337	1.85107	1.7156	0.203306	2OG-FeII_Oxy,DIOX_N
Cunninghamia02434	4.5463	4.38617	4.2312	3.78157	4.63442	4.28856	4.59218	4.60565	4.49953	4.17529	4.45505	BAH,PHD
Cunninghamia02435	3.44153	3.80983	5.93178	4.3652	5.07922	5.27617	4.64047	4.56537	4.40681	4.29175	5.24286	Myb_DNA-binding
Cunninghamia02437	5.30688	5.71023	6.71901	5.58907	4.75686	4.35727	4.46279	4.93865	4.86328	4.64948	3.24347	AMPK1_CBM
Cunninghamia02439	5.28285	4.56629	6.72555	4.74486	4.02062	5.06595	5.39566	5.54189	5.34647	5.16445	5.45629	CPP1-like
Cunninghamia02440	6.38347	5.988	7.04776	5.89368	5.98308	6.18744	5.63365	5.66259	5.85596	6.08814	6.10881	AHSA1,Aha1_N
Cunninghamia02442	4.71342	4.28954	6.568	4.93308	4.76765	4.25106	4.411	4.54277	4.3181	4.21197	3.96233	Aldose_epim
Cunninghamia02443	3.08089	4.24187	3.03826	4.37522	3.95958	5.06684	5.39568	5.08955	4.70889	3.97722	3.43669	peroxidase
Cunninghamia02444	4.5499	4.08231	4.0276	1.53953	4.6531	3.80753	4.06924	4.27545	4.22229	4.3463	4.04704	Aminotran_5
Cunninghamia02445	5.52055	5.84253	6.04672	5.86389	5.80006	5.26846	5.3287	5.41735	5.39809	5.31433	5.23488	CENP-O
Cunninghamia02447	3.47106	2.50225	5.26634	3.10137	3.03931	3.85898	2.87394	3.19093	3.47526	3.85592	2.17185	Pro_isomerase
Cunninghamia02448	7.15806	9.10417	6.72356	8.44314	7.10852	8.54863	7.36437	7.16297	7.52418	7.6129	5.9168	DPBB_1,Pollen_allerg_1
Cunninghamia02449	4.4247	4.34409	3.99557	4.49951	4.53437	3.98143	3.98808	4.10436	4.06126	4.44453	3.6547	Asparaginase_2
Cunninghamia02450	4.86678	2.33552	4.8748	3.32125	1.61306	4.71489	4.83532	5.41556	4.96969	4.43643	4.44681	ATP-synt_C
Cunninghamia02451	2.82585	3.50152	2.66175	3.37411	3.57103	2.92182	3.04346	2.92106	2.71127	2.74301	3.16318	CtaG_Cox11
Cunninghamia02453	7.04867	2.10981	5.65789	2.57547	3.33261	5.65321	4.58191	4.72321	6.03852	5.79492	4.88448	VQ
Cunninghamia02454	1.80859	0.228152	0.645855	0.0219534	1.24225	0.521051	2.41106	3.26374	2.85227	2.26183	1.93885	LRRNT_2,LRR_1,LRR_6,LRR_8
Cunninghamia02457	3.72309	2.68295	4.52496	3.49335	3.47992	3.58051	3.76405	3.80887	4.02642	3.82718	5.49296	Oxidored_FMN
Cunninghamia02458	1.40835	0.0313952	0.377401	1.85772	1.06235	1.57062	1.12433	0.792717	0.820213	1.08565	0	Myb_DNA-binding
Cunninghamia02459	3.01905	3.36088	3.28816	3.85911	3.53406	3.22177	3.38469	3.30884	3.13575	2.84056	3.17067	Mito_carr
Cunninghamia02460	6.787	4.55651	8.88659	5.63089	5.47988	6.41266	6.97481	7.19104	6.7102	6.50869	4.38812	ThylakoidFormat
Cunninghamia02461	4.83586	5.78496	4.49838	3.32582	5.69385	4.47379	4.82329	5.1326	5.0629	4.80849	6.36554	BTB_2
Cunninghamia02462	6.49444	6.47986	5.88087	6.77927	6.2337	6.37938	6.58599	6.48771	6.33948	6.58305	6.57237	JAB,MitMem_reg
Cunninghamia02463	2.7476	3.84023	3.51812	4.45363	2.65916	2.90156	2.99301	2.94779	2.53173	2.69585	2.35661	RNase_H2-Ydr279
Cunninghamia02464	3.17041	2.823	3.32246	3.5795	2.69325	3.17115	2.97569	2.95649	3.11014	3.13668	2.86915	Retrotran_gag_2,zf-CCHC
Cunninghamia02465	5.5419	3.43042	7.21662	3.32817	2.66046	5.04129	4.97678	5.36602	5.456	5.45964	3.3947	PsbP
Cunninghamia02467	4.35558	4.38071	3.86275	3.88202	4.03134	4.36593	4.20082	4.08622	4.09545	3.80907	4.54774	Cytochrom_C
Cunninghamia02468	5.51688	4.52638	5.0946	5.10466	5.14737	5.49539	5.7275	5.71754	5.6134	5.60042	5.66634	SAM_1,SAM_2
Cunninghamia02469	3.60873	3.23276	4.16256	3.17366	4.62066	3.74244	3.75107	3.74903	3.38354	3.28723	3.49978	AAA_18,PRK
Cunninghamia02470	4.87732	3.86892	6.55065	3.92995	4.39133	4.20025	4.73902	4.87517	4.66698	4.69616	4.51526	Pribosyl_synth,Pribosyltran_N
Cunninghamia02474	4.40531	4.50699	4.00486	4.18105	4.01566	4.67144	4.06036	4.02662	4.25336	4.36732	4.37911	IBR,zf-C3HC4,zf-RING_UBOX
Cunninghamia02475	5.26845	5.33777	4.10143	4.29504	4.66486	5.75751	5.27272	5.26832	5.38959	5.20405	5.58376	GATA
Cunninghamia02477	4.25263	2.69681	4.45549	2.96391	5.65324	4.27068	4.19498	4.15456	4.26764	4.20909	3.13439	HLH
Cunninghamia02478	4.85454	4.63622	5.23024	4.93134	6.28192	4.46186	4.96924	5.08998	4.71012	4.69129	4.35854	PALP
Cunninghamia02479	1.11814	0	4.26258	0.471968	0.16049	1.60534	2.82572	2.16232	1.54778	1.78395	0	Lipase_GDSL
Cunninghamia02480	5.94161	4.03239	4.42651	4.85783	6.63352	5.55266	5.91469	5.88238	5.6601	5.38589	6.85325	WD40
Cunninghamia02482	5.21493	2.95066	4.69019	4.1661	5.38861	5.19821	5.10235	5.08523	5.22347	5.20097	5.6859	DUF2921
Cunninghamia02483	4.79398	3.83825	5.70063	4.08803	4.04669	4.07139	4.28828	4.66101	4.66554	4.29687	4.39069	BolA,SufE
Cunninghamia02484	4.55039	4.49746	4.05612	3.97737	4.35643	4.15917	4.65983	4.60583	4.36083	4.39938	4.6468	zf-C3HC4,zf-CCCH,zf-RING_2
Cunninghamia02485	5.26103	3.10406	4.70096	3.8857	1.43527	5.10572	5.19426	5.61231	5.0472	4.89069	4.49301	Ribosomal_L22
Cunninghamia02486	0.607232	0.172488	0.450309	0.0547327	0.457682	0.296702	0.289638	0.294743	0.792717	1.00192	1.04311	LRRNT_2,LRR_1,LRR_6,LRR_8,Pkinase
Cunninghamia02487	3.64942	2.27113	4.99334	4.47247	2.98082	3.08231	3.42662	3.50335	3.47041	3.34023	2.83882	His_Phos_1
Cunninghamia02488	4.78844	4.77111	4.54327	4.54075	4.83321	4.82214	4.96073	4.77865	4.83335	4.81875	4.86964	LSM
Cunninghamia02489	0.947105	0.165215	0.815575	0.78157	0.477159	0.771463	2.21091	2.86367	1.57982	1.07062	0.903038	Ribosomal_S18
Cunninghamia02490	5.70263	4.68143	6.65428	4.91131	5.21645	7.65847	6.31558	5.70592	6.00442	6.0721	2.80619	Lipase_GDSL
Cunninghamia02491	5.18007	7.01718	5.06445	5.59209	6.08594	5.85994	5.75819	5.98535	5.89371	5.52316	5.33726	PRA1
Cunninghamia02492	3.62554	2.08293	5.8117	3.34279	1.60991	3.71179	3.68982	3.94198	3.82395	3.70214	2.32797	Lactamase_B_3
Cunninghamia02496	1.79327	1.60312	1.37833	1.19745	1.56965	1.67506	1.75531	1.84626	1.80447	1.41486	1.54942	Serpin
Cunninghamia02497	4.39805	4.96634	4.33428	4.63705	4.50267	4.3714	4.71467	4.67359	4.4865	4.54436	5.13059	ACP_syn_III,ACP_syn_III_C
Cunninghamia02498	2.63498	1.63769	0.789103	2.13214	1.69109	1.73567	1.51669	1.68317	2.07016	1.85493	0.0885939	DUF642
Cunninghamia02500	5.8704	3.59638	4.09812	4.07145	6.87045	5.5874	5.39642	5.65001	5.40302	4.83784	6.50863	F-box,F-box-like,Kelch_1
Cunninghamia02501	4.99785	0.259021	4.16044	6.37329	0.1137	6.47802	7.31384	7.3397	6.54081	6.48679	1.26624	Dimerisation,Methyltransf_2
Cunninghamia02502	3.90001	4.68719	4.07941	4.77178	3.9944	4.40022	4.30838	4.17011	4.17387	4.04434	4.00525	GFO_IDH_MocA,GFO_IDH_MocA_C
Cunninghamia02503	0.105231	0.0827026	0	0.00384207	0.0389044	0.0313952	0.0931094	0	0.0542697	0.105231	0.045443	Transferase
Cunninghamia02504	3.05768	1.36065	4.28165	0.872106	2.1606	3.91025	3.52273	3.26078	3.33952	3.37086	3.66668	LTP_2
Cunninghamia02505	6.36868	4.68502	4.89718	1.98853	7.16316	5.67737	5.37386	6.07502	6.71461	6.84319	5.89504	Pkinase
Cunninghamia02506	4.44177	4.55674	4.41249	4.3925	4.8886	3.83485	4.43427	4.38387	4.1224	3.85851	4.25902	ATG101
Cunninghamia02507	4.37193	4.98063	5.32821	5.28318	5.11912	4.22864	4.56098	4.63912	4.25837	4.0565	4.35983	FAA_hydrolase
Cunninghamia02508	4.59132	3.08809	4.06508	3.19419	4.29467	4.2093	4.21236	4.29995	4.36572	4.31689	4.25025	TPR_16,TPR_2,TPR_8
Cunninghamia02509	4.07131	3.54819	2.93445	3.23644	3.49578	3.34819	3.47927	3.69955	3.4402	3.56617	3.84957	ABC_tran
Cunninghamia02510	7.31047	9.04961	6.78587	7.50209	7.2474	7.47298	7.68756	7.76146	7.32576	6.96317	7.88349	Mito_carr
Cunninghamia02511	2.48113	1.7476	2.36289	0.819668	6.10354	2.72429	1.81394	1.73089	1.96014	1.98768	3.58183	Fer4_13,Lactamase_B
Cunninghamia02513	3.24575	2.21485	4.41979	2.42125	1.36364	3.88082	4.23465	4.0973	4.03612	3.89178	3.49014	F-box
Cunninghamia02515	6.88653	7.46634	6.43006	6.71539	6.36769	7.04954	7.2577	7.15784	6.90157	6.86426	7.38686	RRM_1
Cunninghamia02516	3.49014	0.179299	6.82989	2.56673	0.59136	3.26709	3.09232	3.49019	3.56377	3.58236	0.52707	RRM_1
Cunninghamia02517	6.65416	3.64904	4.94392	1.77961	6.96654	5.6847	4.88044	5.70565	6.63519	6.63007	6.04163	Pkinase
Cunninghamia02519	7.95502	4.53831	9.91237	4.4429	4.99058	6.21521	5.58387	6.20604	6.62891	6.87606	7.02992	Glycolytic
Cunninghamia02520	3.96778	4.7716	3.65627	4.52465	4.68839	3.67163	4.26226	4.23437	3.87977	3.64081	4.14473	PP2C
Cunninghamia02521	3.89126	6.49736	4.13857	4.13241	3.10204	4.34523	4.70247	4.76375	4.57216	4.39662	5.02374	zf-RING_2
Cunninghamia02522	3.20001	2.30217	3.21034	0.676869	2.71962	2.54803	1.95072	2.07382	3.31918	3.72563	2.1157	Ras
Cunninghamia02523	2.38396	0.257815	3.78185	0.44608	0.560389	2.5113	2.94317	2.83949	2.48414	2.37768	3.36593	K-box,SRF-TF
Cunninghamia02524	2.76603	3.47738	2.79473	2.86625	3.8245	2.6363	2.28875	2.31082	2.55131	2.2459	3.00666	Acyltransferase
Cunninghamia02525	6.01365	6.20887	4.81602	5.80866	5.7653	6.33599	6.72273	6.76731	6.37762	6.40928	6.34687	RRM_1,RrnaAD
Cunninghamia02526	1.69733	1.03281	3.5739	1.66129	2.49194	1.87748	2.45277	2.31005	1.84693	1.89814	1.14492	zf-CCHC,zf-CCHC_2
Cunninghamia02527	3.5992	2.18025	3.97826	3.49561	3.87542	3.66661	3.65539	3.84589	3.73024	3.3829	3.18972	FKBP_C
Cunninghamia02528	7.65765	8.45342	7.69871	7.56752	8.19627	7.61432	8.03199	8.05349	7.67618	7.47753	8.48811	Mito_carr
Cunninghamia02529	5.34457	4.7783	4.84467	5.18768	4.57952	5.4101	5.43358	5.41317	5.36583	5.50565	5.36847	DYW_deaminase,PPR
Cunninghamia02532	4.27516	7.70116	4.70404	5.43788	7.04864	6.55032	6.53185	6.44239	5.70325	5.21031	4.60709	dCMP_cyt_deam_1,dCMP_cyt_deam_2
Cunninghamia02533	2.09514	0.745022	1.67416	1.29062	1.17249	2.90567	3.3297	3.21459	2.86967	2.52757	1.64386	Transferase
Cunninghamia02534	4.78675	0.416479	1.17781	0.225275	0.749892	4.49636	2.63753	2.23644	4.02922	4.11944	4.28291	B_lectin,PAN_2,Pkinase,Pkinase_Tyr,S_locus_glycop
Cunninghamia02535	4.85972	4.59292	6.95084	5.25144	3.75446	5.43385	5.1162	5.21521	5.03612	4.75221	4.25827	NAD_binding_10
Cunninghamia02536	5.89806	6.28531	6.3233	7.00471	5.50103	6.01975	6.0038	6.0428	5.86717	5.6321	5.73363	Pkinase
Cunninghamia02539	1.13005	0.107911	1.5928	0.269033	1.31499	0.823478	0.747602	0.661446	1.33724	1.39598	0.278976	LRRNT_2,LRR_1,LRR_8,Pkinase,Pkinase_Tyr
Cunninghamia02541	5.33525	4.23315	5.04524	4.98844	4.9293	4.82905	4.93807	4.82129	4.71677	4.78569	4.31511	DnaJ
Cunninghamia02544	0	0.0219534	0.0271541	0.0295118	0.0332762	0	0	0	0	0.0153073	0.0229004	RVT_2,Retrotran_gag_2,Retrotran_gag_3,Retrotrans_gag,gag_pre-integrs,rve,zf-CCHC
Cunninghamia02547	7.61012	6.73483	6.15555	5.37873	6.70344	7.26873	6.56407	6.61426	6.9737	6.9936	6.85607	GRAM
Cunninghamia02548	9.09046	9.2659	7.86625	8.37313	8.8378	8.87399	9.04352	9.09887	8.84914	8.99928	9.22933	14-3-3
Cunninghamia02549	0.888305	1.43652	1.49057	2.45242	0.725959	1.8725	2.56177	3.00144	3.49301	3.36704	4.78611	Pkinase
Cunninghamia02551	3.23741	1.63025	4.54541	3.09429	2.93992	2.56568	3.05901	3.25485	2.87788	2.75653	1.88153	DUF3531
Cunninghamia02552	0.135316	0.173341	0.246104	0.120352	0	0.197865	0.0625823	0.060278	0.16221	0.140997	0.167786	LRR_3,NB-ARC,TIR
Cunninghamia02553	0.0690147	0	0.114145	0.0148314	0	0.0876891	0.036093	0.0370307	0.0913049	0.220743	0.109249	RRM_1
Cunninghamia02555	2.83424	3.27272	2.71648	3.17972	3.13543	2.38239	2.709	2.89588	2.99615	2.32039	3.01263	ASCH
Cunninghamia02556	6.65575	6.89083	6.05456	7.6841	6.39195	7.28152	7.37039	7.11183	6.67472	6.22233	6.44856	UQ_con
Cunninghamia02557	4.57099	4.52069	4.45832	4.76261	4.10028	4.59206	4.18431	4.17233	4.37116	4.5411	3.91924	RRM_1
Cunninghamia02558	2.84372	0.21122	3.06293	0.250557	2.1137	0.133564	1.62324	2.90593	2.39808	2.53265	0.24123	MtN3_slv
Cunninghamia02559	3.12708	3.93373	3.74003	3.60751	4.04378	2.98647	3.30738	3.4482	3.17366	3.08542	3.63993	BTB_2,Pentapeptide
Cunninghamia02560	6.01117	3.73075	6.92851	6.31955	4.31281	6.59281	7.05074	7.15449	6.7495	6.62464	3.08304	HALZ,Homeobox
Cunninghamia02561	2.66251	3.09739	2.7948	2.73819	2.33666	2.93904	3.00654	2.89524	2.63962	2.37184	1.85479	ATG27
Cunninghamia02562	6.03663	6.75908	6.21832	6.98216	6.3947	5.80067	6.2396	6.21815	6.08071	5.82484	5.83614	Proteasome,Proteasome_A_N
Cunninghamia02563	4.11348	4.96022	3.7163	5.02396	4.79679	3.89343	4.28661	4.29119	4.08786	3.95996	3.95949	IPK
Cunninghamia02565	1.86974	0	4.81796	0.0219534	0	0.347477	0.441838	1.0389	1.57467	1.51299	0	Lipase_GDSL
Cunninghamia02567	5.07835	4.6292	4.42091	5.49591	4.59044	4.69623	4.72625	5.00237	4.81767	4.63401	4.35384	UPF0160
Cunninghamia02568	9.12393	9.09876	8.54119	7.9118	9.80063	8.77358	9.51306	9.55651	9.14553	8.86352	9.79263	LRRNT_2,LRR_1,LRR_4,LRR_8
Cunninghamia02570	5.46912	4.1767	7.10698	4.61202	4.90619	5.08888	5.07539	5.19944	5.20696	5.16298	4.6481	DnaJ
Cunninghamia02575	4.42335	3.51656	3.45698	3.27466	3.70565	3.91574	3.94211	3.91153	4.00627	3.86707	2.92334	CDC50
Cunninghamia02576	4.76739	4.44274	4.75	4.78936	5.23028	4.36595	4.64058	4.57588	4.57527	4.68708	4.33555	Ribosomal_L22
Cunninghamia02578	4.65541	5.31038	4.43885	4.47244	5.40741	4.92589	4.76801	4.78882	4.47632	4.18378	4.69367	Mito_carr
Cunninghamia02580	5.10346	5.8062	2.69443	3.64197	5.45684	3.31087	3.92445	4.43776	4.25116	4.10677	1.26283	Senescence
Cunninghamia02581	0	0.0313952	0.032336	0	0	0.0356239	0	0	0	0.0262099	0	Chromo,RVP_2,RVT_1,Retrotrans_gag,rve
Cunninghamia02582	4.14693	0.144482	5.9671	1.9542	0	3.31822	4.13898	4.2548	4.09851	4.17786	1.00024	2OG-FeII_Oxy,DIOX_N
Cunninghamia02583	6.99739	8.21862	6.71419	8.55183	9.25832	7.86195	7.76959	7.73863	7.18546	7.0374	8.56204	HMA
Cunninghamia02584	7.69482	7.35829	5.86158	9.39702	2.29259	9.3086	7.98104	8.06783	7.89744	8.20006	5.1236	DUF642
Cunninghamia02585	5.34382	4.72986	3.73433	3.44634	4.36214	4.96164	5.82689	5.89826	5.22109	4.91243	5.63376	CRAL_TRIO,CRAL_TRIO_N
Cunninghamia02586	4.23046	3.31547	4.24575	3.39117	4.71785	4.12675	3.19598	2.96895	3.39534	3.44776	2.06729	Lipase_GDSL
Cunninghamia02587	4.36562	4.63887	4.61859	4.99245	4.66006	3.99413	4.42149	4.52371	4.44073	4.25779	4.07955	TIP41
Cunninghamia02588	0.52707	1.34161	4.46774	0.543661	0	1.60391	1.11348	1.32654	1.13575	1.00144	0.0445107	CMAS
Cunninghamia02590	2.40427	1.82917	1.74603	2.41549	1.55123	1.75189	2.3116	2.17281	2.29778	2.43251	1.14296	DYW_deaminase,PPR,PPR_2
Cunninghamia02591	4.05357	4.52237	4.30446	4.73422	4.5744	4.54498	4.12008	4.08667	4.47597	4.6729	4.28641	F-box,F-box-like
Cunninghamia02592	4.79504	3.82253	3.34974	2.4107	3.16511	3.6843	3.86331	4.0808	4.23376	3.98365	4.79194	NUDIX
Cunninghamia02593	2.85393	4.33921	4.75699	2.69124	2.95606	2.3399	2.48027	2.63722	2.57354	2.75082	1.7747	GGACT
Cunninghamia02595	6.99009	6.96367	8.02299	6.76109	6.09115	6.74901	6.79631	6.96605	6.83654	6.92424	6.16385	Ank_2,Ank_3,Ank_4
Cunninghamia02596	4.6118	3.95742	3.92229	4.00351	4.02127	4.13993	4.25646	4.23578	4.29182	4.15799	4.19375	Use1
Cunninghamia02598	7.65389	6.91534	7.23909	8.96239	7.87017	8.40804	7.13323	7.34347	7.20115	7.61052	7.98651	Chal_sti_synt_C,Chal_sti_synt_N
Cunninghamia02599	5.84582	8.89388	6.24261	4.69935	7.12445	5.78715	6.76931	6.83413	6.60734	6.13386	7.6464	Pirin,Pirin_C
Cunninghamia02600	3.26253	5.31296	2.70775	4.55941	3.60676	3.3742	3.46767	3.20784	3.37994	3.31532	4.05811	HALZ,HD-ZIP_N,Homeobox
Cunninghamia02601	5.11987	4.76952	4.53105	4.91105	4.91638	4.50229	4.71436	4.59821	4.49215	4.32668	4.85135	Utp11
Cunninghamia02602	0.970363	0.966677	2.03515	3.5795	2.7145	1.05149	2.22507	2.17898	1.81051	2.07576	1.64016	Myb_DNA-binding
Cunninghamia02603	4.61883	4.99717	5.43681	5.95251	5.30919	4.88173	5.31887	5.27818	4.89475	4.69939	5.28279	WD40
Cunninghamia02604	4.95754	5.0577	4.59333	4.8606	5.16302	4.57797	4.67559	4.63846	4.65707	4.76665	4.53419	Mod_r
Cunninghamia02606	4.55092	4.04221	5.83976	4.39497	4.02942	4.08644	4.68051	4.94392	4.52178	4.28115	4.12049	CPP1-like
Cunninghamia02607	0.320773	0	3.47227	2.60597	0	2.31121	0.254594	0.243669	0.621056	0.810649	0	Transferase
Cunninghamia02608	2.05404	0.975263	4.12681	3.58019	0.421515	2.52448	2.10411	1.95779	2.09176	1.97563	0.977219	FTCD_N
Cunninghamia02610	0	0	0.0588937	0	0	0	0.184386	0.1137	0	0	0	LRRNT_2,LRR_8,Pkinase
Cunninghamia02611	2.31237	0.849599	4.57654	2.13181	1.21599	2.25751	1.82524	1.76341	2.31817	2.44449	0.854661	DYW_deaminase,PPR,PPR_2
Cunninghamia02612	5.11184	1.21971	3.33833	2.69302	0	5.28901	4.84983	5.52001	4.22353	3.9285	5.01144	Ribosomal_L2,Ribosomal_L23,Ribosomal_L2_C
Cunninghamia02615	5.54433	5.08304	5.20923	5.34363	6.07399	5.09067	5.37126	5.50216	5.14742	4.99405	5.74643	PfkB
Cunninghamia02616	3.84284	3.70944	4.18039	5.40429	4.47582	3.53157	4.04384	4.3903	3.73733	3.48095	4.14102	ADH_N_2,ADH_zinc_N
Cunninghamia02618	5.7518	4.31099	4.79677	4.86883	5.30328	5.64502	5.79188	5.8575	5.79972	5.66571	5.74936	SRPRB
Cunninghamia02619	3.48706	1.6523	5.58841	4.10827	6.07032	1.88349	2.37072	3.0993	3.02237	3.14372	0.831067	Str_synth
Cunninghamia02621	4.82523	2.80309	3.65512	2.91501	3.89679	4.07302	4.47534	4.53502	4.32423	4.524	4.12057	Trehalose_PPase
Cunninghamia02623	2.69443	3.6142	2.15023	3.3697	2.48345	2.37527	2.9024	2.8112	2.66683	2.57426	2.49774	SCO1-SenC
Cunninghamia02624	6.20143	6.10073	5.2676	5.59732	6.09397	6.22547	6.43362	6.55122	6.38095	5.9612	6.59495	Yip1
Cunninghamia02625	3.45233	0.933824	3.09311	3.96594	2.29209	1.28076	4.23202	4.19771	3.33724	2.80088	1.52222	2OG-FeII_Oxy,DIOX_N
Cunninghamia02626	0.547943	0.210804	0.8101	0.592636	3.6938	1.47335	1.38847	0.940856	0.853863	0.36102	1.92194	2OG-FeII_Oxy,DIOX_N
Cunninghamia02627	5.11231	4.33621	5.22515	4.69629	4.97255	4.62541	4.65709	4.6486	4.81291	4.65562	4.71843	IBR,zf-C3HC4,zf-RING_UBOX
Cunninghamia02628	4.42658	3.91	4.3762	3.98152	2.82042	4.11684	3.88577	3.72345	4.01284	4.09218	3.85645	Syntaxin-6_N
Cunninghamia02629	11.6509	5.57131	3.0658	1.57966	10.1423	7.19351	8.39915	8.48167	8.03198	7.58899	12.1196	ADH_N,ADH_zinc_N
Cunninghamia02631	1.13728	0.400902	1.03914	2.00384	0.271426	1.7264	1.59327	1.44961	1.3084	1.4459	0.326921	bHLH-MYC_N
Cunninghamia02632	1.24691	1.11326	1.41432	1.28629	0.670538	1.32979	1.12785	1.35106	1.36569	1.3537	1.07679	DYW_deaminase,PPR,PPR_2
Cunninghamia02633	3.38299	3.16886	3.29205	3.44524	3.74298	2.91233	3.23092	3.35966	3.00791	3.10707	2.88427	ATP_bind_3,zn-ribbon_14
Cunninghamia02634	3.81967	3.56961	3.78799	3.43967	4.34348	3.32419	3.51282	3.75082	3.56832	3.32898	3.13679	Vps26
Cunninghamia02636	4.45678	5.15248	4.14695	4.39901	5.08584	4.37309	5.04051	4.88596	4.43443	4.60132	5.25719	Sec5
Cunninghamia02637	4.26614	4.32704	3.44352	3.9627	3.7722	3.47127	3.63467	3.85183	3.68111	3.5959	4.20278	Fcf1
Cunninghamia02638	7.65596	0.155749	4.48849	5.88311	7.47601	3.21687	7.11216	7.67833	7.09503	7.66307	5.18542	PNP_UDP_1
Cunninghamia02639	3.07325	2.02916	5.75305	3.39931	1.134	3.41034	3.52176	3.65325	3.33628	2.99711	1.41882	FKBP_C
Cunninghamia02640	5.84059	2.72944	3.06959	1.84103	8.61624	6.28267	7.11107	7.05992	6.60959	6.58852	9.87845	Pyr_redox_2
Cunninghamia02642	3.16361	5.45083	2.55533	5.75962	1.48302	5.33309	4.29978	3.97465	3.3781	3.19755	2.54909	FA_desaturase,Lipid_DES
Cunninghamia02643	5.95531	7.20181	5.92514	6.3988	6.3884	6.01981	6.23464	6.13349	5.90507	5.83195	6.33946	Iso_dh
Cunninghamia02644	1.34918	0	0.599953	0.529405	0.0708473	0.504536	0.350874	0.286881	1.4844	1.26143	0.171207	LRRNT_2,LRR_1,LRR_8
Cunninghamia02645	1.82361	1.36121	4.74001	1.02456	0.518031	1.04288	0.747602	0.559084	2.45917	2.58496	0.874994	Pkinase
Cunninghamia02647	5.31329	3.51269	7.91944	5.08579	4.42118	4.79558	5.43285	5.57791	5.22766	4.86458	2.99681	RRF
Cunninghamia02648	6.80421	6.91519	6.60062	5.71854	6.22166	6.40535	6.51448	6.5887	6.48764	6.48831	6.70593	Aldose_epim
Cunninghamia02650	3.49134	0.952085	5.07316	4.2917	2.55524	4.53839	4.35842	3.97627	3.32793	3.13887	2.59256	ADH_N_2,ADH_zinc_N
Cunninghamia02651	3.79199	3.02272	5.48838	3.9392	3.59108	4.02995	4.34752	4.22594	3.89763	3.87365	3.44082	S4
Cunninghamia02652	3.50322	3.48736	5.63156	3.32361	4.36259	3.33833	3.7335	3.80495	3.54979	3.24813	2.64877	Endonuclease_5
Cunninghamia02653	2.59725	1.49672	2.0018	2.8514	1.69688	2.92125	3.32673	3.31407	3.07085	2.96569	2.62605	PNP_UDP_1
Cunninghamia02654	3.92966	3.1369	4.66818	3.37374	3.41043	3.78719	3.92723	4.09105	3.69098	3.97795	2.65741	5_3_exonuc,5_3_exonuc_N
Cunninghamia02655	4.36378	6.15437	5.27775	4.76315	4.60241	6.15024	6.32894	5.80953	5.48849	5.63633	5.11674	Melibiase_2,Melibiase_2_C
Cunninghamia02657	4.09443	3.5363	3.93294	4.83922	4.48029	4.27754	4.70199	4.64751	4.32303	4.30086	4.03744	Cullin_binding
Cunninghamia02658	3.02839	3.40177	2.90862	3.2455	3.76861	3.21397	3.04969	3.00252	3.23578	3.7588	2.97569	RRM_1,WW
Cunninghamia02659	0.0740487	1.76893	0.377031	3.8954	0.1137	1.06924	0.503518	0.384787	0.245293	0.398715	0.045443	Auxin_canalis,PH_2
Cunninghamia02660	3.40853	0.722175	5.35984	2.5896	2.13444	3.28525	3.0389	3.18153	3.52903	3.22322	1.57805	YGGT
Cunninghamia02661	6.11173	6.55884	6.08548	6.03616	6.56593	5.96331	5.81727	5.87672	5.97503	5.49992	6.24282	DER1
Cunninghamia02662	2.1592	0.120352	2.29915	0.227741	3.74839	0.80763	1.80474	2.10165	1.96606	1.77919	2.39598	NmrA
Cunninghamia02663	4.76949	4.35889	4.07553	3.77062	4.59118	4.06474	4.54755	4.59727	4.4493	4.38536	4.67702	RNase_T
Cunninghamia02664	5.43168	5.39941	5.33555	5.40594	5.73145	5.30114	5.54754	5.55262	5.12049	5.36189	5.3009	zf-RING_11,zf-RING_2
Cunninghamia02668	4.60464	1.78674	3.49506	3.38124	2.32865	3.80567	1.6363	1.51736	2.77751	3.08463	2.55361	zf-FLZ
Cunninghamia02669	2.16586	1.91775	3.99985	2.56592	2.03656	2.51761	2.01804	2.31856	2.75061	2.67559	1.32577	LCM
Cunninghamia02670	10.9173	10.1626	9.15322	9.87513	8.8308	11.4271	11.2638	11.2242	11.0374	11.2356	10.2161	S-AdoMet_synt_C,S-AdoMet_synt_M,S-AdoMet_synt_N
Cunninghamia02671	7.35497	7.49612	7.071	6.75846	7.53164	7.03954	7.31739	7.4498	7.21772	6.85039	7.53925	Metallophos,STPPase_N
Cunninghamia02672	8.02906	2.89659	5.2924	0.682873	5.86584	6.17121	4.43421	4.09887	6.05798	6.14206	7.31834	U-box
Cunninghamia02676	7.24455	6.85118	6.5876	6.12318	7.5288	7.00657	6.91478	7.00122	6.99824	7.42137	7.31745	zf-LSD1
Cunninghamia02677	2.95295	2.97337	2.93219	2.68564	3.32543	2.56933	3.09576	2.95333	2.76107	2.59725	2.91233	BTB_2,Pentapeptide
Cunninghamia02678	4.76134	2.0627	5.18851	3.8727	5.5034	4.24105	3.94545	4.00249	4.31392	4.22069	3.68422	Abhydrolase_1,Abhydrolase_6
Cunninghamia02679	3.62098	3.17371	4.98961	3.41111	3.33075	3.27118	2.96932	3.27848	3.35323	3.5541	2.18513	His_Phos_1
Cunninghamia02680	7.38361	6.91295	7.26903	7.30712	7.39987	7.18378	7.49777	7.51886	7.37177	7.0463	7.86917	Aldo_ket_red
Cunninghamia02681	5.34515	4.10367	6.35847	4.4745	6.03168	4.78684	5.43827	5.72138	5.29976	5.07563	4.7559	MOSC,MOSC_N
Cunninghamia02682	2.19598	3.67987	2.97153	2.4819	2.03257	1.98878	2.2134	1.95047	1.98392	1.93672	1.46432	Mito_carr
Cunninghamia02685	3.17099	1.52807	2.78646	1.77891	1.93093	2.70096	2.70524	2.4398	2.6129	2.74201	3.0993	DUF1639
Cunninghamia02686	6.48327	7.04413	5.38791	5.02034	5.77574	6.54206	6.7337	6.74923	6.46943	6.32336	7.12519	Yip1
Cunninghamia02687	4.23739	3.08259	2.63328	3.45961	4.70879	3.4721	4.08551	4.00075	3.81359	3.50526	4.49942	SNAP
Cunninghamia02688	3.59789	2.57394	6.22055	3.49923	1.51147	3.74638	3.61255	3.74875	3.37773	3.54971	2.21402	DUF1731,Epimerase
Cunninghamia02689	3.92353	3.16103	5.04874	3.92527	4.20966	3.55197	3.96849	4.04559	3.96147	3.93728	2.72995	DUF3531
Cunninghamia02692	9.45956	2.572	6.76588	4.27493	5.95086	8.61291	8.65392	8.86297	8.8644	8.8327	9.40946	Abhydrolase_3
Cunninghamia02693	2.42026	1.65413	2.33056	2.00899	2.44731	2.00696	2.33008	2.38727	2.26594	2.50462	1.94698	WD40
Cunninghamia02696	3.55602	3.27922	3.699	0.259825	2.53688	1.65764	2.99789	3.09598	3.44731	3.85821	0.302563	LRRNT_2,LRR_1,LRR_6,LRR_8
Cunninghamia02697	7.99572	7.66966	7.28889	6.7112	7.68959	7.69805	7.67087	7.74224	7.70259	7.83818	7.67292	Snf7
Cunninghamia02698	0.871844	0	0.982583	0.760434	0	1.08406	1.44749	1.56462	1.47975	1.29748	0	Terpene_synth,Terpene_synth_C
Cunninghamia02699	2.51155	0.532068	1.65886	0.209141	1.08452	1.92334	1.38938	1.15424	2.00552	2.73379	0.16178	DPBB_1,Pollen_allerg_1
Cunninghamia02700	1.13203	7.65383	7.53071	8.6403	0.540689	9.4777	6.43029	4.08732	3.98711	3.72748	0.543991	Pollen_Ole_e_I
Cunninghamia02702	1.23716	0.401266	0.731473	0.985015	0.149693	1.63769	1.8909	1.32654	1.44731	1.30587	1.55385	EF-hand_1,EF-hand_5,EF-hand_7,EF-hand_8
Cunninghamia02703	3.42837	6.1354	6.92402	4.34974	5.6451	4.97274	5.02001	4.60492	4.08857	4.32979	4.31354	2OG-FeII_Oxy,DIOX_N
Cunninghamia02704	6.44929	7.03478	6.44839	6.81082	6.16084	6.34516	6.3187	6.36409	6.21273	6.27279	6.64748	UFD1
Cunninghamia02705	6.60061	7.68718	5.75999	7.01493	7.03936	6.52696	6.77407	6.61141	6.32714	6.04103	7.23394	TRAP_alpha
Cunninghamia02708	6.19373	6.5239	5.66329	6.04187	6.18903	6.19286	6.65943	6.67952	6.40278	6.2027	6.58065	CUE
Cunninghamia02709	1.96545	2.19776	4.39913	1.38202	2.29993	1.98732	2.13871	2.25942	2.33056	2.36951	1.83512	ADH_N,ADH_zinc_N
Cunninghamia02710	5.21482	4.68267	4.33447	3.76029	5.74131	4.50437	5.03735	5.22801	5.09046	5.02646	5.10287	Mod_r
Cunninghamia02712	5.22806	6.19143	4.04536	5.60449	5.62455	5.32064	5.34199	5.1443	4.87334	4.50227	5.49964	ADK
Cunninghamia02713	3.00294	0.53771	2.5319	1.12057	2.34993	2.96409	2.13543	1.57418	2.70221	3.15909	0.269033	DPBB_1,Pollen_allerg_1
Cunninghamia02714	6.32219	6.79208	7.13798	6.76071	6.75926	6.57298	6.75951	6.7753	6.47807	6.14874	6.4005	Aconitase_C
Cunninghamia02715	0.139688	0	0	0.34861	0.0389044	1.12785	1.64278	1.12389	0.0953619	0.464668	0	2OG-FeII_Oxy,DIOX_N
Cunninghamia02717	3.51425	2.27491	3.09322	3.53721	2.27401	3.19545	3.30587	3.3189	3.34246	3.27456	2.66804	RrnaAD
Cunninghamia02718	5.09576	4.79488	4.49697	5.21979	5.02318	4.65444	4.75096	4.5823	4.76661	4.50872	4.65098	Sas10_Utp3
Cunninghamia02719	6.54266	5.14755	6.38716	6.27692	5.91787	6.42785	6.87277	6.9164	6.57475	6.52551	6.4519	DHDPS
Cunninghamia02720	6.36076	5.10078	6.07259	3.01644	5.30973	5.31481	5.27138	5.50355	5.90715	5.85395	3.95255	DSPc
Cunninghamia02721	8.72133	6.853	7.3754	5.04431	6.54641	8.43047	7.32282	7.51676	8.00164	8.06541	8.09461	C2
Cunninghamia02722	1.53124	1.75432	2.82232	2.27868	1.8335	1.27143	1.58944	1.60423	1.42474	1.66418	1.04544	PTS_2-RNA
Cunninghamia02723	3.7967	1.10903	1.8597	0.423668	3.03034	0.897628	3.00456	3.00378	2.14872	1.78367	6.55793	Neprosin,Neprosin_AP
Cunninghamia02725	4.54141	4.7038	6.01479	4.96886	5.61881	5.04509	5.18808	5.12871	4.72143	4.95897	4.29709	Methyltransf_11
Cunninghamia02726	4.20836	0.422592	5.07141	1.01887	5.21702	3.91686	4.38654	4.40331	4.03486	3.87611	2.60692	Lipase_GDSL
Cunninghamia02728	1.91686	2.8364	3.6597	1.64155	1.20685	1.93294	2.17536	2.08259	2.07393	1.78353	0.954072	TPMT
Cunninghamia02729	5.05229	0.139688	3.0115	3.90926	2.87119	4.40769	3.81994	4.21368	4.72516	4.9293	4.46691	AP2
Cunninghamia02730	5.14969	2.98835	5.06287	4.46821	4.34896	4.3279	5.08331	5.14633	4.79294	4.79738	4.65505	Acetyltransf_1
Cunninghamia02731	3.93803	0	2.30324	0	0	2.07382	1.04334	0.448549	1.87683	1.84117	1.32711	AP2
Cunninghamia02732	3.9076	2.09795	1.67627	3.59967	5.82071	2.70716	3.11598	3.13269	3.16746	3.11259	3.02083	Epimerase
Cunninghamia02734	2.21112	3.003	0.0740487	1.69659	2.12157	2.16189	2.26674	2.3598	1.84826	0.909965	3.05912	Glyco_hydro_16,XET_C
Cunninghamia02735	4.78729	4.53412	5.99398	4.74832	4.57374	4.50405	4.72161	4.63525	4.70377	4.41918	4.15389	TPR_12
Cunninghamia02736	4.77554	3.48139	3.49083	5.04034	4.5492	4.46811	4.52065	4.7014	4.73335	4.71461	4.50955	ADH_N
Cunninghamia02737	3.61612	3.56633	4.18415	3.10221	3.51921	3.07662	3.13378	3.2498	3.28239	3.29744	2.65642	UMPH-1
Cunninghamia02738	3.83841	3.65714	6.51254	4.66791	3.04189	4.03993	4.30488	4.22468	3.91676	3.83069	2.35238	NAD_binding_10
Cunninghamia02739	4.57753	3.81154	4.33835	3.49172	3.65745	4.50481	4.6241	4.82288	4.65743	4.41276	4.90082	D123
Cunninghamia02741	2.04159	4.8801	2.71655	3.81486	3.56791	2.50021	3.32048	3.1251	2.44899	2.41693	2.61714	His_Phos_1
Cunninghamia02743	3.47673	3.43398	6.27558	4.04314	1.56982	3.62098	2.439	2.51459	2.81202	3.0268	0.130931	LCM
Cunninghamia02745	7.63335	1.25721	6.11512	3.30344	6.18692	7.26765	8.19813	8.67502	8.24751	7.64907	8.12829	AP2
Cunninghamia02746	7.16145	7.36622	6.53613	6.61546	6.61658	7.1824	7.41143	7.44539	7.10393	6.80532	7.77095	Alfin,PHD
Cunninghamia02747	5.01105	6.72345	8.57226	5.32857	2.18534	5.06428	5.51785	5.89694	5.61722	5.43858	4.91249	adh_short
Cunninghamia02748	4.20064	4.77935	5.36944	3.45079	4.13008	4.03339	3.72341	3.76727	3.89028	3.77372	3.68347	TPR_16,TPR_19,TPR_8
Cunninghamia02749	6.48199	6.03048	7.95619	6.08285	5.60369	6.06462	6.47561	6.75704	6.42742	6.19516	5.41358	GrpE
Cunninghamia02750	3.41603	0.395794	2.1157	1.15208	2.46632	2.93156	3.3642	3.3012	3.07639	2.62402	3.64297	LRRNT_2,LRR_1,LRR_8,Pkinase
Cunninghamia02752	3.77259	3.53539	5.43355	4.56645	6.39115	5.66653	5.76158	5.39228	4.69583	4.13537	2.89401	PC-Esterase,PMR5N
Cunninghamia02753	2.39944	1.11148	2.6013	0.649539	1.27481	2.73249	1.78353	1.57741	2.19061	2.56625	1.15553	2OG-FeII_Oxy,DIOX_N
Cunninghamia02756	0	0	0.100305	4.05044	0	2.08236	0.440066	0	0.0588937	0	0	Cyclin
Cunninghamia02757	1.98768	2.74006	1.65168	2.78164	1.85838	2.08769	2.06569	2.208	2.24164	2.50809	2.60273	CSD
Cunninghamia02758	2.73711	0.941858	1.39378	0.321158	2.17951	2.87644	1.70973	1.52724	2.46597	2.25741	1.88297	Lipase_3
Cunninghamia02760	5.91672	6.18782	7.05356	7.25805	6.03073	6.07607	6.07153	6.07958	5.96338	6.00308	5.22648	NAD_binding_11,NAD_binding_2
Cunninghamia02764	7.13733	4.45352	5.13329	2.4452	7.33624	6.70416	6.73041	6.8489	7.11615	7.23879	8.04929	ADH_N,ADH_zinc_N_2
Cunninghamia02765	4.04224	4.53524	4.79789	4.30624	4.27006	4.1869	4.10557	4.04821	4.03128	3.80687	4.02041	ECH_1
Cunninghamia02766	1.88817	0.456631	4.11825	4.38913	5.51271	2.0948	2.74237	2.94173	2.25328	2.2919	0.440066	Aldo_ket_red
Cunninghamia02767	5.15931	3.53937	5.72654	3.98179	4.76781	4.84564	5.09928	5.39382	5.30609	5.24828	3.9821	NnrU
Cunninghamia02769	3.38934	3.41156	6.79966	4.72552	4.23958	3.65878	3.92309	3.98112	3.75905	3.53015	2.5824	PLDc_N
Cunninghamia02770	8.95826	8.0497	8.73692	7.08547	10.492	9.59729	10.2714	10.0849	9.65945	9.31601	10.9397	NmrA
Cunninghamia02773	3.00654	0.180572	0.794658	1.8504	1.97085	3.25947	4.31407	4.48491	4.28185	3.47668	2.50986	Methyltransf_7
Cunninghamia02774	5.01918	2.21723	6.64149	4.4598	2.45453	5.42198	4.14353	4.45062	4.84286	4.90328	2.96465	DUF1995
Cunninghamia02775	5.71471	5.25678	4.80943	4.71381	5.90463	5.37967	5.69209	5.69225	5.57958	5.27162	6.37067	SGL
Cunninghamia02777	4.33821	5.07315	4.53184	5.18787	4.68762	3.42497	3.92391	4.16918	3.95952	3.94314	3.31996	NmrA
Cunninghamia02778	7.61018	6.69138	6.77851	8.0223	4.19595	9.07778	8.18595	7.89871	7.84837	7.57243	7.16451	Fasciclin
Cunninghamia02779	5.02947	3.64931	5.17992	2.87846	6.93109	2.64562	4.38913	5.08813	4.78035	4.57056	4.42338	Aldo_ket_red
Cunninghamia02780	5.50377	2.51096	7.48478	3.93049	4.10666	5.28255	5.45694	5.5091	5.38565	5.51746	2.99017	Ank_2,Ank_3,Ank_4
Cunninghamia02781	0.935083	0.434384	0.443253	0.504536	0.546627	0.507921	0.512985	0.577892	0.67084	0.481299	0.889344	ABC_tran
Cunninghamia02783	7.63031	8.59631	7.2487	7.7425	8.17699	7.74932	7.70082	7.70741	7.58929	7.47686	7.9329	Cytochrom_C1
Cunninghamia02784	3.39853	3.18025	3.42282	3.01697	5.07285	3.21888	3.05953	3.04445	3.29827	3.202	2.81762	EF-hand_1,EF-hand_5,EF-hand_7,EF-hand_8
Cunninghamia02786	6.41723	6.34485	5.47463	5.68198	6.17684	6.05287	6.70343	6.78576	6.42226	6.08028	6.61889	Longin,Synaptobrevin
Cunninghamia02787	4.33643	0.273416	3.36677	2.16167	2.46719	3.08718	4.23164	4.98761	3.02745	2.02621	1.6151	Methyltransf_7
Cunninghamia02789	2.88889	0.857583	6.55472	1.78924	0.237564	1.8516	1.88284	2.49535	3.33952	3.79282	0.339517	PEP-utilizers,PEP-utilizers_C,PPDK_N
Cunninghamia02790	7.34756	5.26342	5.30863	3.81742	6.46239	5.94817	6.76425	6.97815	6.99002	7.05884	7.30134	Dimerisation,Methyltransf_2
Cunninghamia02792	3.22743	0.917368	2.1987	0.209141	2.43501	2.11259	2.61855	2.61487	3.80154	3.80102	1.75859	LRRNT_2,LRR_1,LRR_8,Pkinase,Pkinase_Tyr
Cunninghamia02794	5.07073	4.53215	5.70905	5.76381	5.97208	5.01525	5.34685	5.25966	5.04549	4.87856	3.87096	Aldo_ket_red
Cunninghamia02795	7.06742	2.00576	6.4419	2.79618	4.3783	7.99755	5.37212	4.59254	7.91106	8.16195	6.40859	Glyco_transf_8
Cunninghamia02796	7.10858	7.60967	5.98543	5.99195	6.73	6.85819	7.55186	7.55613	7.09375	7.45238	7.77374	Iso_dh
Cunninghamia02798	2.10098	1.02219	2.38174	1.02124	3.71271	0.893233	1.47301	1.78966	1.71047	1.97331	1.02314	PAP2
[truncated: 23,789 more rows]
