# Supplementary material for: DEFGermplasm: a comprehensive digital platform for forest genomic and phenotype data integration
Source: For Res (Fayettev). 2025 May 16;5:e009. doi: 10.48130/forres-0025-0009 (PMC12434696; doi:10.48130/forres-0025-0009)
Supplement: Supplementary file 1 — Supplementary data to this article can be found online. [file forres-0025-0009-Supplementary.zip › 10.48130_forres-0025-0009-Suppl-TableS4.xlsx]

## Sheet: phoebe
Table S4. Expression data in different tissues and organs in phoebe
gene_id	Expression_value (log2(tpm+1))						short_description
	Leaf	Root	Stem_Bark	Root_Bark	Stem_Xylem	Root_Xylem
OF00003	0	0.0190159	0	3.28933	0	0.721405	synthase
OF00005	4.22582	4.85477	6.22742	4.53336	4.87782	4.52446	Peptidyl-prolyl cis-trans isomerase
OF00006	3.28158	3.28414	3.47693	3.71468	3.66441	3.63366	Belongs to the eukaryotic ribosomal protein eS8 family
OF00007	0.576669	0.811799	4.15605	5.22772	2.64647	1.9483	Cysteine proteinase inhibitor
OF00008	2.52646	1.88591	2.26158	1.76808	0.634497	0.818728	SET and MYND domain-containing protein
OF00009	2.30789	2.21346	3.78153	3.49309	3.68282	2.89358	galactoside
OF00011	3.33709	3.35964	4.57847	3.91999	3.13172	2.45106	xyloglucan glycosyltransferase 6
OF00012	4.07864	4.20791	4.43363	4.42267	3.78054	3.10326	transcription factor
OF00013	0.175082	0.737227	0.497348	6.6793	0.520709	4.13383	PDDEXK-like family of unknown function
OF00014	2.89687	2.65467	5.09851	5.71622	4.03546	3.44264	RING-type E3 ubiquitin transferase
OF00015	1.14652	0.633748	1.92685	1.69543	0.678441	0.698109	G-type lectin S-receptor-like serine threonine-protein kinase
OF00016	0	0.0442476	0.0430988	0.0383982	0	0	UPF0481 protein
OF00017	4.89825	4.6561	2.47637	1.24116	1.00194	0.338879	Belongs to the CDP-alcohol phosphatidyltransferase class-I family
OF00018	3.5103	1.32944	3.69572	3.21626	3.03411	2.3161	Protein of unknown function, DUF538
OF00019	4.33679	4.79059	7.3275	6.3752	7.6603	5.10524	Converts proline to delta-1-pyrroline-5-carboxylate
OF00020	1.2843	0.632147	1.04993	1.44895	1.14484	1.58459	K( ) efflux antiporter
OF00022	0		0	0	0	0.0744041	NA
OF00023	3.12613	2.00989	1.91495	1.14608	0.514842	0.71827	Pentatricopeptide repeat-containing protein
OF00025	3.60441	4.10307	3.32298	3.41797	2.4907	2.35683	PCO_ADO
OF00026	3.62222	4.39136	5.68759	5.32104	5.66959	5.49893	Enolase 1 chloroplastic
OF00027	4.15555	3.3183	4.68334	4.28561	4.47701	3.73551	FLX-like 2
OF00028	1.53488	0.643468	1.99131	1.84706	2.3017	1.37296	tRNA 5'-leader removal
OF00029	3.68165	5.28784	3.9861	4.36608	2.33348	2.15666	WRKY Transcription Factor
OF00030	6.09163	5.93335	5.63275	5.19594	3.35578	3.98872	Splicing factor, suppressor of white-apricot homolog
OF00031	0.81131	0.337439	0.478082	0.293003	0.235285	0.160791	Pentatricopeptide repeat-containing protein
OF00032	3.43517	3.32203	3.40084	2.86259	2.15045	2.14599	origin recognition complex
OF00033	2.74861	1.92973	3.59463	3.54275	2.07543	2.24058	Specifically methylates the N1 position of guanosine-37 in various cytoplasmic and mitochondrial tRNAs. Methylation is not dependent on the nature of the nucleoside 5' of the target nucleoside. This is the first step in the biosynthesis of wybutosine (yW), a modified base adjacent to the anticodon of tRNAs and required for accurate decoding
OF00034	1.91686	0.696528	1.60426	1.74068	0.128	0.54431	Anaphase-promoting complex subunit cdc20
OF00035	0.0320242	0.0386395	0.0151729	0	0	0	NA
OF00036	2.60503	1.23444	1.51041	0.0452066	0.110369	0	Leucine Rich Repeat
OF00039	2.75591	1.71767	2.25485	2.49853	0.10205	0.690706	Anaphase-promoting complex subunit 4 WD40 domain
OF00040	1.97516	0.375339	1.72668	1.6616	0.148168	0.263021	Anaphase-promoting complex subunit cdc20
OF00041	0.126933	0.0491536	0.0907237	0.15025	0.0778549	0.0522649	Transcription termination factor family protein
OF00042	0.496998	0.200236	0.454072	0.371132	0.419687	0.227355	Pentatricopeptide repeat-containing protein
OF00043	3.5918	2.91221	1.89198	1.46471	0.723598	1.42915	DNA mismatch repair protein
OF00045	3.27525	3.25233	3.90876	2.04118	2.59616	1.96304	May be involved in modulation of pathogen defense and leaf cell death
OF00046	3.58847	3.15619	2.15575	1.24344	1.11447	0.511335	CAAX amino terminal protease family protein
OF00047	5.37625	4.59435	5.2465	5.18832	5.86811	4.88942	zinc-RING finger domain
OF00048	2.2677	2.12322	4.85042	4.55383	4.38415	3.08582	Protein of unknown function (DUF1997)
OF00049	2.84116	2.70363	2.37673	1.96765	1.84141	1.37443	Pentatricopeptide repeat-containing protein
OF00050	2.98903	2.92506	3.13928	2.87206	2.69919	2.2463	Pentatricopeptide repeat-containing protein
OF00051	1.60224	1.67194	1.50289	1.06016	0.606982	0.879076	Pentatricopeptide repeat-containing protein
OF00052	7.2595	7.24816	6.89967	6.79794	7.04769	6.61233	Monothiol
OF00053	6.21088	6.51825	2.34307	0.203097	4.8825	3.7742	Belongs to the multi antimicrobial extrusion (MATE) (TC 2.A.66.1) family
OF00054	0.0323216	0.950839	0.203533	0.184188	0.504394	0	Myb SANT-like DNA-binding domain protein
OF00055	0	0.381247	0.0950789	0.16472	0.322042	0.0407347	DDE superfamily endonuclease
OF00056	6.13181	7.93554	9.16203	6.44828	8.18849	6.21505	Belongs to the heat shock protein 70 family
OF00057	4.84963	5.0927	5.01723	4.68438	4.91007	4.43838	acyl-CoA-binding domain-containing protein
OF00058	0	0.064567	1.72416	1.08494	0.178916	0	Belongs to the glycosyl hydrolase 17 family
OF00059	2.17875	3.66809	2.40169	2.06862	0.127399	0.309325	Belongs to the multi antimicrobial extrusion (MATE) (TC 2.A.66.1) family
OF00060	0.774411	0.375028	0.70817	0.658972	0.460125	0.402754	lysine-specific demethylase
OF00061	0	0.243637	0.21402	0.666299	0	0.0246707	Animal haem peroxidase
OF00062	0.0157609	0.129613	0	0	0.043409	0.0487733	protein NRT1 PTR FAMILY 5.2-like
OF00063	0.0763309	0	0.0881956	0	0	0	NA
OF00064	0.377173	1.9787	0.792859	1.76032	1.60603	3.74982	NA
OF00065	2.30483	2.0266	2.52873	2.55589	1.55396	2.05285	Transcription factor
OF00066	4.19382	4.15787	4.72614	5.19851	4.68135	5.37785	3-oxoacyl- acyl-carrier-protein reductase
OF00067	5.84631	5.07919	4.12831	3.11612	3.1763	2.97086	Ribosomal protein S1-like RNA-binding domain
OF00068	0.0314437	0.118795	0.711273	1.1004	0.34868	0.26557	lysine histidine transporter
OF00069	4.46135	5.58207	3.58838	3.78884	3.94095	3.63656	TRAM, LAG1 and CLN8 homology domains.
OF00070	5.5728	5.5283	2.93455	3.28774	3.40478	3.13997	ankyrin repeat
OF00071	8.94062	8.77756	9.4179	9.64704	9.25893	8.78701	Belongs to the glyceraldehyde-3-phosphate dehydrogenase family
OF00072	3.05272	5.7079	0.383649	0.314637	0.295926	0.0496841	ABC transporter C family member
OF00073	2.71186	4.95219	0.0675617	0.106533	0.211435	0.045153	ABC transporter C family member
OF00074	2.43291	4.58618	0.0336248	0.0836593	0	0	ABC transporter C family member
OF00075	2.70776	1.54052	1.85399	1.50336	1.69852	1.54956	Pentatricopeptide repeat-containing protein
OF00076	0.0542032	0.192218	1.55225	2.1724	1.139	0.0520005	NA
OF00077	4.89806	4.94579	4.39921	4.39885	3.94356	3.8391	YqaJ-like viral recombinase domain
OF00078	0	0	0.10534	1.41351	0.145764	0.0650793	NA
OF00079	0.00708672	0.0105464	0.0262989	0.245771	0.0207875	0	LRR receptor-like serine threonine-protein kinase
OF00080	0.094659	0.0232664	0	0.00663593	0.045869	0.0362946	LRR receptor-like serine threonine-protein kinase
OF00081	4.56467	3.97426	5.59423	5.3662	6.06141	6.81453	Catalyzes the rate-limiting step of the oxidative pentose-phosphate pathway, which represents a route for the dissimilation of carbohydrates besides glycolysis
OF00082	4.83247	5.2859	5.27916	4.77999	5.24345	4.22002	Tether containing UBX domain for
OF00083	0.0182567	0.13082	0.0172051	0.0196097	0.0153558	0.068784	Catalyzes the reduction of fatty acyl-CoA to fatty alcohols
OF00084	4.38292	3.80346	4.36058	4.30509	2.33492	3.20585	thimet oligopeptidase
OF00085	4.65336	4.34719	4.02015	3.88871	3.4466	3.18129	The B regulatory subunit might modulate substrate selectivity and catalytic activity, and also might direct the localization of the catalytic enzyme to a particular subcellular compartment
OF00086	2.51324	2.73675	2.83049	2.51493	3.74427	2.91056	Carboxylesterase
OF00087	0	0.244312	0	0.0767313	0	0	calmodulin-binding heat-shock protein
OF00088	0	0	1.19463	0.679157	0.14552	0.0531438	E3 ubiquitin-protein ligase
OF00089	1.30911	0.520739	1.79136	1.95361	0.351779	0.805932	Transcription elongation factor Spt5
OF00090	1.15473	1.38985	2.26071	2.82077	2.7547	2.38563	Glycosyl transferase family 2
OF00091	0.136347	0.894842	1.59618	3.28835	3.26183	4.3897	cytochrome P450
OF00093	1.08618	0.081457	1.69458	1.19441	1.22044	0.775581	rRNA binding
OF00094	7.90106	6.2758	6.68917	2.36771	6.17537	3.4508	Belongs to the small heat shock protein (HSP20) family
OF00095	1.86744	1.52305	1.37494	1.10445	0.954137	0.842653	Pentatricopeptide repeat-containing protein
OF00096	0.599644	0.752948	0	0	5.14513	9.15024	Removal of H(2)O(2), oxidation of toxic reductants, biosynthesis and degradation of lignin, suberization, auxin catabolism, response to environmental stresses such as wounding, pathogen attack and oxidative stress
OF00097	1.80729	1.76779	1.51973	0.948705	2.14542	1.72057	PPR repeat family
OF00098	2.50708	2.6746	2.26599	1.13368	2.75614	2.88934	Pentatricopeptide repeat-containing protein
OF00099	2.40666	0.452323	0.21995	0.229468	0.0632192	0.0516868	malic enzyme
OF00100	3.82191	0.949917	2.55081	4.06814	2.77061	2.55989	cytochrome P450
OF00101	3.60215	2.73391	3.26089	3.25985	2.00102	2.54607	Telomere length regulation protein TEL2 homolog
OF00103	1.5255	3.61348	2.14523	2.72941	4.4015	2.92176	CBS domain-containing protein
OF00104	4.15816	4.26475	5.32435	4.92546	4.26685	4.0265	Peptidyl-tRNA hydrolase PTH2
OF00105	0.0890274	0.20631	0.111197	0.0408328	0.0362541	0	Belongs to the FAD-dependent glycerol-3-phosphate dehydrogenase family
OF00106	4.60063	3.71183	4.6766	4.65999	3.77022	4.12012	Belongs to the 5-formyltetrahydrofolate cyclo-ligase family
OF00107	4.68109	4.3722	4.20763	4.05551	3.57086	3.57998	Prokaryotic RING finger family 4
OF00108	0.393508	0.346972	0.307352	0.561377	0.0302013	0.094035	Belongs to the protein kinase superfamily. Ser Thr protein kinase family
OF00109	0.0487822	1.07457	0.0897304	0.265058	0	0.045739	NA
OF00110	2.26548	1.08248	1.71574	1.50453	0.123471	0.393211	Bystin
OF00112	3.29294	2.12221	3.01322	3.18536	0.541935	0.951197	Belongs to the protein kinase superfamily. Ser Thr protein kinase family
OF00113	0	0.132552	0	0.198164	0	0	NA
OF00114	0.347368	1.20987	0.335195	0.752041	0.0663512	0.44594	Bystin
OF00115	4.3592	4.69391	3.21679	3.30397	2.05695	1.58623	NA
OF00116	3.24479	2.50493	2.89026	2.60935	0.848644	1.74711	Prokaryotic RING finger family 4
OF00117	0.356038	1.05971	0.53953	1.05954	0.0168649	0.0205122	NA
OF00118	0.243021	0.213325	0.314407	0.030997	0	0	NA
OF00119	3.50669	3.92702	2.91886	2.70758	0.471766	1.31651	Bystin
OF00120	5.41769	5.49641	5.00919	4.80859	1.94491	3.5957	Prokaryotic RING finger family 4
OF00121	0.0793801	0.433729	0.493538	2.67636	0.056365	0.0468548	Belongs to the protein kinase superfamily. Ser Thr protein kinase family
OF00122	0	0.0928226	0	0.400796	0	0	NA
OF00123	0.858884	1.8682	0.275802	0.258668	0.163138	0.173216	Bystin
OF00124	0.48304	0.178137	0.448927	0.0877019	0.00708838	0.0160778	Belongs to the protein kinase superfamily. Ser Thr protein kinase family
OF00125	0.0926537	0.356395	0	0.139118	0	0.1425	NA
OF00126	2.78384	2.1684	2.45549	2.24943	0.433907	1.11471	Bystin
OF00127	0	1.56263	0.180635	0.441853	0	0	NA
OF00128	4.28049	3.76936	3.88103	3.54052	0.700309	1.79967	Bystin
OF00129	0.051313	1.02397	0.320557	0.94474	0	0	Belongs to the protein kinase superfamily. Ser Thr protein kinase family
OF00130	0.0669025	0.676981	0.0874916	0.315611	0.181334	0.0808303	NA
OF00131	2.2161	0.907153	2.21217	2.00852	1.29623	1.61297	Bystin
OF00132	2.22058	3.14779	1.6852	0.953157	0.184553	0.204207	NA
OF00133	3.45012	2.86879	5.64939	5.531	5.90953	4.52117	Belongs to the CTL (choline transporter-like) family
OF00134	6.31142	6.50479	6.00301	6.36482	5.73888	6.53277	RNA-binding protein
OF00135	2.58081	2.1286	2.55997	2.25675	2.08554	1.73539	Pentatricopeptide repeat-containing protein
OF00139	4.29757	3.17554	3.44876	3.11459	2.64655	2.38378	NA
OF00140	4.36198	4.12981	4.88265	4.72218	4.2197	4.13403	PP2A regulatory subunit
OF00141	2.1893	1.28847	2.94322	2.51599	1.83661	1.4098	The RING-variant domain is a C4HC3 zinc-finger like motif found in a number of cellular and viral proteins. Some of these proteins have been shown both in vivo and in vitro to have ubiquitin E3 ligase activity.
OF00142	0.219853	0.172322	0.867469	0.234081	0.958646	0.522428	microtubule motor activity
OF00144	2.96567	2.2977	2.10367	1.26404	1.95228	1.22601	Reversible hydration of carbon dioxide
OF00145	0.0163478	0.111825	0.0214948	0	0.175246	0.124264	QWRF motif-containing protein
OF00146	3.47563	4.0191	2.87897	1.9816	2.40124	1.78869	Reversible hydration of carbon dioxide
OF00147	0.591977	1.17876	0.730855	0.319585	0.252412	0.42312	QWRF motif-containing protein
OF00148	4.28116	4.4267	4.76988	4.4704	4.13856	4.17052	Phenylalanine--tRNA ligase beta subunit
OF00149	3.21656	3.63858	2.74103	2.76612	2.38613	2.96452	WD40 repeats
OF00150	3.14603	3.04321	2.63812	2.41817	1.9968	2.30008	elongator complex protein
OF00151	0.305712	0.502972	0.218718	0.370576	0.144142	0.224427	Serine threonine-protein phosphatase 7 long form homolog
OF00152	1.74596	2.3157	1.12682	0.83947	0.403142	0.804799	anthranilate phosphoribosyltransferase
OF00153	1.5559	2.53729	2.14641	1.6399	0.581085	0.896609	LRR-repeat protein
OF00154	4.22841	5.41352	4.68508	4.23714	1.28089	1.67752	F-box LRR-repeat protein
OF00156	0		0.134146	0.0632091	0.0349754	0	RING-like zinc finger
OF00157	0	0	0	0	0	0.0745146	NA
OF00158	4.82742	5.36024	4.72063	4.90903	5.4885	5.2828	Belongs to the short-chain dehydrogenases reductases (SDR) family
OF00159	1.18707	0.450208	2.87255	0.211042	0.26079	0	Carboxylesterase
OF00160	4.47647	2.80571	0.439099	0	0.0367708	0	Belongs to the peptidase S10 family
OF00161	0		0.109891	0	0	0	Carboxylesterase
OF00163	0	0	0.101755	0.0131326	0.100659	0.122634	NA
OF00164	4.4621	3.94803	4.07078	3.68456	3.44665	3.12518	Two-component response regulator-like
OF00165	0	0	0	0	0.0467375	0.11621	NA
OF00166	0	0	0	0	0	0.0295054	NA
OF00167	0	0	2.49018	2.47741	0.577105	0.230772	AP2-like ethylene-responsive transcription factor AIL5
OF00168	0	0.0328076	0.0590312	0	0	0.0275052	RuBisCO catalyzes two reactions the carboxylation of D- ribulose 1,5-bisphosphate, the primary event in carbon dioxide fixation, as well as the oxidative fragmentation of the pentose substrate. Both reactions occur simultaneously and in competition at the same active site
OF00169	0	0	0.0855012	0.0857401	0	0.0441355	Transcriptional regulator
OF00170	4.14058	5.14328	4.58099	3.96791	4.75673	3.77203	Bet1-like SNARE 1-1
OF00171	0	0	0.707257	0.0717993	0.824125	0.132776	protein At4g14450, chloroplastic-like
OF00172	4.98672	4.01986	4.04311	3.87612	2.27056	1.81637	Belongs to the iron ascorbate-dependent oxidoreductase family
OF00174	5.23304	4.74221	4.51661	4.60654	3.08802	3.43929	intracellular protein transport protein
OF00176	5.05165	3.54001	5.2012	5.07119	4.88722	4.66153	NA
OF00177	0.398767	0	0.094696	0	0	0.201075	Belongs to the AAA ATPase family
OF00178	0	0	0.335183	0.0927215	0.0445696	0	Cyclic nucleotide-gated ion channel 1-like
OF00179	1.46673		0.68952	0.0761186	0	0.323286	NA
OF00180	1.72574	0.424425	0.637931	0.461518	0.133355	0.317352	DDE superfamily endonuclease
OF00181	0.0366399		0.0612198	0.0217629	0	0	NA
OF00182	0.639916	1.52169	0.225547	0.258815	0.159199	0.233004	NA
OF00183	0.242247	0.561511	0	0.0273226	0	0	NA
OF00184	0.195522	0.399285	0	0	0	0	NA
OF00185	2.64214	3.21446	1.28854	1.43325	1.51102	1.44183	NA
OF00186	0.327077	0.139747	0.362415	0.221716	0	0.066097	phosphatidylinositol 4-phosphate 5-kinase
OF00187	0.728774	0.10221	0.313884	0.585398	0	0	Cyclic nucleotide-gated ion channel 1-like
OF00188	0.699821	0.337246	0.859328	0.897263	0	0.0974294	Cyclic nucleotide-gated ion channel 1-like
OF00189	2.0753	2.79344	3.21197	3.03318	1.61391	1.77988	Alpha beta hydrolase domain-containing protein
OF00190	0.197447	0.45256	0	0.214754	0	0.180524	Cyclic nucleotide-gated ion channel 1-like
OF00191	0.461744	1.44632	0.406401	0.611694	0	0	cyclic nucleotide-gated ion channel
OF00192	1.11066	1.51863	1.56557	1.48186	0.468054	0.916587	Alpha beta hydrolase domain-containing protein
OF00193	0.183577		0	0	0	0	NA
OF00194	8.8467	5.22603	9.30229	8.95639	8.90078	8.52263	Belongs to the peroxidase family
OF00197	0.014449	0.22474	0	0.0881091	0.0246725	0.0175235	Pentatricopeptide repeat-containing protein At1g79490
OF00198	2.59906	1.06713	2.04801	1.10445	0.833051	0.622308	Belongs to the disease resistance NB-LRR family
OF00199	0.415307	0	0.448779	0.129881	0	0	ankyrin repeat-containing protein
OF00200	1.67049	0.132668	1.46088	0.569926	0.158594	0.140817	Belongs to the disease resistance NB-LRR family
OF00201	2.9949	0.436988	5.12919	4.67659	3.03935	1.55886	Belongs to the disease resistance NB-LRR family
OF00202	0.566178	0.0286955	0.397554	0.18792	0.249233	0.111038	NA
OF00203	4.90635	0.0854579	3.68395	2.38133	2.28021	1.59423	Belongs to the disease resistance NB-LRR family
OF00204	2.32691	0.04498	2.16448	0.97335	0.458985	0.303332	Ankyrin repeat-containing protein
OF00205	3.84341	0.654791	3.92094	3.34269	2.16687	2.22136	Ribosome biogenesis protein NSA2 homolog
OF00206	5.14535	3.85971	4.66496	4.81782	4.94308	4.73433	Multiple C2 and transmembrane domain-containing protein
OF00207	2.19575	1.98313	1.32504	1.00441	0.490529	0.868726	Glutathione peroxidase
OF00208	0.789459	1.36281	0	0	0	0	Plant phosphoribosyltransferase C-terminal
OF00209	0.473144	0.197351	0.16652	0.133158	0.0181268	0.0614016	Belongs to the TRAFAC class dynamin-like GTPase superfamily. Dynamin Fzo YdjA family
OF00210	2.8599	0.0619316	2.71073	2.78009	3.23626	2.88157	Multiple C2 and transmembrane domain-containing protein
OF00211	3.29441	2.05121	2.31919	1.95068	1.62616	1.60536	Pentatricopeptide repeat-containing protein At1g06145-like
OF00212	4.82947	4.7875	4.8087	4.62607	3.86221	3.91112	isoform X1
OF00213	4.04324	4.418	5.5372	4.73976	2.83646	2.93314	Heat Stress Transcription Factor
OF00214	3.81373	3.16932	3.2603	3.19785	0.68336	1.68656	proline-rich receptor-like protein kinase
OF00215	2.67772	4.04414	3.00307	2.70898	2.2636	2.45316	and Fe(II)-dependent oxygenase superfamily protein
OF00217	2.0419	1.6141	2.73114	2.85714	1.04211	0.736259	NA
OF00218	3.6123	2.88159	4.14237	4.25611	2.55928	2.46633	,transcriptional activator
OF00219	5.67284	5.35529	4.69911	4.26737	3.91607	3.90482	Chaperone protein dnaJ
OF00220	0.0442976	0	0	0	0	0	NA
OF00221	4.82376	5.80689	3.75453	3.86928	3.46055	3.97041	AMP-binding enzyme
OF00223	0	0.693974	0.0667093	0	0	0	POT family
OF00224	0.809414	1.72438	5.37434	5.57257	4.20959	4.33522	Belongs to the disease resistance NB-LRR family
OF00226	0.417902	0.695643	0.279328	0.0546095	0.177179	0.0333851	subtilisin-like protease
OF00227	2.68787	2.57291	1.80623	0.42339	0.273292	0.255548	subtilisin-like protease
OF00228	0	0	0	0	0.312599	0.115615	RING-H2 zinc finger domain
OF00229	0.112886	0.224245	0.0599793	0.0310529	0.359454	0.25854	subtilisin-like protease
OF00230	4.69013	4.15604	5.01351	4.77305	5.14603	4.55835	Ras-related protein
OF00231	0.380073	1.35253	0.25349	0.196705	0.168739	0.0983876	DnaJ molecular chaperone homology domain
OF00232	5.77477	6.02238	4.04783	3.4914	2.71745	2.51474	Tetratricopeptide repeat (TPR)-like superfamily protein
OF00233	2.98858	2.79903	3.31505	2.91411	1.79261	1.93105	UDP-glucose glycoprotein
OF00234	0	0	0.0561832	0	0	0	ADP binding
OF00235	5.05433	3.78711	4.05676	1.89378	1.8563	0.295878	NA
OF00236	6.17124	4.64912	6.31564	5.89418	5.20114	4.29309	disease resistance
OF00237	0.728671	0	1.64463	0.55629	0	0	heat shock factor protein
OF00238	6.41651	6.65344	7.23511	7.08917	7.23322	6.78006	Small nuclear ribonucleoprotein SM
OF00239	0.322653	0.956365	0.404342	0.50561	1.41761	1.30279	NA
OF00240	7.38352	7.6324	7.011	5.71984	7.83172	6.55904	This protein plays a role in synthesis of starch. It catalyzes the synthesis of the activated glycosyl donor, ADP- glucose from Glc-1-P and ATP
OF00241	2.23352	0.134696	3.07068	3.787	2.87489	3.36018	Disease resistance RPP13-like protein 4
OF00242	2.99712	0	3.18032	2.91004	2.91016	2.62214	disease resistance
OF00243	0.139463	0.22619	0	0	0	0	Cell division cycle protein 48 homolog
OF00244	2.96011	2.19288	3.50759	3.01143	1.9597	1.91459	disease resistance
OF00246	2.11992	0.0597964	2.09284	2.51883	1.47071	1.71035	Disease resistance RPP13-like protein 4
OF00247	0.0607383		0	0	0	0.0343091	NA
OF00248	0.933226	0.145995	0.295556	0.100174	0.385308	0.114494	NA
OF00249	5.08643	3.75502	2.27939	1.21408	0.868469	0.472482	Belongs to the cytochrome P450 family
OF00250	0.425485	0	1.07491	0.572174	0.562663	0.228476	Protein of unknown function (DUF295)
OF00251	2.05582	2.69353	3.9543	3.12637	3.54577	2.42858	Belongs to the nonaspanin (TM9SF) (TC 9.A.2) family
OF00252	3.52758	4.79859	3.81102	3.87289	3.27904	4.01727	phosphatidylinositol phosphatidylcholine transfer protein
OF00253	0.0473113	0.0237625	0.0997372	0.0187732	0	0	disease resistance
OF00255	0.315633	3.1884	0.539166	1.08127	0.463215	0.284946	CRAL/TRIO, N-terminal domain
OF00256	0.011217	0	0.102362	0	0	0	disease resistance
OF00257	1.52291	0.805903	2.31946	1.70602	1.83941	0.671391	disease resistance
OF00258	1.42641	0.825677	2.56373	2.30984	1.61342	1.5514	disease resistance
OF00259	2.23518	2.27341	3.29014	2.6448	2.08616	1.44246	disease resistance
OF00260	4.26346	4.58943	4.91376	4.42563	4.11528	2.96404	Belongs to the complex I LYR family
OF00261	1.7518	2.66853	0.837003	0.812502	2.45907	3.94492	Fatty acid amide
OF00262	5.30526	5.40509	4.6074	3.00265	2.49683	2.5959	hsp70-Hsp90 organizing protein
OF00263	0.432056	0	2.41672	0.168477	0.205852	0	21 kDa protein-like
OF00264	7.2539	8.53793	4.24272	3.61645	3.14949	3.32836	catalyzes the GTP-dependent ribosomal translocation step during translation elongation. During this step, the ribosome changes from the pre-translocational (PRE) to the post-translocational (POST) state as the newly formed A- site-bound peptidyl-tRNA and P-site-bound deacylated tRNA move to the P and E sites, respectively. Catalyzes the coordinated movement of the two tRNA molecules, the mRNA and…
OF00265	0	0	0	0	0	0.045971	21 kDa protein-like
OF00266	5.93883	5.88527	6.36226	6.36697	6.54584	5.97742	Plant protein of unknown function (DUF641)
OF00267	6.92421	7.84886	7.81475	7.71045	7.51862	6.98726	FAM10 family protein At4g22670-like
OF00268	3.72815	3.5632	4.9533	5.32953	7.32898	7.11251	myb domain protein
OF00269	3.3789	3.04949	2.61824	2.25605	1.51277	1.8798	mitochondrial intermediate peptidase
OF00270	6.2698	6.67055	4.31291	2.38442	1.26214	1.2624	DNA photolyase
OF00271	0.141716	0.0623546	0.163277	0.373278	0.0441428	0.280343	Belongs to the cytochrome P450 family
OF00272	0.459492	0.234826	0.114488	0.099545	0.340703	0.194225	amine oxidase
OF00273	2.73917	0.155157	3.12968	3.26079	1.72159	1.74729	Belongs to the copper topaquinone oxidase family
OF00274	0.0377775	0.117064	1.36875	2.5222	0.799014	2.78398	Belongs to the cytochrome P450 family
OF00275	0.239486	0.170213	0.220542	0.199717	0.53659	0.34882	amine oxidase
OF00276	0	0	1.84153	1.30924	0.907923	0.125246	Belongs to the cytochrome P450 family
OF00277	2.99782	3.48594	3.10317	2.52584	3.59312	3.0681	amine oxidase
OF00278	0.0167178	0.0791311	4.14279	0.291227	0.69242	0.279238	Belongs to the cytochrome P450 family
OF00279	0	0.224967	3.35665	5.59992	2.69633	5.68495	Belongs to the cytochrome P450 family
OF00280	6.0369	5.43133	6.16013	5.53625	6.89064	6.4007	amine oxidase
OF00281	1.5169	0.593618	2.54957	1.89023	2.2006	1.6789	DNA repair protein
OF00282	8.75965	9.3047	6.02117	5.63949	5.52735	5.76056	Transketolase
OF00283	3.05957	3.0855	3.30958	2.8513	1.44795	1.85406	Belongs to the EPSP synthase family
OF00284	2.15313	1.32486	4.39336	4.21545	4.6919	3.42948	UDP-glucuronate 4-epimerase
OF00285	8.75524	9.06547	9.40361	9.54986	9.57551	10.2491	40S ribosomal protein
OF00286	5.69112	5.69499	5.75478	5.68915	5.51562	6.07964	Belongs to the universal ribosomal protein uS15 family
OF00287	0.079802	0.0364014	3.74797	3.32325	1.60649	0.471958	receptor-like serine threonine-protein kinase
OF00288	4.15615	4.5569	4.22248	3.85985	2.85092	2.29389	Myb/SANT-like DNA-binding domain
OF00289	3.55629	3.4446	2.84996	2.23027	2.43386	1.84717	transferase CAF17 homolog, mitochondrial
OF00290	0.0275639	1.38354	0.0692524	0.150463	0.0671478	0.649423	Protein of unknown function (DUF1442)
OF00291	5.47172	6.98765	7.7886	5.86547	6.96262	5.35933	Myelodysplasia-myeloid leukemia factor 1-interacting protein
OF00292	6.89748	7.39821	7.80303	7.33173	7.02676	6.26279	Belongs to the DHHC palmitoyltransferase family
OF00293	4.27938	4.37415	5.43899	4.74079	4.17309	3.56568	Belongs to the STXBP unc-18 SEC1 family
OF00294	3.68835	4.3738	3.64871	2.35374	1.3069	0.623852	photo-lyase
OF00295	3.55638	3.39709	5.45216	5.12363	4.02999	3.30328	NA
OF00296	2.7851	3.25991	3.81087	3.81223	3.12526	2.83687	Protein of unknown function (DUF1499)
OF00297	6.58212	7.62647	7.47055	7.72493	7.14822	7.55116	phosphopyruvate hydratase activity
OF00298	5.97077	5.64559	4.99046	4.08547	4.24881	3.43795	ATP-dependent Clp protease proteolytic
OF00300	0.683176	1.49239	2.68601	1.25476	0.309735	0.26278	ATP-dependent Clp protease proteolytic
OF00301	0.284562		0.0823598	0.0613419	0	0	ACT domain containing protein
OF00302	0.401285	0.347843	2.56824	1.85815	0.955126	1.08896	ACT domain containing protein
OF00303	6.20278	6.65169	5.22529	4.45574	4.91524	4.09359	ATP-dependent Clp protease ATP-binding subunit
OF00304	4.68286	4.62732	5.36329	5.32995	5.02009	4.94652	Brefeldin A-inhibited guanine nucleotide-exchange protein
OF00305	3.95214	4.70556	6.03338	5.40231	5.29421	3.89305	calcium-binding protein
OF00306	4.14311	2.93151	4.70127	4.10531	2.03012	2.16007	Belongs to the TRAFAC class myosin-kinesin ATPase superfamily. Kinesin family
OF00307	4.09555	5.14763	5.30607	6.67004	6.52439	7.43772	zinc finger A20 and AN1 domain-containing stress-associated protein
OF00308	3.64253	3.60898	4.62336	4.45353	4.56105	4.18716	synthase
OF00309	0.85569	3.02778	3.64535	2.34881	7.36647	7.20758	NA
OF00310	4.6394	4.39812	4.51841	3.38971	4.2703	3.30205	sodium metabolite cotransporter
OF00311	1.26122	1.55783	2.56752	1.93335	2.55005	1.92103	transmembrane protein 64-like
OF00312	4.67406	3.39041	3.23608	2.73459	0.874871	1.17155	Protein TPX2-like isoform X1
OF00313	3.39558	2.26703	0.029537	0.0169207	0.0132475	0	S-type anion channel
OF00314	1.08207	1.1641	2.07978	2.64865	0.269962	1.49943	Belongs to the protein kinase superfamily. Ser Thr protein kinase family
OF00315	4.83563	5.19414	3.8354	4.28666	3.34987	3.87808	Ankyrin repeat and zinc finger domain-containing protein
OF00316	0.941376	1.03157	7.65804	7.12611	6.38384	5.1126	fasciclin-like arabinogalactan protein
OF00317	0.419947	2.8018	5.51263	3.46632	0.533113	0.0228762	Belongs to the ABC transporter superfamily. ABCG family. PDR (TC 3.A.1.205) subfamily
OF00318	0.478646	3.57167	5.86772	3.75005	0.782593	0.096864	Belongs to the ABC transporter superfamily. ABCG family. PDR (TC 3.A.1.205) subfamily
OF00319	4.71512	3.99601	4.77395	4.23534	3.22009	3.18269	Belongs to the DEAD box helicase family
OF00320	2.28383	1.84023	1.73339	1.00945	1.20276	1.00471	Pentatricopeptide repeat-containing protein
OF00321	6.37677	5.09949	7.23271	5.02813	5.75834	2.27355	Quinone oxidoreductase-like protein
OF00322	4.08846	3.67305	5.08319	4.62189	3.81247	3.43377	Beach domain-containing protein
OF00323	4.21293	3.08745	4.05093	2.98348	3.13999	1.99543	factor Y, subunit
OF00324	0	0.123196	0.0194891	0	0	0	iron ion binding
OF00325	2.32288	1.40235	0.0170521	0	0	0	Belongs to the cytochrome P450 family
OF00326	4.82358	3.73465	3.21683	2.55614	2.77353	1.99113	Nudix hydrolase
OF00327	2.06652	2.05254	4.47054	3.90548	2.05147	0.225702	alpha-L-fucosidase 1-like
OF00328	4.00122	3.85971	3.81475	2.96898	2.96047	1.95003	Subtilisin-like protease
OF00329	7.35928	6.384	5.58008	5.81014	5.89043	5.79228	Copper chaperone for superoxide
OF00330	1.77233	1.50562	2.75608	4.14509	1.17457	2.97725	phospholipase d
OF00331	0	2.79236	0	0.0383993	0.140917	0.0225535	Removal of H(2)O(2), oxidation of toxic reductants, biosynthesis and degradation of lignin, suberization, auxin catabolism, response to environmental stresses such as wounding, pathogen attack and oxidative stress
OF00332	0.444581	0.549076	3.3256	3.8523	3.25819	2.9629	transcription factor
OF00333	4.30969	4.7102	3.48197	3.26893	2.56754	2.76481	Peroxisome biogenesis protein
OF00334	3.92945	4.45087	4.44759	4.71343	3.69139	4.04518	This enzyme condenses acetyl-CoA with acetoacetyl-CoA to form HMG-CoA, which is the substrate for HMG-CoA reductase
OF00335	6.36741	6.15408	6.23755	6.47054	6.07606	6.20545	Acts as a sulfur carrier required for 2-thiolation of mcm(5)S(2)U at tRNA wobble positions of cytosolic tRNA(Lys), tRNA(Glu) and tRNA(Gln). Serves as sulfur donor in tRNA 2- thiolation reaction by being thiocarboxylated (-COSH) at its C- terminus by MOCS3. The sulfur is then transferred to tRNA to form 2-thiolation of mcm(5)S(2)U. Also acts as a ubiquitin-like protein (UBL) that is covalently con…
OF00336	3.06135	2.98287	1.93568	1.65063	1.97172	1.78484	molybdenum cofactor
OF00337	3.6526	3.73396	3.33188	3.17838	2.6065	2.81555	NA
OF00338	4.22555	4.57832	4.08536	3.87841	3.8966	3.2566	ATPase required for the post-translational delivery of tail-anchored (TA) proteins to the endoplasmic reticulum. Recognizes and selectively binds the transmembrane domain of TA proteins in the cytosol. This complex then targets to the endoplasmic reticulum by membrane-bound receptors, where the tail- anchored protein is released for insertion. This process is regulated by ATP binding and hydrolys…
OF00339	6.66471	6.1065	5.29102	5.75748	4.9264	4.62051	Peptidoglycan-binding LysM domain-containing protein
OF00340	6.91265	5.99268	3.92071	2.07216	2.72702	1.4304	Sorbitol dehydrogenase-like
OF00341	2.51668	2.8588	4.68528	5.03367	4.44286	4.85019	calcium-dependent protein kinase
OF00342	6.29855	6.9046	2.25452	0.206254	0.489871	0	NA
OF00343	4.96983	5.1075	4.46047	3.73223	3.23286	2.99339	isoform X1
OF00344	5.33162	6.10669	5.52034	5.69655	5.21498	4.71829	post-GPI attachment to proteins factor
OF00345	0.164877	0.0209543	0.0722976	1.13635	0	0.0184888	UDP-galactose UDP-glucose transporter
OF00346	3.50443	3.47307	3.59628	2.58655	2.79245	2.37961	RING-H2 finger protein
OF00347	5.36236	5.63651	5.27411	5.12654	4.86134	4.91026	Suppressor of mec-8 and unc-52 protein homolog
OF00348	2.82283	1.13049	3.14474	1.42082	2.51493	0.443597	Prephenate dehydratase
OF00349	1.54644	0.983668	2.50421	3.74161	1.84686	0.686522	U-box domain-containing protein
OF00350	6.63518	6.99845	7.2479	7.17849	6.78714	6.22331	Peroxisomal membrane protein
OF00351	0.270324	3.22872	2.38425	3.77648	1.69443	1.16218	Belongs to the multi antimicrobial extrusion (MATE) (TC 2.A.66.1) family
OF00352	3.82153	4.49011	4.83467	6.21775	7.69423	8.51323	BAG family molecular chaperone regulator
OF00353	1.64209	1.21838	1.8147	3.4077	1.58216	3.47615	Belongs to the membrane-bound acyltransferase family
OF00354	3.77417	3.79084	3.45789	3.46808	2.80894	3.01084	transcriptional
OF00355	4.95399	3.87457	4.43176	4.46609	4.41703	4.10799	F-box protein
OF00356	0	0	0	0	0.0282544	0.0299909	transcriptional co-repressor
OF00357	4.94369	4.90281	6.50794	6.64988	5.44803	5.70581	F-box protein
OF00358	5.68055	4.98861	6.33688	6.73661	5.28297	4.93653	F-Box protein
OF00359	6.17167	5.81046	6.29986	6.52263	4.07233	2.99396	Ring finger domain
OF00360	0.073491	0	0.473993	0	0.150428	0	Belongs to the cytochrome P450 family
OF00361	5.89733	4.20965	3.81828	1.30204	3.94147	2.02663	Belongs to the cytochrome P450 family
OF00362	2.98623	0.698017	2.23729	0.0998963	0.890384	0	Belongs to the cytochrome P450 family
OF00363	1.48826	0.705476	2.3912	1.41818	1.47716	1.05685	Cytochrome p450
OF00364	0.522448	0.112895	2.46245	2.14601	3.85385	5.72296	Putative S-adenosyl-L-methionine-dependent methyltransferase
OF00365	0	0	0	0.0152228	0.113079	0.0376599	Belongs to the cytochrome P450 family
OF00366	5.50517	4.6916	5.03788	4.9025	5.04976	4.78926	Cop9 signalosome complex subunit
OF00367	5.07424	4.2901	5.22977	5.01441	4.28508	4.5215	IQ-domain
OF00368	3.45823	3.88327	4.25073	3.55998	4.73395	4.14464	methyltransferase PMT13
OF00369	4.42252	6.39031	8.89036	8.65879	9.09876	8.04216	Inactive rhomboid protein
OF00370	3.7674	4.6902	2.88432	0.119765	0.200277	0.035753	homeobox-leucine zipper protein
OF00371	5.00155	4.75353	5.22445	5.18226	5.16251	4.78228	E3 ubiquitin-protein ligase
OF00372	1.60497	0.337813	5.41856	4.64851	4.50362	3.93956	BON1-associated protein
OF00373	2.13253	0.39689	2.8268	3.11943	1.66087	0.88229	NA
OF00374	0.0495716	0.543972	2.89175	1.56109	5.58483	3.2883	BON1-associated protein 2-like
OF00375	0.00764624	0.00878568	1.1375	0.477404	0.67637	0.0131977	Belongs to the protein kinase superfamily. Ser Thr protein kinase family
OF00376	6.18893	5.34838	4.24513	4.1746	4.44725	4.4385	arabinose-5-phosphate isomerase activity
OF00377	5.39974	4.50764	5.16907	4.68056	5.25776	4.86537	Thioesterase superfamily
OF00378	0.978481	0.631416	2.09319	2.17203	4.28723	3.08978	UDP-glucose 4-epimerase
OF00379	3.36667	2.29793	3.16138	2.08845	1.83044	1.87538	Belongs to the universal ribosomal protein uL1 family
OF00380	4.50534	2.62978	0.431305	1.50956	4.56341	2.83765	Belongs to the short-chain dehydrogenases reductases (SDR) family
OF00381	0.0315997	0.0371187	1.04363	0.558336	0.284561	0.0287599	Multicopper oxidase
OF00382	4.10649	4.54325	3.82174	3.00955	2.7636	2.12415	Pyridoxine pyridoxamine 5'-phosphate oxidase
OF00383	0.0627831	0.215941	1.69631	0.212418	0.550513	0	transcription factor
OF00384	2.71157	2.99588	4.36664	3.36401	2.13562	1.34604	WD repeat-containing protein
OF00385	4.38895	4.23027	6.00778	6.10734	5.76489	5.32843	dof zinc finger protein
OF00386	0	0.075844	0	0	0.0972251	0	RING-type E3 ubiquitin transferase
OF00387	5.76472	5.44357	5.78896	5.72524	5.32392	4.76226	BTB POZ domain-containing protein
OF00388	3.09774	2.52734	1.58611	1.25086	1.13839	0.956724	Pentatricopeptide repeat-containing protein
OF00389	5.54739	5.08226	4.96724	4.21646	4.09402	3.70569	Cell division control protein 14, SIN component
OF00390	5.51239	4.94639	5.17141	4.5128	4.40472	3.83455	Cell division control protein 14, SIN component
OF00391	1.32867	1.41894	1.67844	1.84975	3.17194	3.89705	transcription factor
OF00392	3.5721	3.47484	3.74958	3.81049	2.98616	3.64911	Zinc finger HIT domain-containing protein
OF00393	0	0	0.316185	0.187942	0.128859	0.109377	E3 ubiquitin-protein ligase
OF00394	4.00929	3.99226	4.18198	4.16643	3.99018	4.00516	Fas-associated factor
OF00395	4.80315	6.7199	7.94114	5.07722	7.80534	4.84093	DnaJ homolog subfamily B member
OF00396	8.66843	8.63545	6.80969	4.36519	5.34505	2.29209	Triose phosphate phosphate translocator
OF00397	0.0290359	0.278933	0.992021	1.38428	0.452403	0.0426329	Belongs to the protein kinase superfamily. Ser Thr protein kinase family
OF00398	2.21057	3.17414	4.62426	5.67403	5.30044	7.55222	glutaredoxin-C9-like
OF00399	5.0579	5.14161	5.56851	6.23253	3.77299	3.69815	Auxin response factors (ARFs) are transcriptional factors that bind specifically to the DNA sequence 5'-TGTCTC-3' found in the auxin-responsive promoter elements (AuxREs)
OF00400	1.03348	0.287841	6.80511	5.04517	4.08217	3.01822	Histone H3
OF00401	3.87218	4.76955	4.47677	4.18898	3.69146	3.2294	Belongs to the acyl-CoA oxidase family
OF00402	7.5034	7.1895	6.78599	6.68377	6.13794	5.71483	28 kDa heat- and acid-stable phosphoprotein-like
OF00403	3.8608	3.02218	3.28091	2.67819	2.30801	2.56989	F-box FBD LRR-repeat protein
OF00404	0	0	0.0115748	0.0170831	0	0	nuclease HARBI1
OF00405	0.0604645	0	0.0729498	0.0677495	0	0	Serine threonine-protein phosphatase 7 long form homolog
OF00406	5.71903	6.28611	5.33581	5.35511	4.21048	4.60759	Ring finger protein
OF00407	0	0.0466087	0.0808834	0.225609	0.0362487	0	Ras-related protein
OF00408	3.78094	3.31319	3.9308	3.68656	3.49458	2.76313	Glucosidase 2 subunit
OF00409	0.100108	0.144348	0.138656	0.131188	0.0259543	0	Transcription factor
OF00410	0.472176	0.453439	0.0481511	0	0	0	Belongs to the 'GDSL' lipolytic enzyme family
OF00411	4.04798	4.48099	4.11624	4.14689	3.13151	3.78732	Cell division control protein 48 homolog
OF00412	3.94287	4.02853	4.11387	3.54429	3.45554	3.17484	Apoptosis inhibitor
OF00413	0	0	0	0.0333462	0	0.0946195	Glutamate-gated receptor that probably acts as non- selective cation channel
OF00415	0.0432516		0.181528	0.0477025	0.164699	0.0483908	NA
OF00416	2.10111	1.35818	1.43902	1.37299	0.0398687	0.348113	Glutamate-gated receptor that probably acts as non- selective cation channel
OF00417	6.07857	5.29576	4.80664	4.22969	1.64673	2.75336	alpha-galactosidase
OF00418	3.21657	2.56543	1.12905	0	0.0396797	0	Glutamate-gated receptor that probably acts as non- selective cation channel
OF00420	0.0757783	0	0.0857047	0.00722204	0	0.00830865	Glutamate-gated receptor that probably acts as non- selective cation channel
OF00421	0	0.0384923	0	0.035159	0	0	Glutamate-gated receptor that probably acts as non- selective cation channel
OF00423	0.161665	0.265216	0.0653965	0	0	0.0106007	NA
OF00425	0.0289338	0.0555717	0.243988	0.303341	0.0703545	0.0311203	Glutamate-gated receptor that probably acts as non- selective cation channel
OF00426	0.0676491	0.212729	0.02108	0	0	0.0194408	Glutamate-gated receptor that probably acts as non- selective cation channel
OF00427	3.30123	2.48643	2.73085	1.49092	0.923951	1.61349	Belongs to the cyclin family
OF00428	0.0794299	0.377199	0.016155	0.0504104	0.0195749	0	Glutamate-gated receptor that probably acts as non- selective cation channel
OF00429	0	0	0.868071	0.0574621	0.220117	0	transcription factor
OF00431	7.10351	6.59509	7.44297	7.77052	7.86855	7.9559	UBP1-associated protein
OF00432	6.12347	6.03358	6.35334	6.39202	6.25795	6.16384	Adaptin ear-binding coat-associated protein
OF00433	4.81277	4.99225	5.42189	5.16683	4.5689	4.47371	SCY1-like protein 2
OF00434	0.474579	0.600643	2.82478	2.39027	1.40162	0.79857	TPR repeat-containing thioredoxin
OF00435	0	0	0.783764	0.250713	0.152252	0.0598083	Conserved gene of
OF00436	0.576215	2.7399	5.56631	7.70797	2.35095	7.57912	Arogenate dehydrogenase
OF00437	6.5959	7.1033	7.29538	7.07657	6.39143	5.70204	Belongs to the ubiquitin-conjugating enzyme family
OF00438	1.05117	0.166683	1.13406	1.14221	0.543571	0.776942	Cell wall formation. Adds enolpyruvyl to UDP-N- acetylglucosamine
OF00439	6.348	6.1031	6.09772	5.53339	4.79069	4.33637	Inositol phosphate kinase with a broad substrate specificity
OF00440	1.965	1.65088	1.32768	0.488328	0.580498	0.19957	Belongs to the helicase family. RecQ subfamily
OF00441	0.0852344	0.0680244	0	0	0.0296739	0	EPSP synthase (3-phosphoshikimate 1-carboxyvinyltransferase)
OF00442	5.78915	5.5421	7.02122	7.06247	7.29615	7.08091	Belongs to the 14-3-3 family
OF00443	6.92086	6.80936	4.70409	3.41547	3.96627	2.94272	ATP synthase protein
OF00444	0.779914	0.681898	2.77501	4.10848	0.584434	0.765602	Dof zinc finger protein
OF00445	2.42758	3.83352	4.88045	4.15349	4.73988	2.99717	phosphoenolpyruvate carboxylase
OF00446	0.16679	0.118088	7.6102	9.11408	6.6573	7.91851	Protein LIGHT-DEPENDENT SHORT HYPOCOTYLS
OF00447	0.378481	2.30791	5.07813	2.95567	1.99646	0.620886	Belongs to the peptidase C1 family
OF00448	0.0354461	0	0.0131154	0.0556495	0.0983514	0.0133451	peptide-N(4)-(N-acetyl-beta- glucosaminyl)asparagine amidase
OF00449	2.65795	2.99895	3.55068	3.80386	2.17043	3.28003	BEST Arabidopsis thaliana protein match is Protein of
OF00450	1.47597	0.268725	0.656274	0.579155	0.0301975	0.111694	Myb-like DNA-binding domain
OF00451	5.196	3.5117	5.10542	3.98554	4.47311	3.64458	2-aminoethanethiol
OF00452	4.72704	2.85018	4.83359	4.45195	3.25538	4.95274	Leucine rich repeat N-terminal domain
OF00453	0		0	0.193059	0	0.0341112	Non-specific serine threonine protein kinase
OF00454	0	0.108906	0.825817	0.608364	0.0601707	0.278808	Belongs to the peroxidase family
OF00455	3.96868	5.45102	5.31151	5.24266	3.75812	3.86424	belongs to the protein kinase superfamily
OF00456	4.94817	6.41571	6.35183	6.28555	4.68896	4.71611	Belongs to the protein kinase superfamily
OF00458	0.128494	0.0970306	0.960369	0.851715	0.155404	0.088009	Belongs to the protein kinase superfamily. Ser Thr protein kinase family
OF00459	5.34058	5.37804	5.44354	5.30242	5.22286	4.96109	The RING-variant domain is a C4HC3 zinc-finger like motif found in a number of cellular and viral proteins. Some of these proteins have been shown both in vivo and in vitro to have ubiquitin E3 ligase activity.
OF00460	0.59879	0.756027	1.49977	1.682	3.34295	1.39173	LRR receptor-like serine threonine-protein kinase
OF00461	0.389103	0.332571	0.489261	0.47843	0.544836	0.287322	Cathepsin propeptide inhibitor domain (I29)
OF00462	4.30417	5.49284	4.96747	5.94241	5.97952	5.50059	NA
OF00463	0.0714956	0	0.151509	0	0	0	NA
OF00464	1.74416	1.31496	2.22889	3.01764	2.61603	4.31383	WRKY Transcription Factor
OF00465	0	0	0.0497127	0	0.0613822	0	NA
OF00466	0		0	0	0	0.0908248	NA
OF00467	2.58318	3.06489	3.14574	3.38938	4.37642	3.48672	NA
OF00468	1.5355	1.26918	1.15709	1.59322	0.861144	1.04762	Ribonuclease P MRP protein subunit
OF00469	4.0542	5.03813	4.62606	4.60748	3.92337	3.56512	ER lumen protein-retaining receptor
OF00470	4.88541	3.98636	3.40306	2.21594	1.51328	1.34301	Pentatricopeptide repeat-containing protein
OF00471	0.114082	0.545521	0.152806	0.234679	0.0909296	0.264443	NA
OF00472	2.83007	4.1075	4.41357	3.83246	2.3388	0.997835	Plant protein of unknown function (DUF641)
OF00473	4.55481	4.83918	4.79098	4.8596	4.06733	4.55203	alpha,alpha-trehalose-phosphate synthase UDP-forming
OF00474	1.3933	2.36966	3.88884	2.39243	4.5548	0.652487	NA
OF00475	0.0423574	0.0557255	5.13357	4.33363	1.1661	0.498675	transcription repressor
OF00476	3.53421	5.84556	3.14197	3.4987	3.0986	5.69429	Heat stress transcription factor
OF00477	4.03215	4.52607	4.12573	4.20138	3.96555	3.80433	RING FYVE PHD-type zinc finger family protein
OF00478	9.84661	8.8122	7.65715	4.73148	7.43043	4.66335	Belongs to the small heat shock protein (HSP20) family
OF00479	4.64393	3.29564	4.71552	5.21752	1.40783	1.15221	Belongs to the MIP aquaporin (TC 1.A.8) family
OF00480	4.54125	2.97687	4.62227	5.32069	1.28264	2.08976	Belongs to the MIP aquaporin (TC 1.A.8) family
OF00481	4.48321	4.79148	4.64263	4.15901	4.6756	4.24167	citrate synthase
OF00482	8.95131	8.5031	8.72351	8.72761	9.0808	8.45132	Transcription elongation factor implicated in the maintenance of proper chromatin structure in actively transcribed regions
OF00483	0	0.276767	0.276268	1.35958	0.163873	0.019609	Protein TOO MANY
OF00484	0	0	0	0	0.026663	0	Protein NRT1 PTR FAMILY
OF00485	0	0	0	0	0	0.0676198	Early nodulin-like protein
OF00486	3.86308	3.72154	1.2592	0.0232354	0.0663187	0	transcription factor
OF00488	3.39394	4.33007	0.988181	6.22924	0.432878	2.30902	PDDEXK-like family of unknown function
OF00489	6.42305	5.84868	5.45435	5.23814	5.24949	4.97151	Belongs to the ubiquitin-conjugating enzyme family
OF00490	0.828233	0.623206	0.650696	0.56598	0.101158	0.239478	Belongs to the peptidase A1 family
OF00491	4.60232	5.84581	6.11471	6.12731	5.13861	4.53734	YTH domain-containing family protein
OF00492	0	0	0.687239	0.895556	0.428327	0.491952	serine threonine-protein kinase
OF00493	6.00962	6.91616	7.36942	7.13493	7.29035	6.92188	Belongs to the isocitrate and isopropylmalate dehydrogenases family
OF00494	4.13273	2.55943	2.82854	2.3237	1.66992	0.796131	Catalyzes the ATP-dependent amination of UTP to CTP with either L-glutamine or ammonia as the source of nitrogen
OF00495	4.74255	4.70389	5.34852	5.4535	4.54854	4.99031	CONTAINS InterPro DOMAIN s WD40 repeat-like (InterPro IPR011046), WD40 repeat, region (InterPro IPR017986), WD40 repeat (InterPro IPR001680), WD40 YVTN repeat-like (InterPro IPR015943)
OF00496	6.00671	7.1141	7.16677	5.78165	6.64451	5.47098	Calcyclin-binding
OF00497	0.135834	0.308133	0.362059	0.51708	0	0	Belongs to the iron ascorbate-dependent oxidoreductase family
OF00499	3.43386	4.16013	3.8893	2.95548	3.6081	1.68982	cationic amino acid transporter
OF00500	2.4199	2.64356	2.79282	2.17832	2.60389	1.06383	cationic amino acid transporter
OF00501	2.04144	1.74159	2.21185	1.65088	1.90047	0.390565	cationic amino acid transporter
OF00502	0.0519446	0.0641806	1.8901	0.714358	0.131027	0	NA
OF00503	1.34078	1.90076	1.2666	1.13554	0.827568	0.295684	cationic amino acid transporter
OF00504	0.0583577	0.0684405	3.87562	2.38575	0.510906	0.0574927	NA
OF00505	0.177348	0.254732	5.5366	4.08075	1.49024	0.207961	NA
OF00507	4.71427	4.68007	4.83425	4.1742	4.35098	4.06083	50S ribosomal protein
OF00508	0	0	1.77663	2.21905	0.439592	0	NA
OF00509	2.33021	1.5347	5.24183	6.38929	3.53796	6.16927	DUF538 domain containing protein
OF00510	4.51898	3.995	4.49698	4.37735	6.99601	4.68032	NA
OF00511	5.90283	6.81086	6.47028	6.72937	4.35775	5.64065	C2 domain-containing protein
OF00512	4.44172	6.07333	6.12343	5.03142	5.94062	5.12685	Belongs to the enoyl-CoA hydratase isomerase family
OF00513	5.99087	5.90821	7.39181	7.45328	7.5121	7.485	Belongs to the eukaryotic ribosomal protein eL20 family
OF00514	5.33531	5.13123	4.84595	4.43085	4.36082	3.77641	CobW/HypB/UreG, nucleotide-binding domain
OF00515	0.0190124	0.159058	3.31136	2.20363	1.51901	0.585356	GDSL esterase lipase
OF00516	4.0193	3.96429	3.54903	3.26678	3.42149	3.53219	RNA-binding protein
OF00517	3.39398	2.13498	3.12383	3.21076	2.68423	2.71023	Mitochondrial inner membrane protease subunit
OF00519	0.029262	0.0202127	0	0	0.028753	0	Belongs to the cytochrome P450 family
OF00520	4.13925	4.86921	3.39896	3.75335	3.46678	3.62453	Belongs to the cytochrome P450 family
OF00521	4.52335	5.15034	3.78835	4.33599	3.52066	3.56591	Belongs to the cytochrome P450 family
OF00522	0.226881	0.234158	0.0200375	0	0	0	LRR receptor-like serine threonine-protein kinase
OF00523	3.78493	3.74193	3.62993	4.91599	2.82207	4.37574	Belongs to the cytochrome P450 family
OF00524	4.53427	3.59573	4.61916	4.60451	3.93083	4.23529	transposition, RNA-mediated
OF00525	5.77729	5.28432	5.68169	5.86436	5.55029	5.55386	Belongs to the cytochrome P450 family
OF00526	3.10253	2.34574	3.15697	3.18587	2.53388	2.76445	Belongs to the cytochrome P450 family
OF00527	0.0718496	0.198662	0	0	0	0	Belongs to the cytochrome P450 family
OF00528	2.11189	1.89895	0.770154	1.05657	0.706706	1.68805	Belongs to the cytochrome P450 family
OF00529	4.23834	2.17656	2.71557	1.89777	1.56937	1.82125	NA
OF00530	3.43592	3.76921	3.29342	5.39008	2.61102	2.63258	Belongs to the precorrin methyltransferase family
OF00531	7.0874	7.34021	7.59586	7.69226	7.99603	8.49093	60S ribosomal protein
OF00532	4.20142	4.71868	3.8256	3.63328	3.4925	3.00955	CTD small phosphatase-like protein
OF00533	0.685602	0	0	0	0.137	0.16519	disease resistance
OF00534	2.65658	1.06632	3.23207	3.04187	1.18636	2.16228	Regulatory photoreceptor which exists in two forms that are reversibly interconvertible by light the Pr form that absorbs maximally in the red region of the spectrum and the Pfr form that absorbs maximally in the far-red region
OF00535	0.843285	0.347665	1.86872	1.44421	1.37365	1.00521	Glucan endo-13-beta-glucosidase
OF00536	0.668928	0.667596	3.56069	2.72134	3.35531	2.73777	belongs to the protein kinase superfamily
OF00537	4.01036	4.63507	4.13862	3.44058	3.20913	2.7684	26S proteasome non-ATPase regulatory subunit
OF00538	12.1424	12.4021	8.93399	4.12922	6.72162	1.71437	The light-harvesting complex (LHC) functions as a light receptor, it captures and delivers excitation energy to photosystems with which it is closely associated
OF00539	4.78171	3.01875	5.32482	4.34174	3.05626	3.13584	Belongs to the glycosyltransferase 1 family. Bacterial plant glycogen synthase subfamily
OF00540	0.162263	0.0123135	0.345301	1.12593	0.172081	0.232037	BEST Arabidopsis thaliana protein match is Kinase-related
OF00541	8.02778	8.51092	8.14958	7.82585	8.07834	7.41464	Programmed cell death
OF00543	6.21112	4.7836	3.30483	2.60441	0.498375	0.736936	ABC transporter B family member
OF00544	6.60462	5.97384	3.77971	2.68848	1.02127	1.41561	ABC transporter B family member
OF00545	1.2768	0.178835	2.93851	6.84834	2.20561	6.01649	Belongs to the iron ascorbate-dependent oxidoreductase family
OF00547	1.0622	0.831076	2.72381	2.51374	2.32404	1.50137	Mediates both low-affinity uptake and efflux of sugar across the membrane
OF00548	0.372292	0.829804	0.546608	1.50811	0.227008	2.02931	Mitogen-activated protein kinase kinase kinase
OF00549	1.81861	1.36947	0.68037	0.94867	1.84432	1.24172	S-type anion channel
OF00550	4.34777	4.80074	5.25879	5.37581	4.48005	4.50614	B-cell receptor-associated protein
OF00551	0.0270852	0	0	0	0	0.064906	4-coumarate--CoA ligase-like
OF00552	0.0320046	0.113821	4.39026	4.10194	1.05944	0.128519	AWPM-19-like membrane family protein
OF00553	7.82204	7.72549	7.62815	7.55037	8.1778	7.74063	Belongs to the peptidase A1 family
OF00554	4.02227	4.69426	3.79852	4.04655	1.66886	1.46003	WRKY Transcription Factor
OF00558	0.0372931	0	1.24956	1.16889	0.109576	0	Polygalacturonase
OF00559	2.45293	2.34034	1.57244	1.08181	0.914295	0.953109	Zinc finger CCCH domain-containing protein
OF00560	0.325008	0.685549	0.404889	0.587024	0	0.086715	dof zinc finger protein
OF00561	7.11177	3.79397	1.33285	0.0277965	0.0578907	0.0149576	Ankyrin repeat-containing protein
OF00563	9.55363	9.85587	9.90976	9.53454	10.125	9.40302	Cytochrome b-c1 complex, subunit
OF00564	5.08552	5.21281	6.22378	5.33008	3.8116	3.81709	Ankyrin repeat-containing protein
OF00565	0.490822	0.327885	0.266091	0.510306	0.0653486	0	NA
OF00566	0.025955	0.0385039	0	0	0	0	NA
OF00567	0.151531	0.42157	0.0800857	0.0403824	0.061387	0.0196515	Ankyrin repeat-containing protein
OF00568	0.148509	0.0427914	0.0562644	0	0	0	Ankyrin repeat-containing protein
OF00569	0		0.0525515	0.0719725	0	0	NA
OF00570	4.25728	3.03988	3.6098	2.99492	1.27383	1.3287	Pentatricopeptide repeat-containing protein
OF00571	4.94073	4.08475	4.11612	3.78231	0.483118	1.33115	Exosome complex component
OF00572	5.16588	4.46292	4.69875	4.5822	0.504122	2.17235	Bifunctional monodehydroascorbate reductase and carbonic anhydrase nectarin-3
OF00573	1.42628	2.38589	1.32781	0.633256	0.413935	0.386122	Domain of unknown function
OF00574	0.214797	0.751105	0.0590903	0	0.0480594	0	NA
OF00575	1.80474	3.73666	1.95399	2.19621	0.912542	1.59928	NA
OF00576	0	0.156806	0.0323778	0.0238913	0.0225953	0	NA
OF00578	2.6481	1.64425	3.09911	2.56819	2.1251	1.37797	NA
OF00579	0	0.0677073	1.01166	1.52972	0.117126	0.0196943	Polygalacturonase
OF00580	3.75856	3.19562	2.74291	2.16743	2.25172	1.73568	Zinc finger CCCH domain-containing protein
OF00581	4.92949	4.42444	6.06199	6.01461	6.3615	5.22895	Pyrrolidone-carboxylate peptidase
OF00582	4.53938	0.754673	3.53579	2.00552	1.71846	0.217483	Catalyzes the rate-limiting step of the oxidative pentose-phosphate pathway, which represents a route for the dissimilation of carbohydrates besides glycolysis
OF00583	4.70028	4.49323	3.55222	2.31682	1.95472	0.818802	Catalyzes the rate-limiting step of the oxidative pentose-phosphate pathway, which represents a route for the dissimilation of carbohydrates besides glycolysis
OF00584	3.98607	3.93742	4.21834	3.71566	3.79582	3.12674	YT521-B-like domain
OF00585	4.24617	4.14812	4.38039	3.70063	4.2803	2.90398	Nitrogen regulatory protein
OF00588	0	0	0	0	0.032044	0	Auxin-induced protein 5NG4
OF00589	1.77227	2.67817	4.34438	3.88904	2.57484	2.30478	Belongs to the mitochondrial carrier (TC 2.A.29) family
OF00590	2.19317	2.03297	3.48367	3.2755	3.03688	2.73427	Tetratricopeptide repeat protein
OF00591	4.70698	4.76901	1.41175	0.704034	1.65501	0.447588	PsbP domain-containing protein 1
OF00592	0		0	0	0.140209	0	Transcription factor
OF00593	0.92799	0.667467	0.841273	0.835251	1.35045	1.07727	Protein of unknown function (DUF1635)
OF00594	0.415925	0.690656	1.40708	1.74889	1.227	0.737256	Transcription factor
OF00595	2.83976	2.1283	1.72926	1.131	0.921896	0.988206	DYW family of nucleic acid deaminases
OF00596	0	0.0662676	0.0872328	3.37662	0.13041	0	Belongs to the iron ascorbate-dependent oxidoreductase family
OF00597	0.213113	0.43798	0.652944	0.488652	0	0	NA
OF00598	5.87048	3.42313	6.02596	5.90896	3.17819	4.41752	Domain present in ubiquitin-regulatory proteins
OF00599	4.61437	2.98201	3.7424	2.64243	2.33299	1.55289	NA
OF00600	0.741733	1.11971	1.3338	1.29009	1.0868	0.941944	F-box FBD LRR-repeat protein
OF00601	2.70875	2.51621	3.0235	2.94208	2.25214	2.13116	NA
OF00602	0.851598	1.80782	0.648178	0.547286	0	0.0533265	CAP-Gly domain-containing linker protein
OF00603	0.296348	1.05836	0.77491	1.14331	0.183594	0.255649	NA
OF00604	3.63885	4.26066	6.76901	1.04863	2.85249	0.102929	Protein of unknown function, DUF538
OF00605	0.194002	0	0	0	0	0.335392	39S ribosomal protein
OF00606	5.73111	5.44952	5.23508	5.24337	4.55574	4.65331	Cleavage inducing molecular chaperone
OF00607	6.49291	6.23057	5.36961	4.39387	5.05093	4.52459	ribosomal protein S6
OF00608	5.80052	6.17405	4.07921	3.83128	3.77845	4.02801	protein At4g37920, chloroplastic-like
OF00609	6.01519	6.13085	6.1911	5.97708	5.98255	5.98729	Pre-mRNA-splicing factor ATP-dependent RNA helicase
OF00610	1.61453	1.49525	2.26768	2.34353	0.511621	1.22073	glycerol-3-phosphate acyltransferase
OF00611	6.43352	6.43995	6.7552	6.38572	6.70411	6.63939	IGR
OF00612	2.56492	2.67759	3.55549	4.31608	3.03071	2.51753	Galactokinase
OF00613	3.19556	2.90907	3.10503	3.1251	2.47527	2.69957	GPN-loop GTPase 1 homolog
OF00614	5.69646	6.21972	6.83487	6.51813	7.3251	6.80035	NA
OF00615	0.0585318	1.30916	0.283448	0.14662	0	0.043352	NA
OF00616	2.04781	1.58178	3.19291	3.7182	2.87314	2.51262	Galactokinase
OF00617	3.45536	1.24379	2.90969	2.54758	1.5638	1.80266	GPN-loop GTPase 1 homolog
OF00618	5.83359	6.67757	6.3982	6.01145	6.60498	5.72284	NA
OF00620	3.97935	3.4262	5.96337	5.33272	4.26393	3.74178	Transcription factor
OF00621	1.05592	0.091971	1.2602	0.775363	0.502157	0.179043	NA
OF00622	0	0	0.0486949	0	0.0795483	0	NA
OF00623	2.7371	0.908036	2.35251	1.61569	7.14238	7.04893	pectinesterase
OF00624	0		0	0	0.137417	0	NA
OF00626	3.13838	3.56611	2.74502	2.87127	2.14114	2.41186	Ethylbenzene dehydrogenase
OF00627	0.689945	0.624716	0.516887	4.3188	0.154061	0.382763	UPF0481 protein
OF00628	1.33025	0.704786	1.26366	1.09501	0.952839	0.490498	receptor-like serine threonine-protein kinase
OF00629	2.29492	2.63187	1.80728	1.9245	1.17491	1.1132	PAPA-1-like family protein zinc finger (HIT type) family protein
OF00631	3.16781	3.17706	2.86833	4.22728	0.456686	3.12572	WRKY Transcription Factor
OF00633	3.55292	3.14105	1.61339	1.21154	0.129521	0.386092	Belongs to the GRAS family
OF00634	5.89261	5.40385	3.77318	3.76081	0.970283	1.74653	Protein trichome birefringence-like 6
OF00635	3.66544	3.2824	2.65903	3.17117	1.73447	2.77674	Prolyl oligopeptidase family
OF00636	3.90311	2.20464	3.3302	3.39855	2.00185	2.59933	PAPA-1-like family protein zinc finger (HIT type) family protein
OF00637	4.22097	2.7214	3.76448	3.64305	2.75355	3.41407	PAPA-1-like family protein zinc finger (HIT type) family protein
OF00638	1.97803	2.10406	3.50425	5.1535	1.14649	5.2799	Belongs to the class I-like SAM-binding methyltransferase superfamily. Cation-independent O- methyltransferase family
OF00639	0.438919	0.186821	0.333641	0.214899	0.138061	0.150346	glutathione transferase activity
OF00640	0.371809	0.127321	0.619308	0.31909	0.0266241	0.129738	Belongs to the GRAS family
OF00641	0.189086	0	0.421689	0.13875	0	0	Belongs to the GRAS family
OF00642	2.53532	1.64563	2.69462	2.86902	0.155897	1.07868	Protein trichome birefringence-like 6
OF00643	8.03973	7.513	7.19107	6.88554	6.95341	6.60801	glutamyl endopeptidase, chloroplastic
OF00644	0.105417	0.0792576	0.439605	0.446092	0.028887	0.0282503	Four repeated domains in the Fasciclin I family of proteins, present in many other contexts.
OF00645	3.13495	2.40521	2.94837	2.04324	0.463646	0.566831	Vacuolar protein sorting-associated protein 51 homolog
OF00646	2.01114	1.69629	2.02928	1.20245	0.748458	0.851621	Vacuolar protein sorting-associated protein 51 homolog
OF00647	0.0347008	0.0640037	0	0	0	0.0521451	NA
OF00648	9.15754	8.90596	7.66547	6.70193	6.86535	6.06491	Pyrophosphate-energized vacuolar membrane proton
OF00649	4.71994	4.88706	4.94554	5.08097	5.20458	4.85709	Belongs to the small GTPase superfamily. SAR1 family
OF00650	8.57857	9.9169	9.36147	9.0538	9.4911	9.07696	Belongs to the eukaryotic ribosomal protein eL29 family
OF00651	0.0149707	0	0	0	0	0	Calreticulin
OF00652	0.160475	0.280978	3.86949	2.66522	0.581208	0.0481124	Belongs to the endosulfine family
OF00653	1.15214	0.370971	0.49916	0.735601	0.527131	0.797129	lipid metabolic process
OF00654	5.2594	5.21204	5.5309	4.66198	4.39519	3.98612	Zinc finger matrin-type protein
OF00655	0.08503	1.64327	4.03881	1.42838	1.76812	0.173531	synthase
OF00656	0.0339075	0.0190735	1.53678	0.376549	1.18244	0.306256	synthase
OF00657	0	0.0170352	0	0	0	0.0138959	NA
OF00658	0.214313	0.887657	4.24479	1.34258	4.06383	3.93907	synthase
OF00659	1.37117	1.31982	1.43117	0.37249	0.368039	0	synthase
OF00660	0.668932	0.0564803	1.77745	0.186891	1.14132	0.303899	synthase
OF00661	0.936356	4.44215	0.152818	0	0	0	transcription factor
OF00662	1.05663	1.00496	2.76931	2.11459	1.05502	0.776448	DUF761-associated sequence motif
OF00663	0	0	2.75539	6.5696	1.24768	5.44873	Long cell-linked locus protein
OF00664	0	0	0	0	0.119384	0	Domain of unknown function (DUF3511)
OF00665	7.43309	6.72158	7.54204	8.01587	8.27139	8.65419	MKI67 FHA domain-interacting nucleolar phosphoprotein-like
OF00666	5.67047	4.92617	3.18471	2.4896	2.24888	1.72636	DegT/DnrJ/EryC1/StrS aminotransferase family
OF00668	0.587745	2.98785	4.05399	3.50319	1.70851	0.789935	Calmodulin-binding protein
OF00669	5.96484	4.31592	1.43762	1.69489	2.59934	1.69713	NA
OF00670	3.85707	3.79059	7.70689	9.0154	7.03387	8.24809	GEM-like protein
OF00671	2.10383	2.91264	5.32853	4.31705	5.55527	4.24163	Belongs to the glycosyltransferase 8 family
OF00672	0.199008	0.0764712	1.02291	0.772158	0.188446	0.131163	cobra-like protein
OF00673	5.48965	5.11981	4.99106	5.20671	4.42444	4.17617	Protein DEHYDRATION-INDUCED 19 homolog
OF00674	4.3223	4.39422	3.81193	3.48071	2.97349	3.0248	PHD and RING finger domain-containing protein
OF00675	3.66146	3.80314	3.45704	2.95666	3.37408	2.1855	Belongs to the mitochondrial carrier (TC 2.A.29) family
OF00676	4.23529	3.51299	4.64523	3.79727	4.99494	3.52211	NA
OF00677	4.00351	4.19364	5.29547	4.56106	4.80612	3.5614	Ethylene receptor
OF00678	3.33023	2.81059	3.68041	3.32988	0.987591	1.57936	dual specificity protein phosphatase
OF00679	3.51138	2.46419	4.38087	3.98317	2.52582	4.64669	RING-H2 finger protein
OF00680	0.9227	0.330134	2.19653	1.96996	0.944215	0.644311	NA
OF00681	2.97364	1.55617	5.07323	4.89713	4.34582	5.11035	NA
OF00682	0.896779	1.28796	1.38908	1.0336	0.890868	0.336508	Acts in the modification of cell walls via demethylesterification of cell wall pectin
OF00683	0.021922	0.0492639	0	0	0	0	Exopolygalacturonase-like
OF00684	0.369404	0.639672	0.45146	0.267822	0.123151	0.0522649	ethylene-responsive transcription factor
OF00685	3.38998	7.50508	9.03238	10.01	10.0659	9.98129	transcription factor
OF00686	5.13843	5.28957	4.49144	4.37903	3.53882	3.81413	Translation initiation factor
OF00687	7.08033	7.16122	7.84747	7.84008	7.97943	7.84274	60s ribosomal protein
OF00689	4.183	5.5913	3.26716	2.68337	0.180421	0.933516	Aux IAA proteins are short-lived transcriptional factors that function as repressors of early auxin response genes at low auxin concentrations
OF00690	3.83592	4.17601	3.18162	2.54691	0.929835	1.37736	Protein SHOOT GRAVITROPISM
OF00691	2.4354	1.92906	2.70537	2.33957	0.264153	0.904094	NA
OF00692	0.771932	3.51413	0.757349	0.177232	0.661015	0.0645491	zinc-finger of the FCS-type, C2-C2
OF00693	0.0670444	0.872887	4.53671	4.43925	2.20091	1.23403	Protein of unknown function, DUF538
OF00694	0	0	0	0	0.0591061	0.139938	Late embryogenesis abundant protein
OF00695	3.38536	3.79166	4.19182	3.92266	3.83396	2.89242	serine threonine-protein phosphatase
OF00696	4.52018	4.56571	4.9903	4.74605	4.79295	4.46637	Has 46 Blast hits to 46 proteins in 18 species Archae - 0
OF00697	1.95526	0.656528	1.62117	1.40883	0.565153	0.440779	NA
OF00698	7.09335	7.48618	7.40505	6.96434	7.3361	6.48376	The proteasome is a multicatalytic proteinase complex which is characterized by its ability to cleave peptides with Arg, Phe, Tyr, Leu, and Glu adjacent to the leaving group at neutral or slightly basic pH
OF00699	6.8846	7.81158	7.09002	6.48455	6.68686	6.08328	The proteasome is a multicatalytic proteinase complex which is characterized by its ability to cleave peptides with Arg, Phe, Tyr, Leu, and Glu adjacent to the leaving group at neutral or slightly basic pH
OF00700	1.7921	2.43995	1.42503	1.5111	1.32798	1.21887	NA
OF00701	3.45824	3.6851	3.35071	2.41326	2.38037	1.10584	GDP-fucose protein O-fucosyltransferase
OF00702	9.6215	9.56764	10.0662	11.2611	10.514	10.8386	dormancy auxin associated family protein
OF00703	4.60956	5.4138	5.18044	4.34198	4.90114	3.85171	50S ribosomal protein L18
OF00704	1.86451	1.49444	0.208007	0.0910898	0.262678	0.202599	3-ketoacyl-CoA synthase
OF00705	6.24318	6.34271	3.22114	4.4186	2.42148	3.5262	Belongs to the Ca(2 ) cation antiporter (CaCA) (TC 2.A.19) family
OF00706	6.17092	6.32763	5.54646	5.62661	5.14692	5.52192	Outer envelope pore protein 16-4
OF00707	7.25271	7.54893	7.59718	7.20024	7.56702	7.1274	Small nuclear ribonucleoprotein
OF00708	0.587041	0.0528384	0.345383	0	0.530556	0	21 kDa protein-like
OF00709	6.78905	6.81649	6.5002	6.04676	5.59951	5.20805	Pre-mRNA-splicing factor
OF00710	5.3558	5.98793	5.10505	5.20996	5.05243	4.78218	Ring finger domain
OF00711	0.0647446	0.0986599	0.622238	0.283623	0.0144957	0.0153911	Ulp1 protease family, C-terminal catalytic domain
OF00712	8.72106	9.78063	9.34897	9.25367	8.47008	8.57142	negative regulation of cytokinin-activated signaling pathway
OF00713	4.53332	4.25288	4.73659	3.88985	4.73703	3.60468	NA
OF00714	3.62246	4.1387	3.47912	2.99648	1.237	1.66805	Plastocyanin-like domain
OF00715	3.57014	3.63572	3.63455	3.13768	1.17485	1.65603	Pentatricopeptide repeat-containing protein
OF00716	4.74962	5.20177	4.29629	4.18423	3.20276	3.39807	Mannosyltransferase involved in glycosylphosphatidylinositol-anchor biosynthesis
OF00717	2.91391	3.97868	3.63769	4.20637	3.07257	2.91834	Signal recognition particle receptor subunit
OF00718	5.18813	4.93077	4.91396	4.73827	3.23356	3.26758	BTB/POZ domain
OF00719	5.84858	5.92165	5.58888	5.33459	3.87616	4.02284	BTB/POZ domain
OF00720	4.23949	4.18609	4.79495	4.7	4.49462	4.17198	calcium-dependent protein kinase
OF00721	4.41035	4.65031	4.84545	5.01582	4.45098	5.14494	DDB1- and CUL4-associated factor homolog
OF00722	5.46208	5.51196	5.39208	4.92615	3.67661	3.94869	AAA-type ATPase family protein
OF00724	6.80063	7.24773	5.00303	4.50356	4.68257	4.52512	ATP-dependent Clp protease proteolytic
OF00726	6.78114	5.29981	9.17347	7.58848	8.70489	6.66312	rapid alkalinization
OF00727	8.8147	8.20929	9.78702	9.78374	9.98351	10.1577	Belongs to the eukaryotic ribosomal protein eS21 family
OF00728	4.05624	4.24633	3.28796	3.07722	2.81628	2.51178	Tudor PWWP MBT superfamily protein
OF00729	5.49626	5.5704	4.67592	4.38234	3.13309	3.44351	lysine-specific demethylase
OF00730	1.87226	1.93942	1.85845	2.06589	1.53444	1.22586	BEST Arabidopsis thaliana protein match is
OF00731	4.03387	4.53007	4.13022	3.95256	3.36461	3.25972	Belongs to the cullin family
OF00732	4.21462	5.36305	6.78532	5.89085	5.84375	3.88687	NA
OF00733	2.24412	2.77731	2.95088	2.6982	2.20419	1.49071	Sulfite exporter TauE/SafE
OF00734	1.85291	0.967028	2.29993	2.22358	1.43438	1.65412	Belongs to the peroxisomal membrane protein PXMP2 4 family
OF00735	5.25341	5.11696	5.86595	5.51556	5.95738	5.35514	Ras-related protein
OF00736	2.40235	2.22035	0.891956	0.232323	0.0626051	0.0335672	proline-rich receptor-like protein kinase
OF00737	3.05909	3.73428	2.96943	2.98243	3.19669	3.33682	Ras-related protein Rab7
OF00738	1.63483	1.36925	2.61403	2.02909	1.26617	0.306967	belongs to the protein kinase superfamily
OF00739	1.93427	2.99345	2.43014	2.11124	1.20692	0.926594	Proline-rich receptor-like protein kinase PERK1
OF00740	0.458535	0.120477	0.390843	0.20442	0.257518	0.194071	anion binding
OF00741	3.2483	2.83485	1.41799	1.15299	1.6254	0.463426	NA
OF00742	0	0	0.408775	0.276067	0.0756926	0	NA
OF00743	0.0398475	0.0800487	0.193545	0.232425	0.0445696	0.0910277	shikimate
OF00744	1.47051	1.09008	2.44222	2.39308	1.67717	2.61606	UPF0481 protein At3g47200-like
OF00745	2.01538	2.35697	2.65673	3.54568	0.909171	2.57842	spermidine hydroxycinnamoyl
OF00746	0.651726	0.136267	0.206939	2.37206	0.100312	2.60511	shikimate
OF00747	3.33315	5.20673	2.93173	0.629113	0.31896	0.04587	BURP domain-containing protein
OF00748	0.0831766		0	0	0	0	Belongs to the mitochondrial carrier (TC 2.A.29) family
OF00749	0.188871	0.0577865	4.50536	4.16914	0.735683	0	RNA-binding protein
OF00750	1.00054	0.145061	0.474891	0.209149	0.615662	0.276393	Pentatricopeptide repeat-containing protein
OF00751	0	0.767802	1.26052	1.04264	3.23073	0.393215	Early nodulin-93-like
OF00752	0	0.211851	0.239786	0	0.686252	0	Early nodulin-93-like
OF00753	3.23747	5.69617	0.89664	0	0.0222156	0	late embryogenesis abundant
OF00754	5.4753	5.38523	4.16827	3.24731	2.79139	2.70851	NA
OF00755	3.51376	6.30217	0.297117	1.05328	0.042871	0.0467297	PB1 domain
OF00756	5.0557	5.08908	4.27374	3.97689	2.63346	3.45003	WD repeat-containing protein
OF00757	7.09682	6.90593	6.33445	6.31358	6.35843	6.74789	Monothiol
OF00758	0.591345	0.188385	1.28147	0.140867	0.0878001	0.234124	Tesmin/TSO1-like CXC domain
OF00759	0.0892962	0.219686	1.55823	0.66903	0.692952	0.419312	Tesmin/TSO1-like CXC domain
OF00760	4.22342	4.4142	4.76161	4.20418	5.52358	6.15013	Acyl-protein thioesterase
OF00761	6.2181	6.39535	6.77036	6.75179	6.56693	6.8338	Cyclophilin type peptidyl-prolyl cis-trans isomerase/CLD
OF00762	3.14353	2.93088	2.90921	2.85527	2.59189	2.46465	Pentatricopeptide repeat-containing protein
OF00763	4.49185	4.84833	3.63983	3.95327	3.45206	3.93039	isoform X1
OF00764	9.0828	8.36825	8.69477	7.52844	8.53281	6.76177	Ran (Ras-related nuclear proteins) /TC4 subfamily of small GTPases
OF00765	0.102492	0.535952	3.93332	1.35856	1.28079	0.242317	Protein of unknown function (DUF642)
OF00766	2.15305	1.92044	2.10477	2.09938	1.81033	1.50713	Pentatricopeptide repeat-containing protein At5g64320
OF00767	5.95591	3.76589	7.0511	7.87049	6.30235	7.68889	NA
OF00768	0.02485	0	0.365903	0.00938534	0	0	Potassium channel
OF00769	2.77322	2.77069	2.48608	2.57075	2.46261	1.93937	1-deoxy-D-xylulose-5-phosphate synthase
OF00770	0.444204	0.430123	0.308339	0.286268	0.143801	0.0604246	1-deoxy-D-xylulose-5-phosphate synthase
OF00771	1.44818	1.0757	1.42547	0.832049	0.182717	0.232662	Pentatricopeptide repeat domain
OF00772	2.17656	1.28379	2.52146	2.00573	0.0882788	0.358509	Belongs to the AAA ATPase family
OF00774	0.177321	0.85739	0.420387	0.450709	1.22229	0.933927	EG45-like domain containing protein
OF00775	4.02136	1.79626	4.34665	5.04041	5.01858	4.80746	DNA-directed RNA polymerases II, IV and V subunit
OF00776	5.16048	4.46792	5.12234	5.13773	5.17028	4.9851	Belongs to the AAA ATPase family
OF00777	10.9349	9.29185	11.9148	12.2165	13.4511	13.2734	glycine-rich RNA-binding
OF00778	6.64731	6.41184	3.66174	1.21071	0.783757	0.0952833	NA
OF00779	4.16933	4.45311	3.57779	3.77635	3.27368	3.7278	DUF21 domain-containing protein
OF00780	4.34112	4.50158	4.26567	3.87064	3.6581	3.423	S-adenosyl-L-methionine-dependent tRNA 4-demethylwyosine
OF00781	5.81039	5.81119	7.25076	6.94797	6.32901	5.65746	MIP18 family protein At1g68310-like
OF00782	4.2616	4.27374	4.2651	3.58094	3.67974	3.79475	NA
OF00783	4.7525	4.74034	4.41598	5.25599	2.9931	5.30804	At1g01500-like
OF00784	6.17634	5.89694	5.61979	5.20811	3.58136	3.51241	Random slug protein
OF00785	0.346748	1.08025	0.238595	0.110299	0.0286713	0.0503958	NA
OF00786	1.36535	1.58224	2.75124	2.39262	4.9733	4.58911	NA
OF00787	4.68435	4.99739	7.20828	7.93492	4.78579	5.60881	Belongs to the glycosyl hydrolase 17 family
OF00788	0.820241	0.449335	0.529787	0.403583	0.337169	0.145337	Protein of unknown function (DUF502)
OF00789	2.11862	2.2122	4.87032	3.95855	0.976431	1.03187	ATP-dependent DNA helicase
OF00790	6.43547	6.69476	5.78495	5.86065	4.52545	5.07022	Belongs to the GPI family
OF00791	4.38314	4.02093	1.61326	0.814789	0.781299	0.489109	Mitochondrial transcription termination factor family protein
OF00792	6.28204	6.04241	6.46476	6.63918	5.59156	5.65736	Membrane protein-like protein
OF00793	5.72102	6.13203	6.65091	6.42567	7.01898	6.47839	The coatomer is a cytosolic protein complex that binds to dilysine motifs and reversibly associates with Golgi non- clathrin-coated vesicles, which further mediate biosynthetic protein transport from the ER, via the Golgi up to the trans Golgi network. Coatomer complex is required for budding from Golgi membranes, and is essential for the retrograde Golgi-to-ER transport of dilysine-tagged protei…
OF00794	0.154495	0.0461007	0	0	0.0115317	0	proline-rich receptor-like protein kinase
OF00795	5.56508	6.29319	6.62129	6.4342	6.87299	6.1738	Ras-related protein
OF00796	4.87467	4.86978	5.11227	5.08248	3.71128	4.00083	GYF domain-containing protein
OF00797	3.30448	2.39633	3.02364	3.02755	1.34574	1.41675	GYF domain-containing protein
OF00798	8.39659	8.33338	3.79456	0.793419	2.55763	0.672851	peptidase inhibitor activity
OF00799	6.52305	7.50297	6.65822	7.02919	6.28395	6.68549	Acidic leucine-rich nuclear phosphoprotein 32-related
OF00800	3.91017	4.51282	4.37636	4.4232	3.99548	3.83698	Protein of unknown function (DUF620)
OF00801	2.17894	1.7185	2.19986	2.26448	0.762769	1.14195	NA
OF00802	0.0802192	0.141159	4.68727	4.36652	1.37137	0.586495	PLATZ transcription factor
OF00803	1.95274	1.75062	2.97884	2.52365	1.40403	2.33808	NA
OF00804	2.66019	2.93165	2.22592	1.87991	1.12103	1.16119	carbohydrate kinase family protein
OF00805	4.57558	4.61653	3.44695	3.2155	1.10899	2.45417	Protein kinase superfamily protein
OF00806	0		0	0	0.0585648	0	NA
OF00807	4.84551	5.90896	4.45229	5.28602	2.45489	4.71323	U2 snRNP auxiliary factor large subunit
OF00808	4.28792	5.51427	5.28074	4.64761	5.5267	4.96703	Zinc finger protein
OF00809	1.04425	1.2762	0.246118	0.384696	0.234703	0.0500298	cytochrome P450
OF00810	0.0117622	0.0174906	0.0165871	0	0	0	Cupin
OF00811	2.96765	2.19792	4.05833	5.39346	3.14388	3.59938	Belongs to the GRAS family
OF00812	5.12706	6.1455	6.32824	6.42854	5.84331	5.77353	Glycosyltransferase
OF00813	3.60872	4.35524	2.06793	2.20381	0.96877	1.00841	protein required for chloroplast accumulation response
OF00814	4.78997	5.26408	5.1276	4.64185	4.37227	3.64421	Belongs to the protein kinase superfamily
OF00815	1.62886	1.43306	4.03972	3.77476	1.5651	0.740784	deSI-like protein At4g17486
OF00816	4.99483	5.34734	6.68848	6.40863	4.52475	3.64224	Belongs to the peptidase M24B family
OF00817	3.22319	3.11727	4.9432	3.47463	5.69429	2.69271	Methyladenine glycosylase
OF00818	4.80282	4.74811	5.72509	6.7898	5.87102	6.27821	BES1 BZR1 homolog protein
OF00819	6.14819	6.4615	6.8884	6.94368	6.87296	7.00041	Belongs to the ubiquitin-conjugating enzyme family
OF00820	5.11964	5.68343	4.74157	4.80376	5.84731	5.37305	Belongs to the FPP GGPP synthase family
OF00821	3.86169	3.28633	1.69303	0.20554	1.42419	1.01566	transcription factor
OF00822	1.26081	0.117415	0.801846	0.751314	0	0.309284	Belongs to the cytochrome P450 family
OF00823	0.984761	0.0206759	0.55047	0.548584	0.0273563	0.181793	cytochrome P450
OF00824	6.37896	6.36044	6.81717	6.68267	4.79446	5.39009	No apical meristem (NAM) protein
OF00825	3.49621	3.80414	3.89771	4.36781	2.61751	3.39746	UPF0496 protein
OF00826	5.93825	5.2073	6.85576	6.74025	5.09856	5.35314	Sin3 binding region of histone deacetylase complex subunit SAP30
OF00827	3.64682	3.57896	4.72658	4.61564	3.36805	2.68997	Zinc ion binding
OF00828	5.35582	5.03212	5.81994	5.79556	5.19634	5.05611	Phospholipase A-2-activating
OF00829	3.99644	5.93034	2.83135	2.23976	1.5695	1.68402	Chlorophyllide a oxygenase
OF00830	5.01102	7.05443	3.66524	3.11182	2.37289	2.38546	Chlorophyllide a oxygenase
OF00831	4.13426	4.44659	5.04514	3.93689	3.67938	2.42222	embryogenesis-associated protein
OF00832	3.72936	4.17979	4.23183	4.24633	3.7374	3.78348	Protein SENSITIVE TO PROTON RHIZOTOXICITY 1
OF00833	0.230428	0.117896	3.16323	2.18287	0.842979	0.930359	FHA domain-containing protein
OF00834	0.138891	0.0902806	2.54886	1.8707	0.450046	0.544674	PIN domain
OF00835	3.88861	4.08704	4.11479	3.80803	4.04965	3.36015	Transmembrane protein 18
OF00836	6.27157	5.67114	6.60209	6.16267	6.68176	5.90608	At5g49945-like
OF00837	0.0350283	0.0212708	0	0.0356943	0.0122701	0.0598786	Sucrose transport protein
OF00838	4.05953	4.53549	4.67298	4.60739	5.08153	3.95659	Divergent CCT motif
OF00839	2.3406	2.0664	2.62538	2.66397	0.548079	0.896237	Belongs to the tRNA nucleotidyltransferase poly(A) polymerase family
OF00840	3.61888	3.34844	2.75452	2.84128	1.20682	1.97276	Belongs to the tRNA nucleotidyltransferase poly(A) polymerase family
OF00841	4.37119	4.15894	4.91782	4.28439	4.86513	3.95245	Alpha-(1,4)-fucosyltransferase
OF00842	2.24197	2.59565	2.48328	2.23121	2.14515	1.56851	NA
OF00843	2.64771	3.16471	3.97699	3.57606	3.14018	2.22422	Protein kinase superfamily protein
OF00844	3.2434	2.73064	4.94773	4.72597	4.85565	3.9646	Alkaline neutral invertase
OF00845	3.2771	2.89634	4.12711	5.65165	4.29148	5.58492	Transcription factor
OF00846	3.25461	2.30698	2.67951	2.15756	2.6647	2.09668	Pentatricopeptide repeat-containing protein
OF00847	3.91937	4.5582	4.34674	4.24424	3.81303	3.4015	NA
OF00848	3.00818	3.6182	3.28437	2.09198	0.681498	0.0497403	Belongs to the multi antimicrobial extrusion (MATE) (TC 2.A.66.1) family
OF00849	5.27547	5.28527	4.84204	4.55895	4.53071	3.66164	Belongs to the iron ascorbate-dependent oxidoreductase family
OF00850	0.0987873	0.396786	0.0223502	0.0197791	0.207953	0	Belongs to the iron ascorbate-dependent oxidoreductase family
OF00851	7.20177	7.41206	6.19704	6.74943	6.51414	6.15097	Belongs to the Casparian strip membrane proteins (CASP) family
OF00852	3.63675	2.57121	0	0	0.0707259	0	WAT1-related protein
OF00853	4.32939	4.20696	3.6161	2.93971	3.47769	2.69632	Electron transfer flavoprotein subunit beta
OF00854	0	0	3.47923	2.52801	1.13689	1.10289	CDT1-like protein a chloroplastic
OF00855	0.0837164	0	2.73915	1.88726	0.627724	0.598032	CDT1-like protein a chloroplastic
OF00856	0.023356	0.0667526	1.51796	0.628295	3.14389	0.799677	RING-H2 finger protein
OF00857	0.472403	1.82527	2.47827	2.8891	4.46898	1.67186	ethylene-responsive transcription factor
OF00858	7.70478	7.90946	5.05764	4.35211	4.55211	3.92266	Belongs to the universal ribosomal protein uS5 family
OF00859	1.53395	2.98175	1.51916	2.25256	0.295523	0.111738	serine threonine-protein phosphatase
OF00860	4.70297	4.73904	4.78914	4.855	4.38921	3.44019	serine threonine-protein phosphatase
OF00861	1.97232	1.0231	3.78853	3.73987	3.24142	1.42799	Inorganic phosphate transporter
OF00862	0	2.5793	2.40041	0.746735	0.532459	0.24907	carbonic anhydrase
OF00863	0.0691942	0.815298	1.36364	0.102759	1.51565	0.255609	Bifunctional monodehydroascorbate reductase and carbonic anhydrase nectarin-3
OF00864	0	2.10321	3.80396	2.25941	2.01681	0.295878	carbonic anhydrase
OF00865	8.4747	7.84318	9.37505	9.91911	8.25013	6.891	Bifunctional monodehydroascorbate reductase and carbonic anhydrase nectarin-3
OF00866	0.0568959	1.12554	2.40732	3.57569	6.73992	8.22604	Bifunctional monodehydroascorbate reductase and carbonic anhydrase nectarin-3
OF00867	0	0.244184	1.40934	0.840646	2.36706	0.2527	carbonic anhydrase
OF00868	0.0400715	0.0348892	4.52756	5.70876	3.67867	3.8848	BEL1-like homeodomain protein
OF00869	0.0528478	0.114576	0.503024	0.0334254	0.264113	0.223509	acetyltransferase NATA1-like
OF00870	0	0	0.184515	0.11408	0.520102	0.506307	acetyltransferase NATA1-like
OF00871	4.57483	2.76816	4.17299	3.09545	3.92644	2.95666	acetyltransferase NATA1-like
OF00872	3.29115	4.28073	2.16895	0.445256	0.42358	0	3-beta hydroxysteroid dehydrogenase/isomerase family
OF00873	6.64463	8.15963	4.16608	0.896084	3.01499	0.208798	Cinnamoyl-CoA reductase
OF00874	8.27579	8.94961	6.7148	5.79733	4.31491	2.10036	3-beta hydroxysteroid dehydrogenase/isomerase family
OF00875	4.42894	4.93691	5.25503	4.77959	3.50474	2.2782	3-beta hydroxysteroid dehydrogenase/isomerase family
OF00876	1.63153	1.54276	3.51517	3.7503	2.28814	2.88941	Polysaccharide biosynthesis protein
OF00877	0		0	0	0	0.179568	NA
OF00878	0	0.322907	2.01958	3.56107	2.98037	5.72149	lysM domain receptor-like kinase 3
OF00879	3.21082	3.1684	3.35274	3.46891	2.64188	2.63217	ABC transporter G family member
OF00880	2.88348	1.52758	2.69011	2.62226	1.67679	1.8127	ABC transporter G family member
OF00881	1.1925	0.395816	1.85926	1.98932	1.37216	1.59091	lysM domain receptor-like kinase 3
OF00882	2.50862	2.88733	2.90858	2.75041	1.72512	1.92727	ABC transporter G family member
OF00883	4.47674	4.32519	4.3844	4.10723	3.27241	3.59463	DNA repair helicase
OF00884	3.7907	3.81165	3.76159	3.61706	2.66918	2.62807	DNA repair helicase
OF00885	5.48978	5.47193	5.15233	5.3281	5.01582	5.3919	Zinc knuckle (CCHC-type) family protein
OF00886	4.79893	5.06604	4.63997	4.20889	2.33141	3.0709	Bacterial extracellular solute-binding protein
OF00887	0.0334266	0.0907196	2.04005	1.10215	0.249349	0.191683	SWI SNF-related matrix-associated actin-dependent regulator of chromatin subfamily A member 3-like
OF00888	8.55922	7.90776	5.35254	1.36849	4.37526	2.21435	Ribulose bisphosphate carboxylase oxygenase activase
OF00889	5.80496	5.7715	7.08194	6.49137	6.97562	5.8857	Belongs to the syntaxin family
OF00890	3.12351	2.55573	2.28511	3.06783	1.62659	3.13356	galactosyl transferase GMA12/MNN10 family
OF00891	5.25108	4.84622	4.83747	4.45637	3.79521	4.08129	DEAD-box ATP-dependent RNA helicase
OF00892	0.112544	3.34193	1.21936	0.33842	1.03652	0.742177	phosphatase 2C
OF00893	4.15933	5.27029	3.83507	3.33652	3.86604	3.61338	Thioredoxin
OF00894	0.552221	0.433742	0.523838	0.860224	0.972368	0.5438	fasciclin-like arabinogalactan protein
OF00895	3.99337	2.76826	0.979676	1.56893	5.20751	3.96365	amino acid transporter
OF00896	2.45787	1.99091	1.5737	1.26316	0.582433	0.748697	NA
OF00897	4.15329	3.13051	2.94944	2.82583	0.710545	0.903234	Belongs to the phosphoglycerate kinase family
OF00898	3.57479	4.3927	3.65515	4.25371	3.02194	2.63059	glucuronoxylan glucuronosyltransferase
OF00899	1.40668	1.51188	0.932024	2.24243	1.5158	1.85524	transcription factor
OF00900	0.981082	2.7676	1.23355	0.766467	0.0677204	0.0416454	Belongs to the AAA ATPase family
OF00901	1.62103	1.13643	1.06621	0.816307	0.362096	0.0937449	Belongs to the protein kinase superfamily. Ser Thr protein kinase family
OF00902	0.0932394	0.785606	2.79745	1.66673	2.08373	1.78353	Probably involved in membrane trafficking
OF00903	7.39669	7.60624	3.86675	4.91464	3.07123	4.95403	isoform X1
OF00904	3.91035	3.5157	5.10717	4.90392	3.27318	3.89865	strubbelig-receptor family
OF00905	3.64922	3.09178	4.41818	4.1391	2.34472	2.83982	strubbelig-receptor family
OF00906	6.36246	5.73341	5.51968	4.4271	6.20457	5.88922	ELF4-Like
OF00907	3.85134	3.09912	6.28521	6.6446	5.34934	5.98114	Methyltransferase domain
OF00908	0.728229	0.666704	1.89198	1.73103	0.819037	1.00178	Zein-binding
OF00909	3.48486	3.44536	3.78388	4.04909	3.57943	3.46721	Exostosin family
OF00910	5.24685	5.53315	4.05871	3.86459	4.30903	3.81316	Catalyzes the radical-mediated insertion of two sulfur atoms into the C-6 and C-8 positions of the octanoyl moiety bound to the lipoyl domains of lipoate-dependent enzymes, thereby converting the octanoylated domains into lipoylated derivatives
OF00911	0.0304882	0.100788	3.7275	3.23727	1.14519	1.57309	NA
OF00913	0.779457	2.38951	3.10491	2.32872	1.65139	0.462876	NA
OF00915	0.383848	0.667436	0.49781	0.144476	0.222068	0.0870091	Protein FAR1-RELATED SEQUENCE 5-like
OF00916	5.3515	5.9198	2.83203	1.08716	1.44712	0.187329	Indole-3-acetic acid-amido synthetase
OF00917	7.60561	9.15809	5.53777	4.1529	5.56801	3.67474	Belongs to the peroxisomal membrane protein PXMP2 4 family
OF00918	3.74727	4.92343	5.72659	6.4318	6.57104	7.13987	NAC domain-containing protein
OF00919	5.62322	6.0623	6.33353	6.39556	6.56209	6.22504	The coatomer is a cytosolic protein complex that binds to dilysine motifs and reversibly associates with Golgi non- clathrin-coated vesicles, which further mediate biosynthetic protein transport from the ER, via the Golgi up to the trans Golgi network
OF00920	7.71866	7.42348	4.56795	0.662822	2.92246	0.0944003	Photosystem II repair protein PSB27-H1
OF00923	5.0051	5.68433	4.08628	3.87854	4.02933	3.60196	NA
OF00924	0.0703724	0.694006	1.53494	3.00138	1.10148	0.517539	Plastocyanin-like domain
OF00925	4.32146	3.37401	8.36033	9.10082	8.93882	9.55526	Belongs to the MIP aquaporin (TC 1.A.8) family
OF00926	0	0	0.108441	0.316867	0.18442	0.102929	NA
OF00927	1.77742	2.62991	2.78733	2.89698	1.40169	2.67326	Regulator of Vps4 activity in the MVB pathway
OF00928	2.04841	2.58744	2.92924	3.19108	0.958813	2.73857	Regulator of Vps4 activity in the MVB pathway protein
OF00929	0.26427	0.0640419	0.0158395	0	0.0110347	0	polyphenol oxidase
OF00930	0.162389	0.387854	1.64094	2.32322	3.47047	2.68592	At4g04980-like
OF00931	4.32646	7.77703	6.34146	6.64453	6.26933	6.34097	NA
OF00932	5.06957	4.89507	5.46781	5.64266	5.69044	6.20906	Macrophage erythroblast
OF00933	3.23748	3.83863	4.60531	4.55981	5.27841	4.54813	COP1-interacting protein 7
OF00934	2.95387	2.76077	2.50376	2.05669	1.43998	1.6435	Methyltransferase-like protein
OF00935	5.04657	5.28952	4.36292	4.16715	4.12592	3.92012	Trafficking protein particle complex subunit 2-like
OF00936	3.39764	1.67403	4.54492	4.16273	2.02993	2.31142	Vegetative incompatibility protein
OF00937	4.24289	4.00136	4.74602	5.09218	5.01016	5.24748	rRNA processing
OF00938	4.1569	4.06613	4.72296	5.12233	5.10931	5.45945	Pre-rRNA-processing protein
OF00939	5.84171	6.58606	6.26346	6.29351	4.68982	4.86238	Belongs to the peptidase A1 family
OF00940	3.14111	3.28136	2.95668	2.83328	1.87258	1.93937	protein ROOT PRIMORDIUM DEFECTIVE
OF00941	3.82577	4.10095	3.83389	3.65023	2.51075	3.1918	protein ROOT PRIMORDIUM DEFECTIVE
OF00942	4.99475	4.80873	5.64699	5.35331	5.01904	4.96024	assists the folding of proteins upon ATP hydrolysis
OF00943	1.18807	2.34933	3.93679	6.63449	0.744946	6.05337	Belongs to the multi antimicrobial extrusion (MATE) (TC 2.A.66.1) family
OF00944	2.67219	3.00962	4.55814	5.45404	4.10447	4.03769	Calcium-dependent channel, 7TM region, putative phosphate
OF00945	3.1674	3.11692	4.81357	5.74659	4.2273	3.87176	CSC1-like protein At4g35870
OF00946	5.16666	5.72797	5.46943	5.41868	5.28317	4.74988	phosphatase 2C
OF00947	0.277114	0.105674	0.315337	0.176993	0.327595	0.0227601	Protein of unknown function (DUF632)
OF00948	0.105562	0	0.0598565	0.0114474	0	0	Belongs to the cytochrome P450 family
OF00949	1.04005	0.466316	1.8194	1.91139	4.43045	2.6002	NEP1-interacting protein
OF00950	4.88422	4.64368	5.33406	4.92307	5.81301	4.84656	Mitochondrial import inner membrane translocase subunit
OF00952	1.24149	3.6978	4.0461	3.07841	2.50974	2.22702	Nucleoporin protein Ndc1-Nup
OF00953	3.62516	4.57009	5.44731	6.23652	4.31708	4.40303	calcium-dependent protein kinase
OF00954	5.27969	4.60042	5.35356	5.29362	4.95074	4.84473	Phosphoribosylformylglycinamidine cyclo-ligase
OF00955	3.57777	3.51421	3.10925	2.83751	2.69032	2.63277	Pseudouridine synthase
OF00956	4.7237	4.50662	5.00819	4.58935	4.48388	3.59022	Repressor of RNA polymerase III transcription
OF00957	3.24714	3.38178	3.84603	3.62365	3.73482	3.15638	prolyl 4-hydroxylase
OF00958	4.60366	5.32249	5.33228	6.411	5.17785	6.82627	protein At4g08330, chloroplastic-like
OF00959	5.1587	5.88793	6.34967	5.34933	4.84255	3.88938	NA
OF00960	3.05048	2.48168	2.70656	2.49233	2.2702	2.06691	Pentatricopeptide repeat-containing protein
OF00961	0	0	0.671334	0.763747	0.259944	0.79936	At1g76070-like
OF00962	0	0.201238	0	0.215303	0.332864	0.0854021	NA
OF00963	5.03302	5.44302	6.27711	6.21192	6.25268	6.33262	Belongs to the class I-like SAM-binding methyltransferase superfamily. Erg6 SMT family
OF00964	0.808461	0.459619	3.47654	3.11015	2.30386	2.3805	Hippocampus abundant transcript 1
OF00965	7.38524	6.78451	0.887563	0.208767	1.13603	0.384946	Participates in electron transfer between P700 and the cytochrome b6-f complex in photosystem I
OF00966	6.66138	6.75182	5.58136	5.24731	5.77756	5.23516	DNL zinc finger
OF00967	4.89795	5.30031	4.54922	5.06131	4.56226	4.67122	WD domain, G-beta repeat
OF00968	4.49199	3.9553	3.49219	1.72737	0.572226	1.29678	Cell division cycle 20.2, cofactor of APC complex-like
OF00969	5.41539	4.15653	4.78189	3.84608	4.53427	3.40805	Cytochrome c-type biogenesis protein
OF00970	0.506835	1.21575	0.383938	0.172302	0.0711505	0	Cell division cycle 20.2, cofactor of APC complex-like
OF00971	0.756992	0.471294	0.525259	0.410312	0.170151	0.236686	Pentatricopeptide repeat-containing protein
OF00972	4.62195	3.70478	5.50435	5.21783	5.29712	5.00341	membrane protein At1g75140-like
OF00973	5.15787	4.51824	3.66786	3.04818	3.04758	2.36875	Ankyrin repeat domain-containing protein
OF00974	3.60787	3.58235	3.99561	4.03394	3.55679	4.33094	Bifunctional nuclease
OF00975	0.0407127	0.0168289	0.0124595	0	0	0	ammonium transporter
OF00976	0.836612	0	2.16213	2.44537	2.03337	2.17243	DVL family
OF00978	0	0.0828112	0.0775986	0.0154693	0.415689	0.360937	cysteine
OF00979	0	0	0	0	0.0100469	0	cysteine
OF00981	0.0231476		0	0	0	0	cellular biosynthetic process
OF00982	2.63046	3.15047	2.70345	2.89719	2.45778	2.28687	F-box LRR-repeat protein
OF00983	3.94659	5.35518	3.64621	3.93271	3.77491	3.61288	serine threonine-protein kinase
OF00984	0.85706	1.92048	4.32014	3.80902	1.74421	0.91491	mechanosensitive ion channel
OF00985	8.18256	8.93135	6.68155	6.39188	6.86948	7.21242	Belongs to the GST superfamily
OF00986	0.173797	0.399353	0.792559	0.245598	0.33852	0.0435988	iq-domain
OF00987	3.79239	3.18123	2.66942	2.72558	1.32425	1.7056	PPR repeat
OF00988	5.68117	5.47356	2.97418	2.31434	3.37869	3.5158	Thiosulfate sulfurtransferase 16
OF00989	0.0600889	0	0.181919	0.480005	0.075645	0.0276158	Ganglioside-induced differentiation-associated protein
OF00990	3.99908	3.82016	3.77932	4.08006	3.93022	4.49912	Belongs to the universal ribosomal protein uS9 family
OF00991	3.46649	3.60861	3.70327	3.56247	3.53245	3.7245	dolichol-phosphate mannosyltransferase
OF00992	7.04832	6.28927	4.8641	3.33699	4.34299	3.43792	Signal recognition particle 43 kDa protein
OF00993	0.137104	0.655519	3.30642	3.25433	2.32121	1.19057	BEST Arabidopsis thaliana protein match is
OF00994	2.53758	2.07422	3.28382	3.05318	2.30908	2.11929	Belongs to the DHHC palmitoyltransferase family
OF00995	4.08985	3.82099	4.80529	4.31175	4.66891	4.10777	NA
OF00996	0.517298	0.403718	1.01099	1.34728	2.16657	0.853008	Lysine histidine transporter-like
OF00997	0	0	0.318345	0	0.0958391	0	Auxin-induced protein 6B-like
OF00998	0	0.0732527	1.99841	0.0620141	0.0958391	0	Auxin-induced protein 6B-like
OF00999	0.11927	0.266673	0.374376	0	0.129939	0	Auxin-induced protein 6B-like
OF01000	0	0	0.986177	0.0620141	0.0487152	0	Auxin-induced protein 6B-like
OF01001	0	0	0.674993	0	0.745744	0	Auxin-induced protein 6B-like
OF01002	0.063935	0	1.17072	0	0.239528	0	Auxin-induced protein 6B-like
OF01003	0	0	0.193202	0.0467449	1.32339	0	Auxin-induced protein 6B-like
OF01005	1.08854	2.04746	1.89229	1.86139	1.77009	1.17411	Auxin-induced protein 6B-like
OF01006	0.585429	1.13678	0.0711612	0.0885498	0.00895257	0	Disease resistance protein RPP8-like
OF01008	0.745669	0.759179	4.04379	3.27568	1.61477	1.36788	Regulator of Vps4 activity in the MVB pathway protein
OF01009	3.66176	3.87287	4.78031	4.79826	4.00965	3.98358	Protein of unknown function (DUF632)
OF01010	4.1651	4.35129	4.52266	4.13168	4.03293	3.1723	serine threonine-protein kinase
OF01011	9.36754	9.21364	5.63256	4.00983	4.40637	3.4307	ATP-dependent zinc metalloprotease FTSH
OF01012	0.0270852		0	0	0	0	NA
OF01014	0	0.965199	0.138974	0.615878	7.54161	7.64793	endochitinase
OF01016	0.229411	5.96998	0.264471	0	0.649087	0.0769248	endochitinase
OF01017	1.15649	3.4572	5.42431	6.22221	6.02537	4.78129	NAC domain-containing protein 94
OF01018	4.45839	6.00271	0.310688	2.45522	0.773136	0.0663934	Chitin recognition protein
OF01019	0.470777	0.469949	0.273002	0.0290171	0.0543205	0.0614803	Chitin recognition protein
OF01020	1.34644	2.13621	0.0899459	0.0203704	0.363877	0.0691473	Cytokinin-activating enzyme working in the direct activation pathway. Phosphoribohydrolase that converts inactive cytokinin nucleotides to the biologically active free-base forms
OF01021	2.62228	2.08698	1.73988	1.45874	0.924892	0.862256	Pentatricopeptide repeat-containing protein
OF01022	2.53862	2.87503	2.99458	3.07143	2.48825	2.41567	Pentatricopeptide repeat-containing protein
OF01023	0.197774	0	0.169495	0.0228579	0	0.0513793	Serine threonine-protein phosphatase 7 long form homolog
OF01024	3.61951	4.15644	4.34391	4.36067	3.94938	3.9531	WD repeat-containing protein
OF01025	3.04071	3.61815	4.72524	4.30375	3.46838	3.12424	LysM domain
OF01026	7.93333	7.29773	2.44645	0.698658	2.5959	1.78928	Belongs to the iron ascorbate-dependent oxidoreductase family
OF01027	0.0286994	0.793483	1.48116	0.0608426	3.02191	0.607665	Belongs to the iron ascorbate-dependent oxidoreductase family
OF01028	0.0194421	0.0267073	4.1387	3.20309	1.81093	1.61129	NA
OF01029	4.18936	4.14518	4.27755	4.16466	3.30129	3.32499	HAUS augmin-like complex subunit 4
OF01030	6.08622	6.43835	6.46163	5.92253	5.93318	5.12643	Small nuclear ribonucleoprotein
OF01031	3.59963	4.3183	3.49163	3.23455	2.59957	2.73164	Transmembrane protein 184 homolog
OF01032	5.02152	5.23381	5.6104	5.9262	5.58185	5.60374	Ubiquitin domain-containing protein
OF01034	9.53837	8.91064	11.2049	10.8307	10.8652	10.827	Occurs in almost all aerobically respiring organisms and serves to protect cells from the toxic effects of hydrogen peroxide
OF01035	10.1236	10.8642	6.4305	5.74409	6.89847	6.41925	Occurs in almost all aerobically respiring organisms and serves to protect cells from the toxic effects of hydrogen peroxide
OF01036	0.953505	1.33361	0.229508	0.477244	0.1288	0.0545642	transcription, DNA-templated
OF01037	5.53542	5.28742	5.30709	5.17474	4.56166	4.50416	Niemann-Pick C1
OF01038	4.00643	4.16072	3.72033	3.76516	3.90212	3.32952	protease
OF01039	0.270334	0.117998	0.0233311	0	0.0324746	0	Belongs to the protein kinase superfamily
OF01041	3.23339	3.85503	3.34297	3.15973	2.5113	2.36014	belongs to the protein kinase superfamily
OF01042	0.187594	1.12276	0.120534	0.400182	0.174333	0.353049	Transport and Golgi organisation 2
OF01043	6.99788	6.81707	6.61644	6.01853	6.21689	5.63312	Heterogeneous nuclear ribonucleoprotein
OF01044	5.28108	5.81156	5.25727	4.90299	5.48606	5.01182	Cancer-related
OF01045	2.44759	1.83828	2.19676	1.80476	1.19108	1.25757	Domain of unknown function (DUF4378)
OF01046	2.66776	3.13421	3.62277	3.33327	3.00476	2.78727	PRLI-interacting factor
OF01047	0	0.0532951	0	0.0902007	0	0.0470858	EC protein homolog
OF01048	5.49905	5.83392	5.6611	6.20444	5.63725	6.45097	Regulator of nonsense transcripts
OF01049	4.46002	4.44613	4.44895	4.89331	4.07056	4.80326	Regulator of nonsense transcripts
OF01050	1.53164	0.98001	2.31955	1.22585	0.277517	0.299516	Fanconi anemia group J protein
OF01051	4.85822	5.51967	5.1781	5.01103	3.41522	3.92592	At5g08430
OF01052	4.62059	5.44897	4.75582	4.94215	3.08688	3.48476	Plus-3 domain
OF01054	3.1591	3.09825	2.56632	2.13795	1.27457	1.39839	Pentatricopeptide repeat-containing protein
OF01055	0.36049	1.56015	5.34696	4.85218	6.98979	4.13405	Phosphate-induced protein 1 conserved region
OF01056	1.81715	1.52013	2.70872	2.81985	3.09244	2.70255	belongs to the protein kinase superfamily
OF01057	1.24977	1.18239	0.236853	0.495477	0.535567	0.911331	amino acid transporter
OF01058	3.77184	2.78928	2.41625	1.9015	1.90877	1.85404	Pentatricopeptide repeat (PPR) superfamily protein
OF01059	1.33275	0.625911	1.36338	1.16068	0.460886	0.341894	TRAF-type zinc finger
OF01060	0.624763	2.48815	0.302207	0.163902	0.0444395	0.116013	Protein-lysine methyltransferase
OF01061	0.643649	0.396735	0.44845	0.140415	0.157031	0.104057	NA
OF01062	0	0	0.0399411	0.0698959	0	0	Ion channel CASTOR-like
OF01063	0.245166	2.52006	0.563575	0.484406	0.529976	0.892955	C2 domain
OF01064	0.101194	0.149188	0	0.0220602	0.0194263	0	TRAF-type zinc finger
OF01065	0.0846321	0	0.414232	0.0724301	0.261793	0.0685122	Auxin-induced protein 6B-like
OF01067	0		0.534267	1.22366	0.456325	0.642068	Auxin-induced protein 6B-like
OF01068	0.877962	1.28964	1.63035	0.732952	0.371789	0.0894598	Protein-lysine methyltransferase
OF01069	0.504047	0.642867	0.212546	1.22236	3.43885	1.92087	G-type lectin S-receptor-like serine threonine-protein kinase
OF01070	1.35046	1.28461	1.66475	2.73484	0.518623	0.933717	G-type lectin S-receptor-like serine threonine-protein kinase
OF01071	5.76009	4.77924	5.68906	5.82727	6.51984	6.478	Protein of unknown function, DUF538
OF01072	0	0.0128454	0.326281	0	3.28408	0.433113	Indole-3-acetic acid-amido synthetase
OF01073	1.63879	0.916932	1.18885	1.01059	0.16268	0.343773	Belongs to the TRAFAC class dynamin-like GTPase superfamily. Dynamin Fzo YdjA family
OF01074	3.48958	2.42079	3.04375	3.18061	3.2521	4.06275	transcription factor
OF01075	3.61446	3.85771	4.79221	4.03991	6.26182	4.67845	Belongs to the 'GDSL' lipolytic enzyme family
OF01076	5.52022	5.64477	4.5138	4.21448	3.54601	3.68356	Demethylates proteins that have been reversibly carboxymethylated
OF01077	2.15709	2.38316	2.26334	1.96113	2.35252	1.20897	Electron carrier protein. The oxidized form of the cytochrome c heme group can accept an electron from the heme group of the cytochrome c1 subunit of cytochrome reductase. Cytochrome c then transfers this electron to the cytochrome oxidase complex, the final protein carrier in the mitochondrial electron-transport chain
OF01078	6.626	6.07951	5.66429	4.92848	4.45692	4.23388	Far upstream element-binding protein
OF01080	2.9978	3.31215	2.60607	3.97975	1.07233	1.01863	Organic cation carnitine transporter
OF01081	0.904542	0.399336	2.06892	1.65994	3.47919	2.08166	belongs to the protein kinase superfamily
OF01082	6.4765	8.55363	9.08266	7.57441	6.91035	6.29239	Anthocyanidin reductase
OF01083	4.61044	3.62993	4.54343	3.8609	4.51378	3.63607	Tryptophan/tyrosine permease family
OF01084	2.84216	3.54895	3.48743	3.81897	1.80049	2.53455	GPI ethanolamine phosphate transferase
OF01085	5.19364	5.36852	5.52408	5.20475	5.08169	4.82424	Chaperone protein DnaJ
OF01086	4.02628	3.60579	5.47568	5.80422	3.80507	3.56147	argininosuccinate synthase
OF01087	2.42956	1.59402	1.19603	0.339827	0.13229	0.0579554	ADP binding
OF01088	0.453469	0.766441	0.771261	1.62197	0.519618	0.302126	argininosuccinate synthase
OF01090	4.04348	4.4922	3.21525	2.73332	1.69654	1.40791	Protein FAM135B-like isoform X1
OF01091	0.971945	0	1.72661	0	0.152912	0	NA
OF01092	4.40137	1.51305	3.82625	3.62646	2.16149	2.24013	Argininosuccinate synthase
OF01093	0.624207	0.104706	2.006	1.4023	0.149756	0	ADP binding
OF01094	5.18357	5.57637	4.12896	0.823035	1.75	0	ADP binding
OF01095	0.788296	1.01364	0.792169	1.24101	0.133633	0.129497	ADP binding
OF01096	0.148322	0.516313	1.4185	1.08884	2.58501	0.907302	Belongs to the protein kinase superfamily. Ser Thr protein kinase family
OF01097	4.07162	4.37051	4.42138	4.44183	3.24941	3.5036	Belongs to the class-I aminoacyl-tRNA synthetase family
OF01098	0.846432	1.44416	2.94709	3.64659	0	0.0973305	Belongs to the class-I aminoacyl-tRNA synthetase family
OF01099	0	0	0.539416	0.698463	0.564666	0.168328	zinc finger A20 and AN1 domain-containing stress-associated protein
OF01100	0	0.0231226	0.117861	0.018576	0	0	Galactolipase DONGLE, chloroplastic
OF01101	2.30523	2.75118	2.35991	1.97146	0.973513	1.09644	Sn1-specific diacylglycerol lipase
OF01102	2.84909	4.27651	2.2132	2.1665	0.624499	1.0884	Lipase (class 3)
OF01104	0.104809	0.582784	0	0	0	0.091064	subtilisin-like protease
OF01105	0.0877668	0.116675	0.0568511	0.0503241	0.0284024	0	Belongs to the disease resistance NB-LRR family
OF01106	1.62964	0.129591	3.79385	3.83659	1.33049	1.60749	ADP binding
OF01107	2.96496	3.42876	3.67544	3.272	2.4083	2.35867	Protein FAM135B-like isoform X1
OF01108	3.2087	2.05858	2.77631	1.66808	1.87829	0.825492	ADP binding
OF01109	0.810791	1.39	2.57314	3.96565	2.19948	5.03139	serine threonine-protein kinase
OF01110	0	0.0757046	0.552475	0.0336654	0.129475	0	NA
OF01111	0	0.0140129	0	0.0112505	0	0	NA
OF01112	4.18906	4.83007	4.63974	3.9891	3.84182	2.91813	Lecithin:cholesterol acyltransferase
OF01113	2.45826	3.07791	2.6875	2.45654	2.38981	1.14455	NA
OF01114	2.42718	3.01174	2.32904	1.8911	1.85182	1.47025	Transcription termination factor family protein
OF01115	4.47331	4.91272	4.18845	3.98458	4.17149	3.70423	Putative S-adenosyl-L-methionine-dependent methyltransferase
OF01116	4.80114	5.3976	5.20059	5.462	5.89659	6.25948	Belongs to the alpha-IPM synthase homocitrate synthase family
OF01117	0		0	0	0	0.0421706	NA
OF01119	0	0	0	0	0.64265	0	Protein HEADING DATE
OF01120	3.66442	3.85779	3.50448	3.63231	3.25374	3.63734	Survival motor neuron (SMN) interacting protein 1 (SIP1)
OF01121	0.246534	0.47683	0	0.015835	0.0520707	0.0141342	BAHD family acyltransferase, clade V
OF01122	4.58856	4.9882	4.35501	3.71934	4.35602	3.94336	Belongs to the glutathione peroxidase family
OF01123	1.76917	0.893066	1.81561	1.97993	2.37275	1.80254	POT family
OF01124	3.62314	5.63879	6.51407	6.13124	5.41499	5.69726	Histidine protein methyltransferase 1 homolog
OF01125	4.8425	4.44401	4.74012	4.49952	5.02763	4.25338	Protein farnesyltransferase geranylgeranyltransferase type-1 subunit
OF01126	1.7046	2.7373	2.70436	2.22604	2.70309	2.53439	Ribosomal L18p L5e family protein
OF01127	1.31318	0	1.47109	1.5414	1.11369	1.11995	Myb/SANT-like DNA-binding domain
OF01128	0.732648	2.87917	5.14874	4.61328	4.80307	3.53523	Calmodulin-like protein
OF01129	4.18883	3.72056	3.57701	3.25557	2.3483	2.52817	Metallophosphoesterase
OF01130	4.72704	3.73809	4.0378	3.87451	4.24465	5.67067	Protein FAM135B-like isoform X1
OF01131	0.267714	1.198	2.81418	3.18898	0.468217	0.824462	ADP binding
OF01132	0.523223	1.29603	2.28784	1.82567	2.14673	2.09505	NA
OF01133	3.24072	2.81915	3.16053	3.82587	3.15486	4.04774	CRM domain-containing protein At3g25440
OF01134	4.08164	3.98195	3.19094	3.39366	3.81357	3.31913	Belongs to the carbohydrate kinase PfkB family
OF01135	5.16301	6.32018	4.26494	4.45804	3.89179	4.70689	Domain of unknown function (DUF4504)
OF01136	4.69468	4.75722	7.26432	7.05628	5.32647	5.59506	Transcription factor
OF01137	2.77739	2.76241	3.2919	2.97083	3.41643	3.3048	Protein of unknown function (DUF3675)
OF01138	5.12573	5.30378	2.41982	0.670078	1.81481	0.895571	Bacterial trigger factor protein (TF)
OF01139	4.53601	5.00444	4.31759	4.2677	3.6328	3.93973	Endochitinase
OF01140	0.486327	4.15743	3.54164	3.9206	2.50262	4.03527	NA
OF01141	6.32497	6.57448	4.83941	4.10884	4.09931	3.66799	membrane-associated 30 kDa protein, chloroplastic
OF01142	0	0.0272984	0.219627	0.0652379	0	0	BEST Arabidopsis thaliana protein match is Protein of
OF01143	0.135801	0.128614	0.377907	0.636249	0.311614	0.131038	NA
OF01144	0.0301087	0.0970893	0.230195	0.22589	0	0	Serine threonine-protein phosphatase 7 long form homolog
OF01145	0	0.0800076	0	0	0.0158218	0	Protein of unknown function (DUF674)
OF01146	0	0	0	0.147746	0	0.195957	Myb/SANT-like DNA-binding domain
OF01147	0	0.0322612	0.0151163	0	0	0	NA
OF01148	2.49149	3.4758	1.73797	1.893	0.83189	0.93266	BEST Arabidopsis thaliana protein match is Protein of
OF01149	0.922926	2.29807	0.335304	0	0	0.0435411	NA
OF01150	0.16392	2.35527	2.05669	0.748025	0.266825	0.384481	PHD zinc finger
OF01151	1.60644	0.948963	1.56721	1.058	0.110301	0.186913	oligopeptide transmembrane transporter activity
OF01152	3.06822	2.89879	2.90933	1.99267	1.2366	0.827714	Calcineurin-like phosphoesterase
OF01153	5.99178	6.50357	6.08736	6.26052	5.6672	5.94663	RNA-binding protein Luc7-like
OF01154	5.716	5.05114	5.65401	5.28108	5.23596	4.9226	Rhomboid protein
OF01155	6.44067	6.88964	6.92142	7.01885	7.00062	7.29102	ER membrane protein complex subunit
OF01157	0	0.165223	0.79067	0.239289	0	0.0470404	NA
OF01158	2.04947	1.43158	4.16319	4.57026	2.98361	2.78172	Protein of unknown function (DUF674)
OF01161	4.27611	4.76475	4.33929	4.29611	4.35193	3.98349	F-Box protein
OF01162	5.54202	5.63974	5.31285	4.85489	3.67925	3.35996	Flowering time control protein
OF01163	1.27953	0.168077	1.39966	1.82849	0.487987	0.938792	Disease resistance RPP13-like protein 4
OF01164	7.59932	7.0382	8.27918	7.58004	7.81501	7.49879	Calreticulin-3-like
OF01165	4.30331	3.81445	4.83358	3.9985	4.25975	3.46999	Plant protein of unknown function (DUF936)
OF01166	1.50758	2.35041	6.34254	4.46001	3.88979	0.473629	Belongs to the GRAS family
OF01167	5.77945	6.16579	5.00448	4.08924	4.32417	3.32294	riboflavin
OF01168	0.166221	1.0803	0.53112	0.322691	0.0496355	0.0684732	NA
OF01169	0.0639332	0.410209	0.106443	0.143379	0	0.0309977	NA
OF01170	0.100107	0.0803151	2.6889	1.41459	0.279462	0.404041	Chromatin assembly factor 1 subunit
OF01171	4.30496	5.39864	3.82225	3.41508	3.39912	2.82129	transcription, DNA-templated
OF01172	1.93121	1.2291	2.27253	2.15933	1.52529	1.40087	Small G protein signaling modulator
OF01173	4.18861	1.85274	4.66303	6.88724	2.93925	5.37784	cytochrome P450
OF01174	3.54046	0.888148	3.9369	6.29145	2.29485	4.53878	cytochrome P450
OF01175	3.95362	2.89073	3.12377	2.54523	2.83517	2.39693	Haloacid dehalogenase-like hydrolase
OF01176	3.72953	3.37573	2.89721	2.58171	2.54326	2.38208	Eukaryotic protein of unknown function (DUF842)
OF01177	5.01735	4.91094	4.62715	4.66458	4.90149	4.69151	NA
OF01178	7.78999	8.00144	2.70328	1.51541	1.35901	0.616282	Belongs to the cysteine synthase cystathionine beta- synthase family
OF01179	8.15142	8.49015	6.16579	5.61663	6.89545	6.45041	Belongs to the cysteine synthase cystathionine beta- synthase family
OF01180	0.140015	0.470897	0.747458	0.308682	0.51735	0.19989	Shikimate O-hydroxycinnamoyltransferase-like
OF01181	0	0	0	0	0.0657961	0	NA
OF01182	7.2303	8.02873	7.96521	7.79596	7.38243	7.8322	60S ribosomal Protein
OF01183	4.55198	3.85814	3.85088	3.66269	3.3707	3.41966	Catalyzes the formation of N(7)-methylguanine at position 46 (m7G46) in tRNA
OF01184	3.06611	1.79182	2.20112	1.26008	0.650302	0.102084	F-box FBD LRR-repeat protein
OF01185	4.31173	4.20233	4.45225	4.10373	3.83468	3.83259	Diphthamide biosynthesis protein 7
OF01186	5.47937	5.73718	5.471	5.3714	4.66975	4.17158	Belongs to the RNase T2 family
OF01187	5.94265	6.3792	6.00155	5.97982	5.95839	5.92921	V-type proton ATPase subunit
OF01188	3.46673	3.67871	3.72544	3.7573	3.59113	4.19754	Pentatricopeptide repeat-containing protein
OF01189	4.68685	5.18308	4.67308	4.81992	4.62908	4.84295	NA
OF01190	3.94479	5.04654	5.99715	5.58005	3.78623	2.87729	Belongs to the formin-like family
OF01191	1.3319	1.53192	2.68851	2.07705	2.07534	0.809055	Acyl-coenzyme A thioesterase 9
OF01192	5.13699	5.52861	5.19333	4.81307	4.26695	4.05616	Sister chromatid cohesion 1 protein
OF01193	4.43626	4.36655	4.26433	3.91857	2.93304	2.73564	NA
OF01194	5.0491	6.00836	4.39111	1.55931	1.4638	0.0523821	Belongs to the UDP-glycosyltransferase family
OF01196	0	0.199139	0	0	0.0225813	0	Belongs to the UDP-glycosyltransferase family
OF01197	5.31954	5.78623	5.033	4.48482	4.24172	4.1555	LETM1 and EF-hand domain-containing protein 1
OF01199	0.205267	1.49396	0.183	0.0586213	0.0114466	0.00698068	serine threonine-protein kinase
OF01200	0.155366	0.416976	0.0135254	0	0	0	Probably inactive leucine-rich repeat receptor-like protein kinase
OF01201	0.28453	0.135992	0.199141	0.40576	0.270582	0.0751244	Helix-loop-helix DNA-binding domain
OF01202	0	0	0	0	0	0.064414	NA
OF01203	4.51008	6.09933	5.93533	5.5811	4.72121	3.04003	ankyrin repeat-containing protein
OF01204	3.72539	4.04293	5.28917	5.88658	5.28396	5.0706	Belongs to the Frigida family
OF01205	2.2508	1.20501	0.734152	0.473025	0.0401633	0	O-glucosyltransferase rumi homolog
OF01206	5.78193	8.11689	4.47053	3.8123	3.78735	2.89735	NA
OF01207	1.3617	2.2437	2.45478	2.78323	2.56493	1.12327	Endoglucanase
OF01208	0.857743	1.21752	0.19195	0.387262	0.0433757	0.0169424	lob domain-containing protein
OF01209	4.97008	6.0854	5.3405	5.35502	4.7154	4.53454	NA
OF01210	6.62571	6.98565	7.6718	7.32873	7.21614	6.45344	guanosine nucleotide diphosphate dissociation inhibitor
OF01211	0		0	0	0.0109469	0	ankyrin repeat protein
OF01212	5.60632	4.90067	5.04778	4.48835	2.8103	2.5618	NA
OF01213	4.75572	4.59105	4.4827	4.42748	4.01931	4.67606	Serine threonine-protein kinase
OF01215	2.06642	0.816894	1.40712	1.34977	2.40346	0.866677	Cytochrome p450
OF01216	1.25047	2.24963	1.24214	1.41923	3.78451	2.33987	cytochrome P450
OF01217	4.52107	5.09727	5.72179	5.33702	5.41736	5.13474	Transmembrane protein 115-like
OF01218	10.2357	10.2271	8.07707	2.92201	6.48808	0.79214	The light-harvesting complex (LHC) functions as a light receptor, it captures and delivers excitation energy to photosystems with which it is closely associated
OF01220	5.27386	4.63658	5.06779	5.29744	4.42233	4.97122	Bifunctional aspartokinase homoserine dehydrogenase
OF01221	6.28878	5.60508	5.37417	6.32136	5.07503	7.10831	4-hydroxy-3-methylbut-2-en-1-yl diphosphate synthase
OF01222	6.35941	6.73454	7.01696	6.93382	7.20634	6.73843	Catalytic subunit of the peripheral V1 complex of vacuolar ATPase (V-ATPase). V-ATPase is responsible for acidifying a variety of intracellular compartments in eukaryotic cells
OF01223	2.48678	3.86571	6.26097	4.24805	4.87627	3.38666	protein disulfide isomerase-like
OF01224	7.46561	6.69649	9.33549	9.41993	8.95355	8.95435	Belongs to the MIP aquaporin (TC 1.A.8) family
OF01225	4.1873	5.07009	3.32843	4.07893	2.4794	3.66631	Transcription initiation factor IIB
OF01226	0.835536	0.370736	0.912589	4.02411	0.33023	3.5689	Senescence regulator
OF01227	3.95819	4.14557	4.61711	5.01548	4.23069	4.50092	Double-stranded RNA-binding protein
OF01228	5.16891	4.93149	5.85619	5.45338	5.94248	5.18135	mRNA-decapping enzyme subunit
OF01229	2.87813	3.28779	3.58656	2.92933	4.07031	3.74502	homeobox-leucine zipper protein
OF01230	7.37419	6.51363	3.33896	0.337237	2.00793	0	Acetyltransferase (GNAT) domain
OF01231	5.63541	5.37219	5.5465	4.87874	4.9038	4.53873	isoform X1
OF01232	3.2897	5.5163	6.83148	5.72889	8.70732	7.55789	Phenylalanine ammonialyase
OF01233	0.231399	1.18295	0.360956	0.158624	0.130604	0.123969	Protein root UVB sensitive 2
OF01234	0.11592	4.24613	2.87402	3.48838	1.7292	1.13389	Phenylalanine ammonialyase
OF01235	4.6269	7.05167	4.04402	3.65143	3.2392	3.20115	Protein root UVB sensitive 2
OF01237	0.441394	0.31332	0.333474	1.01396	0	0	Anaphase-promoting complex subunit cdc20
OF01238	0	0	0.311087	0.536364	0	0	Cell division cycle 20.2, cofactor of APC complex-like
OF01239	0.398769	0.292891	0.487693	0.73505	0	0	Cell division cycle
OF01241	4.14583	3.87972	3.95626	3.76973	2.25654	2.7458	Pentatricopeptide repeat-containing protein
OF01242	0.0117253	0.0821504	0	0.0129464	0	0	NA
OF01244	3.11045	3.16334	2.86866	2.30325	1.08634	1.41977	NA
OF01245	0	0.324156	0.237521	1.52252	0.0626812	1.86036	Myb-related protein
OF01246	6.76848	7.22913	7.26769	7.20822	7.39891	6.91823	Malate dehydrogenase
OF01247	5.58816	5.90747	5.34514	5.19382	3.78939	4.18149	Structural maintenance of chromosomes protein
OF01248	7.18038	6.93469	3.54618	2.33367	2.11117	1.35243	aldo-keto
OF01249	6.5506	6.43182	5.40477	4.48271	4.86408	4.29146	Protein CHAPERONE-LIKE PROTEIN OF POR1-like
OF01250	0.404025	0.54156	1.58319	2.06099	0.129825	0.119441	NA
OF01251	7.26809	7.20911	6.76164	6.77196	6.96557	6.64584	E3 ubiquitin-protein ligase
OF01252	0.0472989	0.0584626	0	0.0256067	0.0390292	0.0453724	low-specificity L-threonine aldolase 1
OF01253	0.331801	0.571023	6.30425	7.40509	4.93653	6.09957	mRNA transcription
OF01254	0.946906	0.945156	0.513698	0.715179	1.89226	0.146001	lysine-specific demethylase
OF01255	4.75146	5.40234	5.11565	4.48866	4.65899	3.92157	RNA recognition motif. (a.k.a. RRM, RBD, or RNP domain)
OF01256	7.97357	7.55368	8.17778	7.8105	8.07029	7.79966	H ACA ribonucleoprotein complex subunit 3-like
OF01257	6.37582	6.22334	6.45595	5.89632	6.88324	6.13629	Protein of unknown function (DUF1681)
OF01258	0.324662	0.0746523	0.053806	0.0316346	0	0	Zinc finger CCCH domain-containing protein
OF01259	0.714927	0.148628	0.413556	0.297764	0.26072	0.148849	Pentatricopeptide repeat-containing protein
OF01260	0.227517	0.193252	0.125997	0.177974	0.174226	0.22013	Pentatricopeptide repeat-containing protein
OF01261	0	0	0	0	0	0.00969063	Regulator of chromosome condensation (RCC1) repeat
OF01262	1.53563	0.373948	1.01437	0.583872	0.651673	0.453279	Pentatricopeptide repeat-containing protein
OF01263	0.665057	0.402733	0.461691	0.39342	0.390714	0.236725	Pentatricopeptide repeat-containing protein At5g27110
OF01264	0	0	0	3.70493	0.0268902	0.274855	Belongs to the GRAS family
OF01265	5.68044	5.7496	5.6956	5.14405	4.4886	4.12016	belongs to the protein kinase superfamily
OF01266	4.09386	4.12878	4.62349	3.98231	4.27248	3.45496	serine threonine protein phosphatase 2A regulatory subunit
OF01267	5.83022	5.29719	5.14438	4.85317	5.49786	5.21131	NA
OF01268	6.13076	5.94693	5.59967	5.29202	6.41264	6.02644	NA
OF01269	1.03371	1.00476	3.53976	0.618078	0.171606	0.0458714	LRR receptor-like serine threonine-protein kinase
OF01270	0.233205	0.101654	0.0152571	0.0254987	1.83603	0.597009	Encoded by
OF01272	2.32252	0.777711	2.07717	1.79092	0.278927	0.832573	Belongs to the TRAFAC class dynamin-like GTPase superfamily. Dynamin Fzo YdjA family
OF01274	3.08781	1.10074	2.55499	1.51231	0.669995	0.272813	LRR receptor-like serine threonine-protein kinase
OF01275	1.34328	1.96111	1.75486	2.23486	0.94737	0.750757	LRR receptor-like serine threonine-protein kinase
OF01276	0	0	1.41549	0.0150028	0.258848	0.0499955	LRR receptor-like serine threonine-protein kinase
OF01277	4.8171	4.74018	4.37898	4.01513	2.14662	2.62893	AAA-type ATPase family protein
OF01278	0.624631	0.269106	1.44748	1.15238	1.47131	1.56943	peroxisome organization
OF01279	1.06007	0.391507	0.769393	0	0.120643	0	GDSL esterase lipase
OF01280	4.28237	3.86635	2.74179	2.13735	1.19944	1.43702	exocyst complex component
OF01281	4.05631	3.62531	5.45729	5.37346	6.179	6.02056	Protein NRT1 PTR FAMILY 5.2-like
OF01282	5.57393	6.47368	3.42488	0.17833	1.39651	0.117711	POT family
OF01283	3.93448	4.48751	5.2068	3.14497	1.48475	0.230945	Protein NRT1 PTR FAMILY 5.2-like
OF01284	5.00449	4.72631	3.82994	3.45433	1.98134	3.05461	Homeobox-leucine zipper protein
OF01285	6.82871	4.94799	3.49562	2.79925	3.43146	3.28995	Protein NRT1 PTR FAMILY 5.2-like
OF01286	6.67363	4.31383	1.81789	1.32153	0.076054	0.569579	POT family
OF01287	0.299208	0.677702	0.920757	2.11434	0.125611	0.0848842	protein NRT1 PTR FAMILY 5.2-like
OF01289	7.53818	6.89785	7.59904	8.04935	8.61928	8.81925	heterogeneous nuclear ribonucleoprotein
OF01290	5.07347	3.42537	2.99367	1.78584	0.431132	0.614289	Munc13 homology 1 (InterPro IPR014770), Protein of
OF01291	3.38533	0.177831	4.33474	0.822232	0.872054	0.0328002	Belongs to the sterol desaturase family
OF01292	4.75174	5.1499	4.27787	3.71081	3.5391	3.44117	NA
OF01294	2.43671	1.61463	5.21723	5.18184	1.54407	2.18953	LRR receptor-like serine threonine-protein kinase
OF01295	1.38469	0.671182	3.88431	3.36618	0.549033	0.952201	LRR receptor-like serine threonine-protein kinase
OF01296	1.23071	1.42852	2.32381	1.82074	0.766217	1.2026	LRR receptor-like serine threonine-protein kinase
OF01298	2.32104	3.38613	1.96443	2.1076	2.63607	3.64416	LRR receptor-like serine threonine-protein kinase
OF01299	3.06267	2.53904	2.60103	2.14693	2.04398	1.78028	LRR receptor-like serine threonine-protein kinase
OF01300	2.02748	1.59828	1.65585	1.57665	1.5249	1.42891	LRR receptor-like serine threonine-protein kinase
OF01301	2.65757	4.2542	4.75767	4.4376	3.17313	1.89787	LRR receptor-like serine threonine-protein kinase
OF01302	4.93361	6.25293	4.81434	3.96806	4.26849	3.48047	heme protein
OF01303	4.98778	5.44453	5.02989	4.83857	4.24753	3.9966	Protein PHR1-LIKE 1-like isoform
OF01304	0.0616637	0.365798	1.22089	1.06008	0.333148	0.0299909	Cysteine-rich repeat secretory protein
OF01305	2.20778	1.93467	2.90933	2.55903	2.46261	2.06895	G3BP-like protein
OF01306	0.560325	0	0.258555	0.0730654	0	0.0431267	NA
OF01307	2.32873	1.57804	1.40969	0.920195	1.41566	0.946344	Pentatricopeptide repeat-containing protein
OF01308	6.61102	7.73781	3.18338	0.553288	1.95309	0.107885	kDa ribonucleoprotein
OF01309	5.2682	5.00721	3.23688	2.6693	3.01892	2.40987	NA
OF01310	0.00806029	0.207394	0.0261858	0	0.0182623	0	LRR receptor-like serine threonine-protein kinase
OF01311	3.63412	3.99496	1.46929	0.102818	0.0410743	0	LRR receptor-like serine threonine-protein kinase
OF01312	0.288792	0.946546	0.297169	0.292951	0	0.199309	glycerol-3-phosphate acyltransferase
OF01313	0.251219	2.51027	0.231525	0.170293	0.114627	0.126559	kDa ribonucleoprotein
OF01314	0.721506	1.06056	1.42457	1.55938	0.110748	0.135198	LRR receptor-like serine threonine-protein kinase
OF01315	1.29446	1.19997	1.09051	0.02927	0.0822702	0	LRR receptor-like serine threonine-protein kinase
OF01316	5.79808	5.85073	4.40442	2.57764	1.17697	0.915361	LRR receptor-like serine threonine-protein kinase
OF01317	2.30047	2.1712	2.03479	0.430612	1.81873	0.0697647	Belongs to the cytochrome P450 family
OF01318	0.331466	0.780951	0.124591	0.156649	0.0713652	0.171704	LRR receptor-like serine threonine-protein kinase
OF01319	0.0239215	0.0719854	0.0318855	0.291691	0.0355054	0	LRR receptor-like serine threonine-protein kinase
OF01320	4.20724	4.83063	3.98262	3.65066	2.92085	2.87394	NA
OF01321	6.61012	3.84339	1.67931	0.637168	0.446287	0.201394	NA
OF01322	0.193322		0	0	0	0	Putative S-adenosyl-L-methionine-dependent methyltransferase
OF01323	0	0	0.0598625	0.0209175	0	0	NA
OF01324	0.485755	0.111294	0.017766	0	0	0	LRR receptor-like serine threonine-protein kinase
OF01325	0.789166	0.663995	0.129352	0	0	0	LRR receptor-like serine threonine-protein kinase
OF01326	5.47035	4.94999	3.14444	2.10063	1.85692	1.52647	peptidase
OF01327	4.49463	3.94385	4.00221	3.59897	2.80033	3.07597	transducin family protein WD-40 repeat family
OF01329	6.12628	4.04567	1.40986	0.115752	0.489862	0.0250274	LRR receptor-like serine threonine-protein kinase
OF01330	0.247215	0.799177	0.549271	0.585232	0.275214	0.701249	Belongs to the UDP-glycosyltransferase family
OF01331	0	0.118102	0.703902	0.110164	0	0	NA
OF01332	2.03186	1.89855	1.89535	1.25178	2.34257	1.48829	NA
OF01333	0.842246	0.435474	1.28801	0.764547	0.395196	0.33291	DENN (AEX-3) domain-containing protein
OF01334	0.0788426	0	0	0.112451	0.0371793	0.0182956	monooxygenase
OF01335	0	0	0.0414061	0	0	0	NADH dehydrogenase ubiquinone 1 alpha subcomplex subunit 9, mitochondrial
OF01336	4.6461	4.22796	5.3518	4.38251	3.15496	2.68573	Belongs to the TRAFAC class myosin-kinesin ATPase superfamily. Myosin family
OF01337	0.136065	0.339435	1.53633	0.873823	1.26667	0.895673	PB1 domain
OF01338	5.06048	5.67353	4.99711	4.82418	4.75125	4.57045	Carbamoyl-phosphate synthase small chain
OF01339	3.19641	2.79885	3.19005	2.85847	1.50613	1.61445	presynapse organization
OF01341	5.53869	5.7257	5.34683	4.69818	2.57634	2.94215	Protein of unknown function (DUF1644)
OF01342	1.25106	1.24771	2.11304	1.87135	1.34516	1.25928	peripheral T cell tolerance induction
OF01343	0.780087	1.68085	3.63738	3.60661	1.70491	1.21182	Belongs to the thiolase family
OF01345	0	1.84989	0.11789	0	0.0319474	0	Protein kinase domain
OF01346	0.276117	0.295503	0.487273	0.60009	0.079184	0.0641669	cellular response to molecule of fungal origin
OF01347	4.25254	4.66712	6.56728	0.958252	5.78601	3.84225	Belongs to the small heat shock protein (HSP20) family
OF01348	0.117505	1.53928	0.619449	0.106765	0	0	G-type lectin S-receptor-like serine threonine-protein kinase
OF01350	0	0	0.0472942	0	0.0833131	0.0481124	Pectate lyase
OF01351	0.803464	1.32701	2.01348	2.15468	1.58154	1.14082	Kinase-like protein TMKL1
OF01352	2.97301	4.75146	8.38578	5.55483	7.58687	3.8193	Belongs to the small heat shock protein (HSP20) family
OF01353	0	0.945568	0.566299	0.0608077	0.265397	0	Belongs to the small heat shock protein (HSP20) family
OF01354	0.669328	2.86528	5.54356	2.24345	3.82004	0.947946	Belongs to the small heat shock protein (HSP20) family
OF01355	2.12472	3.29804	6.11115	1.43928	5.51017	1.60022	Belongs to the small heat shock protein (HSP20) family
OF01356	0.548729	2.10313	4.96188	1.3248	3.53456	0.334449	Belongs to the small heat shock protein (HSP20) family
OF01357	0.509446	2.8319	7.14422	3.32988	6.30488	1.42464	Belongs to the small heat shock protein (HSP20) family
OF01360	3.13659	2.71996	1.87381	1.19565	0.5094	0.67943	f-box protein
OF01361	1.09173	3.19741	2.42902	1.17406	0.575596	0.416798	Belongs to the small heat shock protein (HSP20) family
OF01363	0		0	0	0	0.0598083	Plant self-incompatibility protein S1
OF01364	5.96315	6.16492	3.84323	2.74523	4.17054	3.10098	Protein TIC 20-v, chloroplastic-like
OF01365	1.04435	1.0466	1.67147	1.41756	1.02509	0.993459	DDE superfamily endonuclease
OF01366	1.73899	1.96441	2.4323	2.65976	1.38475	1.73124	Myb/SANT-like DNA-binding domain
OF01368	3.48117	4.47583	4.92169	5.41724	4.41953	5.24886	At1g04910-like
OF01369	0.266281	0.449059	1.18817	0.355868	0.111939	0.113844	NA
OF01370	3.9986	4.10833	4.62764	4.68754	4.16395	3.77277	binding protein 2c
OF01371	1.56178	2.2171	1.26507	0.308632	0.343863	0.551388	Dirigent proteins impart stereoselectivity on the phenoxy radical-coupling reaction, yielding optically active lignans from two molecules of coniferyl alcohol in the biosynthesis of lignans, flavonolignans, and alkaloids and thus plays a central role in plant secondary metabolism
OF01373	0.344239	0	0.174091	0.0503036	0	0.155816	Belongs to the actin family
OF01375	7.76251	7.2205	6.24098	5.67492	5.97751	5.37815	Belongs to the ALAD family
OF01376	1.41414	1.46922	1.7437	1.279	0.353788	0.57615	NA
OF01377	3.87769	3.62272	3.08353	2.82188	2.56308	1.61886	NA
OF01378	6.07056	4.6969	3.30003	1.68762	1.19871	0.891097	Belongs to the chaperonin (HSP60) family
OF01379	0.0132206	0.0552964	0.0695399	0.0544497	0.011335	0	NA
OF01380	4.24431	3.9893	4.46297	4.65533	3.40293	3.72522	Transcription factor tfiiib component
OF01381	4.09316	3.61545	3.89078	2.46575	0.373133	0.475525	Microtubule-associated protein 70
OF01382	2.51303	2.5808	2.40282	0.984805	0.0521822	0.184661	Protein kinase C conserved region 2 (CalB)
OF01383	3.99153	3.30841	3.77259	3.36266	2.68376	2.60217	Multiple RNA-binding domain-containing protein
OF01384	4.57304	4.14196	5.21581	4.28339	4.70089	3.60615	40s ribosomal protein
OF01385	0.402703	0.444534	2.86328	3.39748	0.685109	0.0476916	Belongs to the cytochrome P450 family
OF01386	1.92206	1.30721	0.787081	0.190557	0.964391	0.0838875	Belongs to the cytochrome P450 family
OF01387	3.7498	4.081	3.50383	3.44393	3.55991	3.30921	Belongs to the small GTPase superfamily. Arf family
OF01389	0.0626284	0	0	0	0	0	NA
OF01391	0.0511441	0.187369	0	0	0	0	UPF0481 protein At3g47200-like
OF01392	4.35417	5.68397	4.9456	1.55969	1.83163	0.113972	Belongs to the peroxidase family. Classical plant (class III) peroxidase subfamily
OF01394	5.58387	5.21872	7.75696	8.02318	7.47768	6.54332	Belongs to the peroxidase family. Classical plant (class III) peroxidase subfamily
OF01395	3.72344	3.36952	2.93665	2.90792	1.89701	2.50003	PPR repeat
OF01396	2.91446	3.10748	2.69337	2.72376	2.77651	2.32737	2,3-bisphosphoglycerate-independent phosphoglycerate mutase
OF01397	0.0833401	0	0	0	0	0	NA
OF01398	1.53545	0.106893	0.334914	0.121774	0.149764	0.132584	Homeobox-leucine zipper protein
OF01400	0.419785	0.240161	0.25453	0.186238	0	0.110263	Plant protein of unknown function
OF01401	1.88688	0.234965	0.991403	1.40172	0	0.463094	UPF0481 protein
OF01403	1.67004	1.44424	0.956369	0.682784	0.214391	0.0726682	UPF0481 protein
OF01404	3.93484	4.58989	3.30184	3.89232	3.34574	3.97918	FLX-like 2
OF01405	0.862164	0.826355	0.408524	0.269261	0.137409	0.0994179	Pentatricopeptide repeat-containing protein
OF01406	5.09542	3.7426	4.48513	4.15118	0.638524	1.96169	Poly(A)-specific ribonuclease PARN-like
OF01407	3.67806	2.69069	4.0917	4.23565	4.74132	4.39917	NA
OF01408	5.10447	4.62809	2.77128	1.76801	2.11591	1.84044	Rhodanese Homology Domain
OF01410	0.557208	0.744303	0.465231	0.0583334	1.53713	1.38987	subtilisin-like protease
OF01412	3.70655	2.74984	2.76212	1.84796	1.87939	1.23578	NA
OF01413	1.17343	0	0.929006	0.427561	0.0585714	0.220391	Endoglucanase
OF01414	4.95739	3.99452	5.80909	6.75142	6.687	7.27286	Signal peptidase complex subunit
OF01415	0.713254	0.912018	0.358199	0.534521	0	0.238072	Belongs to the UDP-glycosyltransferase family
OF01416	3.80042	1.87417	0.933898	0.0582877	0.302862	0.17455	Belongs to the UDP-glycosyltransferase family
OF01417	6.28186	6.50417	6.48515	5.97405	6.58276	5.68323	26S proteasome complex subunit
OF01418	7.51798	8.00396	7.30124	8.62516	7.73151	9.20558	Aldehyde dehydrogenase family
OF01419	0.116994	0.136739	0	0	0	0	peptidylprolyl
OF01420	0.442821	0.210266	1.69291	0.928642	0.0963123	0.192913	Regulatory subunit of the condensin complex, a complex required for conversion of interphase chromatin into mitotic-like condense chromosomes. The condensin complex probably introduces positive supercoils into relaxed DNA in the presence of type I topoisomerases and converts nicked DNA into positive knotted forms in the presence of type II topoisomerases
OF01422	1.60285	0.97142	1.52287	1.39153	1.35564	1.13491	Pentatricopeptide repeat-containing protein
OF01423	1.41311	2.77723	1.42725	1.54724	3.77746	3.05799	CRIB domain-containing protein
OF01424	0		0	0	0.0893138	0	protein ubiquitination
OF01426	2.94657	2.7196	4.96512	3.72932	2.80604	2.43045	NA
OF01427	0.00992811	0.203484	0	0	0.0289109	0	TATA-binding protein-associated factor
OF01428	4.25214	0.581308	3.84845	2.37343	0.982723	1.12283	NA
OF01429	0.0158957	0.0187046	0.0567985	0	0	0	Domain of unknown function
OF01430	0.043128	0.122088	0.0898743	0.073201	0	0	TATA-binding protein-associated factor
OF01431	1.90071	0.0617303	1.25241	0.138036	0.199462	0.0146481	Domain of unknown function
OF01432	0.159356		0.0706099	0	0	0	NA
OF01433	0	0.0163537	3.28141	1.44734	0.643844	0.704501	NA
OF01434	4.97905	4.02549	5.20753	4.84239	4.22117	4.28048	TATA-binding protein-associated factor
OF01436	0	0.0853738	0.355354	0	0	0	protein ubiquitination
OF01437	0.877365	0.486943	1.05944	0.0392908	0.0346242	0.112644	NA
OF01444	5.47802	0.790582	5.66466	2.70404	1.95029	1.11372	NA
OF01445	1.62975	2.44614	1.57546	1.25204	0.0911742	0.189193	Ccr4-not transcription complex
OF01446	2.35307	0.808537	1.33702	1.1361	0.152429	0.738443	NA
OF01447	1.28348	1.45631	1.1089	1.18548	0.692536	0.881011	NA
OF01449	3.31157	1.76687	2.82449	1.76234	0.701674	0.561845	NA
OF01450	0.156246	0.838291	0.164283	0.379031	0.765881	0	Transport inhibitor response 1-like
OF01451	2.08921	2.4261	2.47406	2.4674	2.39223	3.24012	Domain of unknown function
OF01452	3.19759	1.91702	2.70874	2.53625	1.78557	1.46005	Cysteine-rich receptor-like protein kinase
OF01453	5.98258	5.08623	5.47756	4.05309	3.74932	1.88884	Cysteine-rich receptor-like protein kinase
OF01454	5.20936	4.90452	3.91277	3.16428	3.10417	2.52996	Cysteine-rich receptor-like protein kinase
OF01455	0.040809	0.0773306	0.29344	1.42428	1.7209	4.04187	Cysteine-rich receptor-like protein kinase
OF01456	0.67972	2.67741	1.592	1.063	0.100617	0.43352	Cysteine-rich receptor-like protein kinase
OF01457	2.80681	3.61236	2.65828	3.18043	2.47043	2.98248	Cysteine-rich receptor-like protein kinase
OF01458	4.84587	4.55935	3.47765	3.16953	2.74529	2.9097	Cysteine-rich receptor-like protein kinase
OF01459	2.61833	3.19959	1.78642	1.59812	0.995796	0.956366	Cysteine-rich receptor-like protein kinase
OF01461	5.16682	3.56861	2.46552	1.87994	1.37065	2.42625	Cysteine-rich receptor-like protein kinase
OF01462	4.68583	3.64813	2.45917	2.02757	2.21452	2.84106	Cysteine-rich receptor-like protein kinase
OF01463	2.21821	5.1744	2.42069	1.67176	1.3962	0.83662	Cysteine-rich receptor-like protein kinase
OF01464	0.0317442	0.378941	0.0542031	0	0.0254821	0	Cysteine-rich receptor-like protein kinase
OF01465	4.89729	4.38393	2.39653	1.31584	1.99378	2.12945	Cysteine-rich receptor-like protein kinase
OF01466	0	0	0	0	0	0.0730133	Cysteine-rich receptor-like protein kinase
OF01467	0	0	0	0	0.0168205	0.0102654	Cysteine-rich receptor-like protein kinase
OF01469	0	0.68792	0	0	0	0.0977639	cysteine-rich repeat secretory protein
OF01470	5.48135	3.64972	1.6923	0.17792	1.03989	0.501901	Cysteine-rich receptor-like protein kinase
OF01471	5.0651	3.8257	1.61467	0.156104	0.817359	0.645266	Cysteine-rich receptor-like protein kinase
OF01472	3.72965	3.46994	1.3713	0.637319	0.622367	0.263331	Cysteine-rich receptor-like protein kinase
OF01473	0		0.0544516	0	0	0	Acyl-coenzyme A thioesterase
OF01474	0.0530633		0	0	0	0	NA
OF01475	1.3239	1.74386	1.35002	0.57094	0	0.146187	Phosphoglycerate mutase family
OF01477	0	0.193382	0	0.0351999	0	0	Belongs to the Glu Leu Phe Val dehydrogenases family
OF01478	0.71056	0.58086	0.284347	0.310273	0.102836	0.0736065	NA
OF01479	0	0.0674741	0.0107286	0.00793989	0	0	DNA-dependent RNA polymerase catalyzes the transcription of DNA into RNA using the four ribonucleoside triphosphates as substrates
OF01480	4.48587	5.24083	4.85348	3.30107	1.32563	1.37195	Zinc finger (C3HC4-type RING finger) family protein
OF01481	4.53181	5.70788	3.38775	2.4813	1.11219	1.65641	Cysteine-rich receptor-like protein kinase
OF01482	1.09672	0	2.59691	0.927422	0.177845	0.144612	cysteine-rich repeat secretory protein
OF01483	4.13276	4.44053	4.83281	4.40326	2.36167	2.31443	PAN-like domain
OF01484	3.06967	3.96448	2.30532	1.83597	0.310408	0.67071	Belongs to the TRAFAC class dynamin-like GTPase superfamily. Dynamin Fzo YdjA family
OF01485	0.533067	1.56575	0.143369	0.117188	0.0833816	0.179281	Cysteine-rich receptor-like protein kinase
OF01486	4.13625	3.00099	3.79191	2.86912	3.01391	2.54936	50S ribosomal protein L1
OF01487	5.873	5.21837	4.88815	4.21118	4.01381	4.16254	50S ribosomal protein L1
OF01488	0.479439	0.352647	1.84173	1.90482	1.77627	0.98738	proline-rich receptor-like protein kinase
OF01489	1.26314	1.13487	0.745377	0.395667	0.377927	0.209584	Pentatricopeptide repeat-containing protein
OF01490	0.145197	0.149026	0.752144	0.41673	0.0729025	0.0402333	Belongs to the formin-like family
OF01491	4.96489	4.93097	5.33748	5.79862	5.80246	6.03971	Protein of unknown function, DUF573
OF01492	0.0631881	0	0.0277722	0	0.0105539	0	Belongs to the disease resistance NB-LRR family
OF01493	1.63435	0.68771	1.17126	0.753019	0.601982	0.589914	Pentatricopeptide repeat-containing protein
OF01494	0	0.234992	2.45085	2.96798	0.237856	0.475957	NA
OF01495	0	0	0	0.0882928	0	0	Ribonuclease H protein
OF01496	0.157818	0.0495076	0.665399	0.075423	0.0337099	0	NA
OF01497	3.45866	1.02732	3.44196	2.12157	1.53981	0.861781	Belongs to the disease resistance NB-LRR family
OF01498	0.16289	1.84133	1.82424	1.33163	0.526686	0.28207	NA
OF01499	1.57676	2.50938	3.38215	4.10672	1.81944	1.98921	Pentatricopeptide repeat-containing protein
OF01500	4.09764	0.242721	3.36198	1.87681	0.636528	1.30227	Pentatricopeptide repeat-containing protein
OF01501	4.29458	1.01727	3.07144	2.39245	1.92705	1.84002	Belongs to the disease resistance NB-LRR family
OF01502	5.34636	1.83704	4.52796	3.02778	0.316207	1.06707	Belongs to the cyclin family
OF01503	0	0	0.0145808	0	0.0226216	0	synthase
OF01504	0.200046	0.0542177	1.44919	0.611293	0.0760157	0.234268	Protein of unknown function (DUF1218)
OF01505	1.28433	0.0643501	0.857786	0.678704	0.808581	1.85064	PPR repeat
OF01506	2.56496	0.465941	2.60639	2.91085	0.544632	1.06686	ADP binding
OF01508	4.54737	4.14788	3.24161	2.19288	0.586537	0.989202	NA
OF01509	5.42326	5.5354	4.56236	3.08694	1.6351	2.31509	NA
OF01510	0.119054	0	0.161937	0.029967	0	0.0143033	synthase
OF01511	0	0	1.9738	1.21443	0.118035	0	Protein of unknown function (DUF1218)
OF01513	0.0563903	0.0644993	0.222659	0.732115	0.0778057	0.049619	synthase
OF01514	0.0123376	0.0730655	3.08758	1.19241	1.80868	0.99813	synthase
OF01515	0.786153	4.29561	7.19049	6.77045	5.62078	3.04285	Removal of H(2)O(2), oxidation of toxic reductants, biosynthesis and degradation of lignin, suberization, auxin catabolism, response to environmental stresses such as wounding, pathogen attack and oxidative stress
OF01516	0.152232	2.47316	3.2055	2.47138	1.35934	0.689763	C2H2 zinc finger protein
OF01517	7.33117	7.66942	5.39595	4.37715	4.72766	4.25889	Belongs to the universal ribosomal protein uL24 family
OF01518	2.17077	0.653302	4.4787	4.98235	3.68857	4.76188	Belongs to the GRAS family
OF01519	1.22193	0.992765	4.08424	4.29672	3.59612	4.39615	Belongs to the GRAS family
OF01520	0.241391	0.0555615	0.888198	1.07907	0.586172	1.14761	Belongs to the GRAS family
OF01521	0	0.269531	2.74721	4.88676	1.05555	2.29925	synthase
OF01522	0.785727	1.64198	1.10284	1.08195	1.29653	1.03986	Transcription factor
OF01523	0.257047	0.80041	2.16979	0.573299	1.53883	0.521983	synthase
OF01524	1.97686	1.45289	0	0.0784778	0.0253071	0.134104	synthase
OF01525	0.01531	0.0759092	0	0.0144686	0	0	synthase
OF01528	3.48556	4.34592	3.91854	2.82611	1.16613	1.15064	CSC1-like protein ERD4
OF01529	1.31699	3.48413	1.98514	1.41559	0.150311	0.566408	synthase
OF01530	2.42762	3.83569	2.57265	1.71727	1.42043	1.91324	disease resistance
OF01531	0	0	0	0.0190042	0	0	synthase
OF01532	0.0296823	0	0	0	0.0271168	0.212039	synthase
OF01533	0	0	0.0954239	0	0	0.0957867	synthase
OF01534	4.44315	4.44601	4.22643	3.76326	3.52295	2.90964	SWI SNF complex subunit
OF01535	6.5926	6.60816	5.40391	5.05017	3.70335	4.45027	Belongs to the class-I aminoacyl-tRNA synthetase family
OF01536	4.02918	5.28741	4.76842	4.35936	3.09007	2.91087	Potassium transporter
OF01537	3.82852	3.9154	2.89778	2.29372	2.38242	1.92343	Belongs to the DHHC palmitoyltransferase family
OF01538	4.8207	4.25246	4.36003	3.67909	3.9971	3.38673	14 kDa zinc-binding
OF01539	2.83589	4.09885	1.78619	0.853478	1.42706	0.562885	NA
OF01540	2.94664	2.98878	5.8832	6.16847	3.17165	2.09245	Belongs to the phosphoglycerate kinase family
OF01541	2.95139	2.62806	3.57271	2.56533	1.46902	1.01231	DCD
OF01542	4.59732	3.24498	5.3033	5.94054	6.47929	7.21496	BEST Arabidopsis thaliana protein match is
OF01543	4.28871	4.52786	6.76134	6.62065	8.47213	7.39795	The H protein shuttles the methylamine group of glycine from the P protein to the T protein
OF01544	4.37927	4.89606	4.23423	4.27682	4.23858	3.59297	NA
OF01545	5.63762	4.80796	3.56221	2.64376	2.61991	2.24399	NA
OF01546	0.0218517	0.030008	3.96601	3.71986	3.44916	2.34501	Phosphate-induced protein 1 conserved region
OF01547	0.0335638	0.0829768	0	0	0.0306664	0	Zinc-binding dehydrogenase
OF01548	4.61796	4.0885	3.11874	2.96066	4.08038	3.88584	Belongs to the GRAS family
OF01549	8.71967	8.30773	9.43701	9.39732	9.83339	9.74944	Belongs to the eukaryotic ribosomal protein eL27 family
OF01550	4.96054	5.31428	3.70934	3.56945	3.18625	3.53706	Phosphatase IMPL1
OF01551	4.98036	3.10809	4.21182	5.34168	1.39308	0.320202	Protein PHLOEM PROTEIN 2-LIKE
OF01552	0.816885	2.22957	3.60203	4.56796	0.639228	0.0903224	protein PHLOEM PROTEIN 2-LIKE
OF01553	5.26035	4.91436	5.47722	6.45	1.80154	0.968653	Protein PHLOEM PROTEIN 2-LIKE
OF01554	6.56264	6.10561	4.32785	2.2819	2.68159	1.94312	Peptidyl-prolyl cis-trans isomerase
OF01555	6.63342	7.19539	7.76014	7.68806	9.19066	8.89126	Belongs to the synaptobrevin family
OF01556	3.88252	3.06891	4.24121	3.36366	3.15944	2.79343	Transcription initiation factor TFIID subunit
OF01557	1.22732	1.88124	5.93507	5.7201	5.13585	3.30457	BOI-related E3 ubiquitin-protein ligase
OF01558	0.21589	0.267029	1.39193	0.380177	0.859228	0	histone H3
OF01559	3.18889	3.49933	3.56227	2.54551	3.28847	2.18137	Protein ROOT PRIMORDIUM DEFECTIVE
OF01561	2.65364	2.51274	2.87048	1.87118	2.41359	1.45835	anion transporter
OF01562	0	0.0753184	0.197891	0	0.201357	0.064906	transcription factor
OF01563	0.0789965	0	0.144161	0.0269577	0.0260525	0	Conserved gene of
OF01564	1.46331	1.35666	1.39238	0.596692	1.08023	0.558062	PPR repeat
OF01565	1.47105	2.66326	0.824981	0.211315	0.281226	0.0613356	Transcription factor JUNGBRUNNEN 1-like
OF01566	0.058055	0.0834809	1.00914	0.855314	0.233006	0.295824	ABC transporter B family member
OF01567	4.44781	2.51599	4.73029	4.94913	4.47101	4.50378	Belongs to the GST superfamily
OF01568	7.5315	7.68009	6.03796	5.48667	3.44869	2.63071	Belongs to the GST superfamily
OF01569	1.15078	1.26874	4.25898	3.77247	4.43287	3.80187	NA
OF01570	0.956073	0.688031	3.28236	3.72629	1.83967	0.307517	lob domain-containing protein
OF01571	0.117628	0	0.192955	0.344951	0.0539152	0.0569649	F-box protein
OF01572	3.79202	2.39169	3.91744	3.37407	2.42478	1.29282	NA
OF01573	0.0333849	0	0.114243	0	0.0286519	0	Pentatricopeptide repeat-containing protein
OF01574	1.88298	0.923074	1.08634	1.32484	0.937503	0.932263	NA
OF01575	1.98443	2.00532	2.01179	2.12916	1.77104	1.50209	NA
OF01576	1.61862	2.11731	0.880737	0.797872	0.879277	0.885109	NA
OF01577	3.41681	2.84945	2.55465	1.82051	1.46431	1.17644	NA
OF01578	2.26641	1.89698	1.82404	1.32139	1.10797	1.53781	NA
OF01579	2.96285	2.40484	2.49788	1.95071	1.41119	1.62976	NA
OF01580	0	0.0297091	0.0329066	0.126302	0.223033	0.0112461	NA
OF01581	4.32935	4.32035	4.77083	5.51304	4.95869	5.50471	Peptidyl-prolyl cis-trans
OF01582	3.58508	2.83558	2.86946	2.60013	3.89343	3.70391	VWA / Hh protein intein-like
OF01583	6.05343	5.74759	5.39152	5.44599	5.71316	5.90236	splicing factor 3A subunit 1
OF01584	2.29412	4.72489	3.33686	4.14179	1.71722	1.51975	Potassium transporter
OF01585	0.736158	1.03114	3.18319	4.30494	6.078	5.03088	auxin-induced protein
OF01586	0.258113	0.568537	0.89286	0.94193	5.4429	3.01657	Auxin responsive protein
OF01587	0	0	0.0610764	0	0	0	O-methyltransferase activity
OF01588	4.70797	4.90366	4.11268	3.57849	2.52216	3.25437	ATPase family associated with various cellular activities (AAA)
OF01589	4.59744	4.94975	4.20891	3.36574	4.02238	3.96157	NA
OF01590	5.70378	6.19669	6.60933	6.64832	6.7749	6.65487	ubiquitin-NEDD8-like protein
OF01591	3.2605	3.19664	2.90578	2.6834	2.06144	2.25129	ARM repeat superfamily protein
OF01592	0.0988076	2.0344	2.18981	1.12241	2.25829	0.589993	Myb-related protein
OF01593	0	3.88494	0	0	0.210318	0.109184	germin-like protein
OF01597	0	0	0	0.053252	0.0798351	0	germin-like protein
OF01598	0	0	0	0	0.0989438	0	germin-like protein
OF01599	0.262459	0	0.936128	0.756703	0.0862051	0.0948446	germin-like protein
OF01600	4.82972	4.61803	5.90658	5.64236	6.97068	5.16572	Tubulin is the major constituent of microtubules. It binds two moles of GTP, one at an exchangeable site on the beta chain and one at a non-exchangeable site on the alpha chain
OF01601	0.28775	0.244298	3.51714	2.89935	2.42876	1.53207	Belongs to the sterol desaturase family
OF01602	0.0258567	0.938989	6.60342	5.71217	5.61051	2.66584	Patellin-4-like
OF01603	4.70547	4.42614	3.25743	3.02701	1.52821	2.23541	Twinkle homolog protein chloroplastic
OF01604	0	0	0.202426	0	0.0452913	0.0589651	NA
OF01607	1.64481	0.882793	1.00926	0.580863	0.719916	0.492048	Pentatricopeptide repeat-containing protein
OF01608	1.78939	0.76653	1.35841	0.660188	0.482293	0.209463	F-box protein
OF01609	5.72739	6.06686	5.3017	5.07271	5.17951	5.01637	sulfurtransferase
OF01610	4.79108	4.26358	4.32366	3.68974	2.09957	1.98709	Belongs to the short-chain dehydrogenases reductases (SDR) family
OF01611	0.35421	0	0.135583	0	0.210822	0.362344	Auxin responsive protein
OF01612	4.95333	4.93083	3.4129	2.70819	2.81083	2.1158	Hydrolyzes ATP, and can also hydrolyze GTP with lower efficiency. Has lower affinity for GTP
OF01613	0.0842645	0	0.378077	0.561435	2.04964	0.995847	WRKY Transcription Factor
OF01614	4.48493	5.44247	4.97299	5.31134	4.33748	4.70547	serine threonine-protein kinase
OF01615	3.31915	3.87019	2.96313	3.00089	2.41874	2.52256	GPI mannosyltransferase
OF01616	2.17848	1.50335	1.29079	0.828697	1.05268	0.474385	Pentatricopeptide repeat domain
OF01617	0.541368	0.0775612	0.245317	0.180029	0.102679	0.0591455	Pentatricopeptide repeat-containing protein
OF01618	2.05974	1.68694	1.35508	0.636876	0.921631	0.822618	Pentatricopeptide repeat domain
OF01619	1.50179	2.21473	7.64427	8.10763	7.55761	7.47863	Protein LIGHT-DEPENDENT SHORT HYPOCOTYLS
OF01620	0.0838999	0.0101734	3.05578	2.30589	0.278557	0.492012	Protein CHUP1, chloroplastic-like
OF01621	8.79359	8.18544	6.87064	4.88052	8.55588	7.34061	cellular macromolecule catabolic process
OF01622	0	0.105269	2.85187	2.26723	1.56779	1.19101	NA
OF01623	3.57059	4.28014	4.20951	4.24803	3.76086	3.32643	RING-type E3 ubiquitin transferase
OF01624	5.25069	5.30161	4.54785	4.99865	4.32564	4.10107	Protein PAT1 homolog
OF01625	5.2888	6.49688	5.07346	5.27189	3.92259	3.50811	UDP-arabinose 4-epimerase
OF01626	5.32043	5.03641	4.83972	4.12901	2.46875	3.12564	BTB POZ domain-containing protein
OF01627	5.32061	5.58218	5.14313	5.1115	4.51073	4.37542	WD repeat-containing protein
OF01628	5.43195	5.79769	3.15324	2.54451	2.58578	1.87139	Pentatricopeptide repeat-containing protein At1g79080
OF01629	5.78128	6.04147	3.59212	2.85964	3.32274	2.41133	NA
OF01630	2.40873	2.3233	4.96377	4.33543	1.4571	0.939176	Belongs to the peptidase S8 family
OF01631	4.73561	4.86276	4.6694	4.84518	4.32058	4.40558	Snapin/Pallidin
OF01632	4.50181	4.88968	0.967432	0	0.146608	0.121703	Oxygen-evolving enhancer protein 2
OF01633	3.19072	2.7435	1.17139	4.6487	0.386224	3.23981	F-box LRR-repeat protein
OF01634	6.12877	5.68775	6.04882	6.1905	5.85991	4.99196	Reticulon-like protein
OF01635	0.0675042	1.52217	0.191036	0.0510097	0	0	NA
OF01636	4.36953	4.85052	4.6458	4.52087	4.3666	4.0082	Gamma-soluble nsf attachment
OF01637	1.55983	2.59787	1.04953	1.41685	0.490324	1.14846	transcription factor
OF01638	0.191027	2.24757	0.217292	0	0.490935	0	Belongs to the FPP GGPP synthase family
OF01639	0.342831	2.54543	0.481688	0.142202	0.0446521	0	Belongs to the protein kinase superfamily. Ser Thr protein kinase family
OF01640	3.73188	4.10577	3.16415	3.24973	2.42233	2.58274	C5HC2 zinc finger
OF01641	0		0	0	0.0480594	0	Peptidase inhibitor I9
OF01642	5.20077	2.50419	7.89073	5.73658	7.73157	4.32565	NA
OF01643	4.39527	4.96141	3.54917	1.76891	1.65741	1.13898	NAD(P)-binding Rossmann-like domain
OF01644	0.661305	0.663572	2.07821	1.16865	1.00593	0.124166	Rhamnose biosynthetic enzyme
OF01645	0.0365129	0.101494	4.13979	4.33651	1.20477	1.16239	lipolytic acyl hydrolase (LAH)
OF01646	0.0987873	0.0687417	0.284625	0.108742	0.165365	0	NA
OF01647	3.78397	2.95337	2.70305	1.91073	2.91756	2.83583	Glycosyltransferase family 17
OF01648	3.30516	2.50279	3.89804	2.64264	2.16347	1.96448	cell division
OF01649	4.95511	4.51808	4.47922	3.7027	4.09989	3.33475	zinc finger
OF01650	3.88382	2.99424	4.99188	5.04306	3.07599	1.85414	Small RNA
OF01651	6.04815	7.77308	10.624	7.42116	10.2205	6.5697	Photosystem II 10 kDa polypeptide
OF01652	5.9959	6.00827	5.69953	5.92487	4.07629	4.64584	GDP-L-galactose phosphorylase
OF01653	4.17927	4.43004	4.29447	4.45176	3.59094	3.46153	N-acetyl-D-glucosamine
OF01654	4.01916	4.11454	4.18141	4.43325	3.20588	4.1585	WPP domain-associated
OF01655	3.76034	3.68131	4.08515	4.32035	2.71716	3.47858	NA
OF01656	0.386386	0.318642	0.449218	0	0.0191357	0	Caffeoylshikimate esterase-like
OF01657	4.72452	4.8879	5.2	4.96225	4.26657	3.6616	Heat shock protein DnaJ
OF01658	4.15532	0.866297	3.31036	3.10229	0.772852	0.43281	Dehydrogenase
OF01659	2.14466	1.22586	3.81178	2.5444	2.77696	1.64943	ADP-ribosylation factor GTPase-activating protein
OF01660	6.29143	6.57739	5.06358	6.02011	5.49073	5.8831	Ferredoxin-NADP reductase
OF01661	3.95852	4.29153	4.01599	4.28203	3.57287	3.75795	Cleavage and polyadenylation specificity factor
OF01662	5.79238	4.73271	4.17564	3.62509	2.06446	2.66809	Serine threonine-protein phosphatase 6 regulatory subunit
OF01663	2.7368	2.79737	1.85553	1.88282	1.34845	1.09374	Mannosyltransferase
OF01664	5.11734	5.27323	5.77702	5.37356	5.06592	4.49851	glycolipid transfer
OF01665	4.62244	4.36032	6.61311	6.676	4.76868	4.37817	187-kDa microtubule-associated protein
OF01666	0.278015	0	0.0164574	0	0	0	amino acid
OF01667	0	0	0	0	0.0298635	0	cationic amino acid transporter
OF01668	3.60876	4.31732	3.86378	3.29963	3.89668	3.5281	Belongs to the NPH3 family
OF01669	3.39416	2.96282	5.06003	5.76909	4.12695	3.61411	Protein of unknown function (DUF632)
OF01670	2.54205	1.50918	1.96731	1.03231	0.740682	0.475995	Pentatricopeptide repeat-containing protein
OF01671	3.84386	5.49208	3.97028	2.59036	1.53981	2.24837	Cytosolic domain of 10TM putative phosphate transporter
OF01672	2.7253	3.426	2.50162	0.786846	0.128932	0.46893	Cytosolic domain of 10TM putative phosphate transporter
OF01673	2.89616	1.80619	2.65403	1.17129	0.257605	0.404849	Protein of unknown function (DUF630)
OF01674	0	0.130125	1.87741	3.17545	0.145226	0.250436	Protein kinase PINOID-like
OF01675	0	1.42954	2.74344	3.81976	1.24656	5.25312	Tyrosine dopa decarboxylase
OF01676	0	1.96719	0.828563	0.770313	0.167	1.25626	Tyrosine dopa decarboxylase
OF01677	0	0.780039	0.916768	1.64298	1.29171	3.11726	Tyrosine dopa decarboxylase
OF01678	0	0.196897	0.0244328	0	0	0	Protein FAR1-RELATED SEQUENCE 5-like
OF01679	1.32121	0.344651	1.15168	0.541651	0.705337	0.588101	Pentatricopeptide repeat-containing protein
OF01680	7.04265	9.02781	8.22217	7.40885	8.7111	8.51547	CSC1-like protein ERD4
OF01681	6.50766	8.70475	7.72481	6.92794	8.04944	7.86192	Cytosolic domain of 10TM putative phosphate transporter
OF01682	0		0.0350703	0.0549901	0	0.105248	NA
OF01683	4.76751	4.78846	5.39034	5.32835	4.54549	4.41469	atilp1,ilp1
OF01684	4.10566	4.65325	3.35023	2.77959	1.87289	1.73941	Belongs to the FPP GGPP synthase family
OF01685	0.163581	0.409255	2.68307	1.00518	0.825459	0	NA
OF01686	4.6562	4.37804	5.3736	5.83991	4.34221	5.7452	Auxin response factors (ARFs) are transcriptional factors that bind specifically to the DNA sequence 5'-TGTCTC-3' found in the auxin-responsive promoter elements (AuxREs)
OF01687	4.80143	6.25752	7.43694	6.70917	8.78879	6.74485	BAG family molecular chaperone regulator
OF01688	4.33957	4.16231	3.48104	2.82423	1.89773	1.60821	belongs to the NAD synthetase family
OF01689	5.56261	5.86561	4.15771	4.04822	2.73669	3.35341	Translation initiation factor if-2
OF01690	2.30974	1.46663	1.39944	0.854953	1.1027	0.775108	Pentatricopeptide repeat-containing protein
OF01691	0.0205548	0.0994734	3.26587	2.54618	0.447348	0.404632	Belongs to the TRAFAC class myosin-kinesin ATPase superfamily. Kinesin family
OF01692	5.12344	4.72251	3.78938	1.62913	3.61215	2.54323	Belongs to the major facilitator superfamily. Sugar transporter (TC 2.A.1.1) family
OF01693	7.22738	7.30783	3.5414	4.0965	2.55617	6.12842	transcription factor
OF01694	4.93541	4.25355	5.9589	6.22257	5.72167	5.39501	F-box protein At5g46170-like
OF01695	4.34477	4.26355	6.27568	6.43117	4.8514	3.17787	Belongs to the class-III pyridoxal-phosphate-dependent aminotransferase family
OF01696	6.03363	5.93851	5.70877	5.51155	5.58911	5.42334	KH domain-containing protein
OF01697	3.3843	3.87883	4.13849	3.63982	5.32087	4.06918	Belongs to the protein kinase superfamily. Ser Thr protein kinase family
OF01698	0.0332363	0.184162	0.214317	1.04402	0.798032	0.487851	glutathione s-transferase
OF01700	6.45294	7.30966	3.76613	0.556573	1.11727	0.500838	Glutathione S-transferase
OF01702	4.96424	8.45057	4.49485	2.86407	4.27457	2.7914	Glutathione S-transferase
OF01705	4.74893	4.4037	2.25923	1.12426	2.12117	0.5699	glutathione S-transferase
OF01706	9.1286	7.07429	6.95429	5.02702	4.56471	2.6953	glutathione s-transferase
OF01707	2.80046	3.19021	1.31032	0.0256974	0.0228773	0	Protease Do-like 5
OF01708	8.3301	6.45428	3.33325	1.3086	2.90463	0.505559	glutathione s-transferase
OF01709	6.56394	6.75131	4.79349	1.09401	1.8071	0.0744813	Protease Do-like 5
OF01710	0.0182567	0	0.0342073	0.0152228	0	0	Piriformospora indica-insensitive protein
OF01711	0	1.36626	6.79479	6.44205	4.1161	6.9135	TIFY 5A-like
OF01712	1.48461	0.0346631	1.08971	2.65753	0.336352	0.66396	9-cis-epoxycarotenoid dioxygenase
OF01713	0	0	0.0136829	0	0	0	NA
OF01714	5.06554	5.1835	4.80716	5.57069	5.06584	5.00154	F-box kelch-repeat protein
OF01715	5.76049	5.67254	5.95438	6.36687	5.64345	5.96604	Belongs to the cullin family
OF01716	4.7768	4.12107	3.97247	4.08931	4.4529	4.50825	Oxidoreductase
OF01717	1.24515	2.02426	0.920189	4.00431	3.96151	7.00526	Belongs to the glycosyl hydrolase 18 family
OF01718	4.05567	4.7441	4.40535	4.53436	4.17626	4.37872	protease binding
OF01719	3.68016	4.15298	3.98931	4.14173	3.36421	3.62042	protease binding
OF01720	3.4585	3.67807	3.66574	3.79981	2.8879	3.20868	protease binding
OF01721	0.0756374		0.0426558	0.0223162	0	0	Plant mobile domain
OF01722	0.0373071	0.0396046	0.0392564	0	0	0	Glycosyltransferase-like protein
OF01723	2.70385	2.86149	3.26377	2.80574	1.90143	1.80902	protease binding
OF01724	2.83611	3.04346	4.6523	4.47085	2.49862	2.56293	TBC1 domain family member
OF01725	3.25648	3.6267	4.50208	4.94748	4.35794	3.75575	belongs to the protein kinase superfamily
OF01726	4.05267	4.5065	4.48769	4.68841	2.67688	3.59655	Belongs to the aldehyde dehydrogenase family
OF01727	4.72281	5.23169	5.19504	5.24354	5.00458	4.873	TONNEAU 1a-like
OF01728	7.22019	7.14819	4.69513	3.81934	4.57396	3.78245	50S ribosomal protein L10
OF01729	2.75793	2.36131	0.933835	0.312576	0.924624	0.611462	endonuclease activity
OF01730	3.92589	4.48069	3.79948	3.55015	3.96081	3.72124	Nucleolar protein
OF01731	0.0202946	0	1.76531	0.291968	0.406043	0.0194605	NA
OF01732	4.73113	4.44748	4.51198	4.1904	3.45961	3.06322	Nitrilase-like protein 2
OF01733	5.09182	4.92486	4.83792	4.52565	4.06526	3.92148	trans-2-enoyl-CoA reductase, mitochondrial
OF01734	4.80287	4.97372	4.95959	4.50162	4.15612	4.15766	trans-2-enoyl-CoA reductase, mitochondrial
OF01735	4.17866	4.05171	3.94936	2.35222	0.790792	1.43443	Haloacid dehalogenase-like hydrolase
OF01736	5.7082	5.81507	6.65469	5.76215	5.64838	4.73386	ntmc2t4,ntmc2type4
OF01737	3.46084	3.00746	3.39097	3.03069	1.77244	1.33623	Belongs to the glycosyltransferase 8 family
OF01739	2.0003	0.164162	2.96083	2.58385	1.10652	0.599398	LRR receptor-like serine threonine-protein kinase
OF01740	2.09181	1.57626	2.1843	1.10548	0.29151	0.269425	LRR receptor-like serine threonine-protein kinase
OF01741	4.14083	2.71516	4.54842	4.44791	2.96586	3.76639	LRR receptor-like serine threonine-protein kinase
OF01742	3.58107	3.58188	4.46187	3.40405	3.77324	2.67932	sugar phosphate phosphate translocator
OF01743	4.87357	4.98606	5.67034	5.89173	4.82488	4.88358	DDB1- and CUL4-associated factor
OF01744	3.75045	4.53432	3.23493	4.06895	1.93289	4.25702	Transcription factor
OF01745	5.61671	5.87761	6.11825	5.60346	5.83788	6.02788	60s ribosomal protein
OF01746	1.56659	0.915544	1.06214	0.555658	0.998613	0.603703	Pentatricopeptide repeat-containing protein
OF01747	0.929725	0.89445	0.580073	0.397053	0.0911109	0.152819	NA
OF01748	3.04129	2.90256	2.84531	2.21819	0.393279	1.27467	Cysteine-type peptidase activity. It is involved in the biological process described with proteolysis
OF01749	5.89718	4.85872	4.02481	1.84666	2.14206	2.12033	Pentatricopeptide repeat-containing protein At5g02830
OF01750	0.0772017	2.41929	0	0.0503578	0.986671	0.0211242	Salt tolerance-like protein
OF01751	5.64435	4.61494	5.53945	5.69135	6.06932	5.82783	Mitochondrial import inner membrane translocase subunit
OF01752	0	0	0	0.0240134	0.0328558	0.0243627	WPP domain-interacting tail-anchored protein
OF01753	3.89521	4.13841	4.81397	4.9938	4.66334	4.1302	IQ-domain
OF01754	4.68879	4.88233	4.99913	4.87487	4.47155	4.39066	Belongs to the TRAFAC class dynamin-like GTPase superfamily. Dynamin Fzo YdjA family
OF01755	3.44113	4.15296	4.15725	3.396	3.81127	1.96232	Protamine P1 family protein
OF01756	2.73776	2.22915	4.43924	4.57455	5.18929	4.08124	Lipid phosphate phosphatase gamma
OF01757	1.5724	1.15492	1.98227	1.79552	1.46512	1.6433	domain-containing protein
OF01758	1.31633	1.15417	2.13274	1.89888	1.32603	1.09726	domain-containing protein
OF01759	2.4354	1.80464	2.69945	2.59	1.80514	2.13615	domain-containing protein
OF01760	3.12423	2.43554	4.16329	4.5823	2.78269	2.78394	LRR receptor-like serine threonine-protein kinase
OF01761	4.72129	4.86854	5.05113	5.31563	4.88046	5.1706	isoform X1
OF01762	5.65869	4.97077	5.59498	5.60358	5.20057	5.40036	Assembly, mitochondrial proton-transport ATP synth complex
OF01763	0.60545	1.10351	5.88525	5.12891	2.17468	1.56099	lob domain-containing protein
OF01764	9.01445	8.88748	8.9998	8.60829	9.08301	8.6471	This protein promotes the GTP-dependent binding of aminoacyl-tRNA to the A-site of ribosomes during protein biosynthesis
OF01765	4.05064	4.65367	5.47101	3.93986	4.483	4.06127	Tetratricopeptide repeat
OF01766	3.29682	3.26637	3.13795	3.5389	3.07305	3.59197	General transcription factor IIH subunit
OF01767	0.775594	0.622073	3.22477	2.33462	3.11658	2.89774	Belongs to the TRAFAC class myosin-kinesin ATPase superfamily. Kinesin family
OF01768	6.24205	5.72179	3.58614	2.88464	3.32633	3.24084	RNA-binding CRS1 YhbY (CRM) domain protein
OF01769	0.268964	0.172211	0.0874131	0	0	0.0650768	Belongs to the glycosyl hydrolase 17 family
OF01770	1.89304	1.6765	2.662	2.15189	9.36254	7.34347	cytochrome P450
OF01771	0.248457	0.521852	1.92931	0.808687	0.538792	0.294746	Transmembrane and coiled-coil domain-containing protein
OF01772	0.187478	0.271066	5.15606	3.63263	1.73231	0.241328	Endoglucanase
OF01773	0.0175588	0.0437631	0.0197662	0	0.172006	0.291834	cytochrome P450
OF01774	2.82014	2.62121	4.9556	4.82235	4.09608	2.10466	TPR repeat-containing protein
OF01775	5.95458	5.93418	6.42801	5.80239	5.69658	5.0685	serine protease
OF01776	0	1.01293	0.126173	0.139834	0	0.183704	Glyoxalase/Bleomycin resistance protein/Dioxygenase superfamily
OF01777	1.41451	1.9663	0.593682	3.77364	0.893254	2.55235	Glyoxalase/Bleomycin resistance protein/Dioxygenase superfamily
OF01778	2.09438	1.87118	2.35055	2.04799	0.438528	0.652115	Belongs to the TRAFAC class myosin-kinesin ATPase superfamily. Kinesin family
OF01779	2.23171	2.22144	2.4498	2.40483	0.532518	0.591485	Belongs to the TRAFAC class myosin-kinesin ATPase superfamily. Kinesin family
OF01780	2.74542	2.39373	3.40261	2.872	0.688535	1.11419	Belongs to the TRAFAC class myosin-kinesin ATPase superfamily. Kinesin family
OF01781	7.06218	7.11707	8.08071	7.81324	7.79146	7.43868	Belongs to the complex I LYR family
OF01782	5.78366	5.51764	2.3043	1.06528	0.490834	0.588916	Epimerase family protein SDR39U1
OF01783	0.0309431	0.0273605	0.999922	1.03803	0.111165	0.104812	Belongs to the protein kinase superfamily. Ser Thr protein kinase family
OF01784	2.94032	3.8302	3.05088	2.55644	2.50821	1.95081	abhydrolase domain-containing protein
OF01785	6.35356	6.65823	8.10002	7.68554	8.87556	7.87364	ATP hydrolysis coupled proton transport
OF01786	0.0094692	2.85687	1.6641	2.8076	0.624846	0.704538	Galactose oxidase-like
OF01787	3.38054	3.10435	2.77932	3.62194	3.84889	5.00483	Domain in histone families 1 and 5
OF01789	5.0106	5.22651	5.20381	5.22061	5.03603	5.57224	Protein BASIC PENTACYSTEINE6-like
OF01790	4.7047	5.1064	6.48518	6.04517	5.02808	4.39003	transcription factor
OF01791	5.42931	5.44845	4.75214	5.38768	4.24715	4.72504	tRNA-dihydrouridine(47) synthase NAD(P)( )
OF01792	1.26802	1.35065	3.09868	1.82264	1.60234	0.692721	IQ-domain
OF01793	4.37611	4.69876	4.68448	5.10723	4.50656	4.82273	Zinc finger CCCH domain-containing protein
OF01794	1.57641	2.19676	3.47817	3.6522	3.51996	2.24305	superfamily. Protein
OF01795	0.242911	0.498308	1.61334	2.17387	0.713214	0.940179	Auxin response factors (ARFs) are transcriptional factors that bind specifically to the DNA sequence 5'-TGTCTC-3' found in the auxin-responsive promoter elements (AuxREs)
OF01796	5.50079	5.5694	3.16843	2.50388	2.72431	2.76511	ribosome-binding factor A
OF01797	0.054542	0.0323705	2.11083	2.06433	2.80196	1.95492	Indole-3-acetic acid-induced protein
OF01798	0.866549	1.95255	3.9318	3.22944	3.83429	3.82059	Filament-like plant protein
OF01799	3.07428	2.31627	5.85141	5.46865	5.32979	5.12518	Auxin responsive protein
OF01800	3.30181	1.79752	2.3164	1.67838	2.35893	1.66102	Pentatricopeptide repeat-containing protein
OF01801	4.79628	4.75402	6.04472	5.69326	5.70997	5.06842	BEST Arabidopsis thaliana protein match is
OF01802	3.57643	3.38891	6.09019	4.94769	7.86732	6.54293	Belongs to the glycosyl hydrolase 9 (cellulase E) family
OF01803	0.718355	1.31055	6.22401	5.49745	5.31482	3.39232	HVA22-like protein
OF01804	3.55613	3.92218	3.74074	3.65427	2.46082	2.87459	E2F transcription factor CC-MB domain
OF01805	7.7289	7.27609	5.32949	4.98417	2.65001	0.969995	EF-hand, calcium binding motif
OF01806	0.136841	0.189898	0.219565	0.141955	0	0	NA
OF01807	0.0846321	0	0.793473	3.18513	0.274395	0.210046	NA
OF01808	3.91972	4.90971	1.82968	1.36737	2.59118	0.845237	WEB family
OF01809	4.87784	5.64326	5.52524	4.7147	5.80508	4.46228	Belongs to the adaptor complexes small subunit family
OF01810	6.82965	7.46138	6.24458	6.15798	6.77968	5.79696	5'-methylthioadenosine S-adenosylhomocysteine nucleosidase
OF01811	5.10094	5.83009	3.93531	3.46865	3.48771	4.19926	isoform X1
OF01812	0.0631522	0.968547	3.40545	2.60842	1.35001	1.47853	chalcone-flavanone isomerase family protein
OF01813	3.64037	4.42257	4.43075	4.16444	3.85764	2.95671	Gibberellin-regulated protein
OF01814	1.46093	4.15029	6.52862	5.80718	6.90977	6.80371	Gibberellin regulated protein
OF01815	2.4636	1.85013	1.74847	1.07193	0.845981	0.597424	Alkaline neutral invertase
OF01816	0		0.0495855	0	0.0714025	0.0367916	aspartate-semialdehyde dehydrogenase
OF01817	4.15268	3.77034	3.39681	3.01798	0.808817	1.41869	NA
OF01818	4.36293	4.56235	3.68616	3.39339	1.34114	2.15908	Urb2/Npa2 family
OF01819	0	0.0308744	2.82416	2.21018	0.690634	0.0917899	Exonuclease
OF01820	4.36747	4.93364	7.3772	7.12136	3.5699	0.919256	NA
OF01821	6.54771	8.92492	9.72917	8.09428	7.35342	4.17131	Belongs to the iron ascorbate-dependent oxidoreductase family
OF01822	4.83019	4.80574	3.80177	3.29889	3.02103	2.94009	UDP-galactose transporter 2-like
OF01823	7.88895	7.36265	7.81017	7.00504	7.4347	6.85713	NA
OF01824	5.06098	5.16896	5.20644	6.14797	5.71844	7.396	Calcium-dependent protein kinase
OF01825	4.7512	5.15144	4.68853	4.13787	3.96195	3.57105	Protein XAP5 CIRCADIAN
OF01827	5.48702	6.07188	6.22417	5.89508	6.07691	5.95056	Translocon-associated protein subunit
OF01828	2.73667	0.343159	5.93819	1.31555	1.89047	0.250842	Proline-rich protein
OF01829	3.41096	3.6638	3.82386	3.23925	1.86553	2.02251	glomerular visceral epithelial cell migration
OF01830	1.5476	0.305938	4.28408	3.08969	0.578363	1.0267	NA
OF01831	11.5898	10.1114	12.0239	12.0268	12.2684	11.8856	PPIases accelerate the folding of proteins. It catalyzes the cis-trans isomerization of proline imidic peptide bonds in oligopeptides
OF01832	5.20868	5.24165	2.13223	1.78308	0.942918	1.03402	Serine palmitoyltransferase 2
OF01838	0	0	3.01863	0.412459	0.790488	0	Dirigent proteins impart stereoselectivity on the phenoxy radical-coupling reaction, yielding optically active lignans from two molecules of coniferyl alcohol in the biosynthesis of lignans, flavonolignans, and alkaloids and thus plays a central role in plant secondary metabolism
OF01839	0		0	0	0.0631951	0.149337	Dirigent proteins impart stereoselectivity on the phenoxy radical-coupling reaction, yielding optically active lignans from two molecules of coniferyl alcohol in the biosynthesis of lignans, flavonolignans, and alkaloids and thus plays a central role in plant secondary metabolism
OF01840	0	0	5.0119	1.46565	1.33962	1.38174	Dirigent proteins impart stereoselectivity on the phenoxy radical-coupling reaction, yielding optically active lignans from two molecules of coniferyl alcohol in the biosynthesis of lignans, flavonolignans, and alkaloids and thus plays a central role in plant secondary metabolism
OF01841	0	0	0.354544	0.685619	2.3233	0.191475	Dirigent proteins impart stereoselectivity on the phenoxy radical-coupling reaction, yielding optically active lignans from two molecules of coniferyl alcohol in the biosynthesis of lignans, flavonolignans, and alkaloids and thus plays a central role in plant secondary metabolism
OF01842	4.41447	4.2378	4.61448	4.9935	4.06449	4.64132	Translocase of chloroplast
OF01843	2.10137	1.23488	5.50114	7.0425	5.0722	7.04982	Chaperone protein DNAj
OF01844	10.1182	10.9447	6.65812	3.13584	4.97639	1.62046	Ferredoxin-NADP reductase
OF01845	6.61869	6.21203	7.7451	7.76438	7.89597	7.85326	Glycine-rich protein 2-like
OF01846	0	1.16397	5.14308	5.22127	3.76665	0.762879	Auxin transporter-like protein
OF01847	0	1.21888	4.29045	4.66791	2.62823	0.423791	Transmembrane amino acid transporter protein
OF01848	0.0498667	0.638064	4.60311	4.80917	3.11795	0.694704	Auxin transporter-like protein
OF01849	3.62545	5.3652	8.51867	9.26154	8.54351	9.0431	thaumatin-like protein
OF01850	5.32427	5.31399	6.14299	5.44575	5.09563	5.37393	Hsp90 protein
OF01851	2.77959	2.35008	2.8859	2.36187	1.79558	1.57257	Molybdate-anion transporter-like
OF01852	0.043392	0.0350855	1.66621	2.56517	0.252788	0.397222	May be involved in modulation of pathogen defense and leaf cell death
OF01853	3.53559	4.21335	3.85795	3.56743	3.28712	2.87608	NA
OF01854	0.00959506	0.0411576	0	0	0.156307	0.11613	Lysosomal
OF01855	3.76614	4.26363	5.51046	5.96011	5.11674	5.33665	Senescence-associated protein
OF01856	0.386276	0.0993783	0.659093	0.792638	0.0844503	0.0727527	eukaryotic translation initiation factor
OF01857	6.04983	2.30508	5.49478	3.68848	4.98855	3.46831	Myb-related protein
OF01858	8.6298	8.14798	7.23801	6.65766	6.70919	6.44497	Belongs to the peroxidase family
OF01859	1.39915	0.563379	2.88243	2.29574	0.305778	0.204196	Belongs to the peroxidase family
OF01860	0.14135	0.0329587	0.809788	0.333006	0.455763	0.309987	lipid transport
OF01861	0.144853	0.235364	0.375172	0.589066	0.12477	0.362931	ABC transporter B family member
OF01862	5.48592	5.58336	5.59306	5.54523	4.45967	4.67037	E3 ubiquitin-protein ligase
OF01863	7.94579	7.56315	8.06425	7.52958	7.92348	6.34082	Belongs to the small GTPase superfamily. Rho family
OF01864	5.43279	5.33725	5.56192	6.68815	2.04395	1.21902	Belongs to the ubiquitin-conjugating enzyme family
OF01865	3.84233	2.9833	4.32644	3.27424	4.44435	3.0524	Transcription Factor family protein
OF01866	0	0.011215	0.239182	0	0.0851433	0.0384234	disease resistance
OF01867	6.44416	4.57134	6.36741	6.47771	6.36406	6.12799	Belongs to the SKP1 family
OF01868	9.01803	9.43002	3.7059	0.78681	0.781865	0.0946721	Belongs to the D-isomer specific 2-hydroxyacid dehydrogenase family
OF01869	2.04777	2.28445	2.22904	2.19394	1.24832	1.26246	NA
OF01870	0.187709	0.0845834	0	0.125825	0.0608426	0.126311	basic region leucin zipper
OF01871	4.40006	5.02143	4.50299	3.29214	4.54458	3.58209	basic region leucin zipper
OF01872	0	0.0229362	0.0669327	0.0247408	0.00869839	0	disease resistance
OF01873	4.55456	5.31504	4.66761	4.67074	4.81086	4.49416	Belongs to the SKP1 family
OF01874	8.51939	7.97638	2.83006	0.339138	1.12393	0.226193	Belongs to the D-isomer specific 2-hydroxyacid dehydrogenase family
OF01875	2.23603	1.57974	2.44049	2.10109	1.27925	1.61411	NA
OF01876	1.20373	1.94926	2.75211	1.74688	0.771896	0.826965	f-box protein
OF01877	4.78664	3.84161	4.13878	3.82866	1.42132	2.12884	Nuclear chaperone required for maturation and nuclear export of pre-60S ribosome subunits
OF01878	3.78865	2.7973	3.17179	2.59222	0.409039	0.679222	NA
OF01879	1.33895	0.488783	1.42989	1.04731	0.116159	0.0527368	Nuclear chaperone required for maturation and nuclear export of pre-60S ribosome subunits
OF01880	0	0.092054	0.305791	0	0	0	SOUL heme-binding protein
OF01881	4.76583	3.12245	4.6767	4.65004	4.05716	3.87546	histone deacetylase
OF01882	1.131	0.75464	1.258	1.06223	0.385202	0.316882	histone deacetylase
OF01883	3.80307	2.89434	2.97814	2.97416	1.73406	1.98717	NA
OF01884	0.505438	0.918137	0.0178628	0	0	0	Response regulator receiver domain
OF01885	0	0.038856	0	0.0659893	0.0948273	0	Belongs to the SKP1 family
OF01886	5.36212	4.65577	5.78078	5.67911	5.15757	5.08652	Hydrolyzes ATP, and can also hydrolyze GTP with lower efficiency. Has lower affinity for GTP
OF01887	0.40862	1.37168	0.374168	0.17791	1.13536	0.108678	Serine threonine-protein phosphatase 7 long form homolog
OF01888	0.033181	0	0	0	0	0	NA
OF01889	3.9093	3.43564	4.12361	3.90954	1.47511	2.25753	Nuclear chaperone required for maturation and nuclear export of pre-60S ribosome subunits
OF01890	4.99521	4.84438	5.37746	5.09488	3.21591	4.22469	Nuclear chaperone required for maturation and nuclear export of pre-60S ribosome subunits
OF01892	0.145173	0.209246	0.0816015	0.0308978	0	0.0170616	NOT2 / NOT3 / NOT5 family
OF01893	0	0.0653426	0.0980866	0	0	0	Ribonuclease
OF01894	4.03345	3.37831	3.49309	3.15097	1.15583	2.32971	Nuclear chaperone required for maturation and nuclear export of pre-60S ribosome subunits
OF01895	0.314518	0.390751	0.287066	0.194974	0.0588153	0.15915	NA
OF01896	4.01885	3.0748	3.59102	3.27307	0.68896	2.17055	NA
OF01897	4.45725	3.59875	4.29968	4.10111	1.61774	2.47705	Nuclear chaperone required for maturation and nuclear export of pre-60S ribosome subunits
OF01898	1.11717	1.16825	3.32022	4.78584	1.48216	4.28778	ABC transporter G family member
OF01899	7.15551	7.56115	4.31737	3.42261	3.55164	2.92152	histone peptidyl-prolyl isomerization
OF01900	1.48762	1.05081	1.01235	0.768038	0.839164	0.711409	endonuclease activity
OF01901	4.58236	5.51437	3.83949	4.35204	2.61909	3.37897	NA
OF01902	6.71685	7.5787	8.32728	8.62007	7.71807	8.12432	XYPPX repeat (two copies)
OF01903	0.0952991	0.107083	0.0946662	0.256009	0.0548434	0.162931	NA
OF01904	4.09877	3.23614	4.68747	4.0701	3.7541	3.44579	La-related protein
OF01905	0.607949	0.537866	1.73849	0.879743	0.912586	0.21737	NA
OF01906	3.58489	1.7309	1.98132	1.91633	2.61217	2.93605	Heparan-alpha-glucosaminide N-acetyltransferase-like
OF01907	6.94171	6.29594	5.96102	3.72856	6.66221	6.28868	Heavy-metal-associated domain
OF01908	7.66577	6.61538	7.12344	5.20591	7.99221	7.74667	Heavy metal-associated isoprenylated plant protein
OF01909	7.61099	6.90283	8.6048	8.15458	10.1037	9.58875	Heavy-metal-associated domain
OF01910	1.40058	3.88065	3.3836	5.65413	3.16838	4.01598	RING-type E3 ubiquitin transferase
OF01911	6.03447	5.23609	5.34598	5.01362	4.50442	4.41867	NA
OF01912	4.13371	4.4924	4.15798	4.07699	3.53589	3.63039	E3 UFM1-protein ligase 1 homolog
OF01914	0.544712	0.277194	0.487191	0.181767	0.100291	0.0398509	ankyrin repeat-containing protein
OF01915	2.64806	3.88797	2.4564	1.47699	2.16869	0.951792	exocyst complex component
OF01916	7.26824	7.23399	7.86573	7.66995	7.52243	7.88142	60S ribosomal Protein
OF01917	1.42509	1.35262	3.61434	6.27223	1.66818	2.65384	Serine aminopeptidase, S33
OF01918	0	0	0	0	0.0297847	0	heavy metal-associated domain containing protein, expressed
OF01919	0.114309	0.0382062	1.16028	0.952756	0.155909	0.577327	Protein of unknown function (DUF3741)
OF01921	5.31063	5.26297	4.68232	4.38121	3.68747	4.07136	serine threonine-protein kinase
OF01922	4.73011	6.10856	4.24623	3.71989	4.92034	4.17807	Metal tolerance protein
OF01923	6.07426	5.62849	5.42227	4.96341	3.17566	3.89076	Protein-tyrosine-phosphatase MKP1-like
OF01924	5.90495	5.97465	5.37979	5.02861	3.63023	4.30487	Protein-tyrosine-phosphatase MKP1-like
OF01925	0.659712	0.205112	1.68259	2.30712	0.191394	0.242936	Protein of unknown function (DUF674)
OF01926	0.0938292	0	0	0.0334013	0.0638577	0.0724296	NA
OF01927	2.65218	2.13948	2.38236	1.82483	1.34079	1.28017	Protein of unknown function (DUF674)
OF01928	0.113858	0.469386	4.36652	4.08438	1.0317	0.907792	Protein of unknown function (DUF1635)
OF01929	0.157516	1.23799	0.0495759	0	0.664944	0	ATP synthase subunit a, chloroplastic
OF01930	1.04502	1.11972	2.84299	3.73339	4.23687	3.39426	Protein UPSTREAM OF
OF01931	1.69621	1.5258	1.97167	1.97529	1.38732	1.25672	nuclease HARBI1
OF01932	0.920493	0.786617	1.55803	3.19821	0.5446	1.24052	Type I inositol 1,4,5-trisphosphate 5-phosphatase
OF01933	5.47882	5.66628	5.74129	5.26282	5.68079	5.02448	Ras-related protein
OF01934	0		0.0534757	0	0	0	ubiquitin-like protein-specific isopeptidase activity
OF01935	0	0	0.0436208	0.0950314	0.0700346	0.073973	soluble inorganic
OF01936	4.82868	4.31011	5.02097	5.69789	6.19123	6.95906	NA
OF01937	3.63975	3.03144	4.60286	4.3996	3.71114	3.23307	Glycine-rich RNA-binding protein
OF01938	6.64105	7.10499	4.62747	4.98261	4.40751	4.20406	RNA recognition motif
OF01939	4.4656	4.43429	3.82715	3.6543	2.83219	3.18272	TPL-binding domain in jasmonate signalling
OF01940	6.31846	6.45212	7.119	6.73043	7.60604	6.87207	Belongs to the actin-binding proteins ADF family
OF01941	2.87011	1.52125	5.61028	3.79504	2.62462	2.68976	Core histone H2A/H2B/H3/H4
OF01942	0.50924	0.81173	1.08424	1.13881	0.64321	1.25833	NA
OF01943	5.82574	5.9374	5.72456	5.77191	5.77375	5.52219	THO complex subunit
OF01944	3.76503	3.54311	3.76876	3.91656	2.07501	2.61099	NA
OF01945	5.84613	5.72813	6.35426	6.01692	5.98797	5.25435	Serine carboxypeptidase
OF01946	1.49581	3.65379	0.531012	2.94201	0.373563	2.13684	ACT domain-containing protein
OF01947	3.62893	3.06483	1.4065	1.40137	2.36789	2.523	Pentatricopeptide repeat-containing protein
OF01948	4.36002	3.83905	4.19904	4.51862	4.29487	4.63275	5-oxoprolinase
OF01949	4.01468	4.19709	4.59787	4.82308	3.99335	4.37568	NA
OF01950	3.80982	4.01709	3.64913	3.33125	3.28568	2.8337	SLT1 protein
OF01951	0.975156	0.321983	0.987005	0	0.180459	0.154584	RING-H2 finger protein
OF01952	4.67235	2.43956	4.12794	3.7976	0.983597	0.822796	Belongs to the SNF7 family
OF01953	2.77618	1.25754	2.91212	2.82398	0.777204	0.426311	transcription factor-like protein
OF01954	1.81805	2.05996	1.29895	1.06876	0.864603	0.442025	SLT1 protein
OF01955	1.24103	0.785687	0.984391	0.755112	0.116402	0.645519	RING-H2 finger protein
OF01956	3.68831	5.26505	3.20406	3.60349	2.44656	2.33713	Belongs to the SNF7 family
OF01957	1.82674	1.23883	1.83954	1.60803	0.46789	0.336863	transcription factor-like protein
OF01958	5.12349	4.62379	4.26531	3.54666	4.17811	3.74079	NA
OF01959	5.59144	6.75702	8.45501	6.4157	7.71365	5.54221	heat shock
OF01960	1.38467	1.44954	2.90225	2.39607	0.245505	0.0338393	dof zinc finger protein
OF01961	3.00086	2.66764	4.6758	3.9985	3.64444	3.21727	RING-type E3 ubiquitin transferase
OF01962	0.140785	0.195164	0.2269	0.00920703	0.037203	0	G-type lectin S-receptor-like serine threonine-protein kinase
OF01963	0.138865	0.204565	0.322356	0.166321	0.135562	0	G-type lectin S-receptor-like serine threonine-protein kinase
OF01964	7.70542	7.96092	8.31948	8.02529	8.06846	8.25704	Belongs to the eukaryotic ribosomal protein eL36 family
OF01965	5.71975	5.6723	8.18618	7.87379	7.26526	7.10707	E3 ubiquitin-protein ligase
OF01966	2.84231	2.21596	4.17285	3.52936	1.74663	0.826449	At3g17950-like
OF01967	6.65797	8.25515	3.79277	1.41247	0.877564	0.265806	Ankyrin repeat-containing protein
OF01968	2.95831	3.82442	0.0748352	0.232153	0	0.0639217	Ankyrin repeat-containing protein
OF01969	0	0.165313	0	0.0106661	0	0.0132847	NA
OF01970	3.8391	3.90375	2.38442	0.981149	0.0430612	0.092576	Ankyrin repeat-containing protein
OF01971	1.12934	0.364293	4.21166	5.31543	0.429451	2.09975	Ankyrin repeat-containing protein
OF01972	0.118586	0	2.06818	1.57781	1.8658	0.114259	Dirigent proteins impart stereoselectivity on the phenoxy radical-coupling reaction, yielding optically active lignans from two molecules of coniferyl alcohol in the biosynthesis of lignans, flavonolignans, and alkaloids and thus plays a central role in plant secondary metabolism
OF01973	2.72956	2.81659	0.496181	0.418638	0.0324422	0.0369542	Ankyrin repeat-containing protein
OF01974	4.00075	4.48027	4.04247	3.44403	3.47075	2.60413	Very-long-chain enoyl-CoA
OF01975	3.19397	2.09703	2.48508	2.45741	2.74987	1.65843	cyclin-dependent protein kinase inhibitor
OF01976	3.94941	3.58661	3.65546	2.50655	2.39249	1.98537	Hydrolyzes acetyl esters in homogalacturonan regions of pectin. In type I primary cell wall, galacturonic acid residues of pectin can be acetylated at the O-2 and O-3 positions. Decreasing the degree of acetylation of pectin gels in vitro alters their physical properties
OF01977	1.71202	2.12572	5.11345	5.64925	3.00194	2.95339	ENTH domain
OF01978	3.98461	3.62126	3.37494	2.808	3.42473	2.6991	Dol-P-Glc Glc(2)Man(9)GlcNAc(2)-PP-Dol
OF01979	1.94633	2.68817	3.34996	3.07701	3.50185	2.84546	Fasciclin-like arabinogalactan protein
OF01980	0.0980977	0.0967201	2.55287	1.11668	0.440216	0.531046	Sister chromatid cohesion protein
OF01981	4.59848	3.52477	5.0002	4.88725	4.74678	4.9436	ribosomal protein L33 family
OF01982	6.97877	6.88189	7.06344	6.8745	7.05558	7.27047	Belongs to the small Tim family
OF01983	5.23727	5.9421	5.23402	5.30211	5.11665	4.80993	CAX-interacting protein
OF01984	0.0670251	0.167662	3.84445	3.19546	0.812184	0.227311	NA
OF01985	0		1.45487	0	0.168739	0	WD domain, G-beta repeat
OF01986	3.14984	3.41558	3.24077	3.03916	2.59506	2.6466	Myb-related protein
OF01987	4.59099	5.70085	5.75562	6.16516	3.79276	3.24883	Transcription factor
OF01988	9.56273	9.21913	8.35923	7.79733	8.16902	7.44964	triosephosphate isomerase
OF01989	5.53769	3.60312	3.42468	3.91744	2.80911	2.72224	Belongs to the protein kinase superfamily
OF01990	7.19226	6.69258	5.29537	4.07682	4.7157	4.30132	Ribosomal RNA large subunit methyltransferase
OF01992	1.26815	0.79243	2.19369	3.51593	1.4099	1.51364	Protein of unknown function, DUF547
OF01993	5.442	6.07197	6.19641	6.22171	5.10945	4.57481	XS domain
OF01994	1.44181	1.27578	5.74399	4.66432	4.12059	3.20915	atexp4,atexpa4,athexp alpha 1.6,expa4
OF01995	5.17388	6.22281	6.82362	6.14188	5.10579	4.56276	Belongs to the OSBP family
OF01996	5.55353	6.40189	6.43909	6.26252	5.97797	5.59164	protein C20orf24 homolog
OF01997	1.88474	1.10018	1.40726	1.60814	1.73319	2.40565	DYW family of nucleic acid deaminases
OF01998	6.16827	5.98894	5.84661	5.78625	3.79899	4.63694	Telomere repeat-binding protein
OF01999	4.55289	6.42222	5.60587	5.19483	5.48583	5.35438	Belongs to the GRAS family
OF02000	5.2797	5.56212	4.44053	4.70589	4.50035	5.20922	UPF0161 protein
OF02001	5.43095	6.06001	2.91988	1.96821	2.52523	1.5571	NAD(P)H-binding
OF02002	5.70484	6.27221	6.09187	5.66609	5.73872	5.24244	Ubiquitin fusion degradation protein
OF02003	0.645461	1.15042	0.668014	0	0.0676234	0	nucleotidase activity
OF02004	0.516745	0.324247	3.2595	2.16775	1.07746	0.875902	FIZZY-related
OF02005	1.6604	3.1754	2.63308	0.462212	0.376187	0	WRKY Transcription Factor
OF02006	1.06986	3.74548	0.205799	0.0121723	0.0733833	0.0151588	Belongs to the cytochrome P450 family
OF02007	0.814341	1.1932	6.06538	4.84306	4.02824	2.8284	NA
OF02008	0	0.028197	0	0	0.0201712	0.0493511	Conserved gene of
OF02009	1.16973	0.771678	1.8688	1.15911	8.57607	7.27288	Lignin degradation and detoxification of lignin-derived products
OF02010	3.6756	2.85169	3.82082	3.14392	0.793202	1.41946	plasma membrane ATPase
OF02011	0.128483	0.143067	7.03604	7.02191	6.71935	5.63823	dvl11,rtfl8
OF02012	4.81822	5.87657	4.90541	5.64262	4.86622	4.63775	NA
OF02013	2.70764	2.81432	5.52612	5.22477	7.01415	2.82573	Lignin degradation and detoxification of lignin-derived products
OF02014	5.23375	4.94613	5.96402	6.18844	5.89138	5.63214	E3 ubiquitin-protein ligase
OF02015	1.57569	2.40592	1.97877	1.0216	2.25648	0.916197	Belongs to the peptidase A1 family
OF02016	4.62836	6.49276	8.03094	9.48361	8.33746	9.77905	E3 ubiquitin-protein ligase RING1-like
OF02017	5.09101	5.48502	4.85161	4.91581	4.18141	4.48659	pumilio homolog
OF02018	7.04829	7.66233	6.44555	5.6108	4.84036	5.14259	Nucleotide exchange factor Fes1
OF02019	5.7562	3.00303	5.09966	3.09354	5.31394	2.71007	transcription factor
OF02020	1.67158	1.00318	5.96469	7.37021	5.12358	6.48876	thaumatin-like protein
OF02021	6.18347	5.93473	5.59991	5.37152	5.24674	5.53931	Protein TOC75-3, chloroplastic
OF02022	0	0	0	0	0.0242056	0	NA
OF02023	4.69908	4.69953	4.80531	4.62471	4.84171	4.61629	Glucose-induced degradation protein 4 homolog
OF02024	3.53525	1.99166	1.29149	1.69124	1.1447	1.42438	L-type lectin-domain containing receptor kinase
OF02025	0.0258152	0	1.75075	2.98605	0.825847	1.74979	L-type lectin-domain containing receptor kinase
OF02026	9.21324	11.5712	2.15531	1.13217	2.15684	1.89071	Ribulose bisphosphate carboxylase oxygenase activase
OF02027	1.73016	0.98748	2.61186	3.03218	1.59255	2.1756	phosphoribosylformylglycinamidine synthase
OF02028	6.64262	6.33008	6.42494	6.18801	4.06908	5.15133	PWI, domain in splicing factors
OF02029	6.28365	6.18538	6.0663	5.9751	4.40474	5.28646	NA
OF02030	6.80394	6.73625	6.62814	6.42304	5.1574	6.00075	NA
OF02031	0.0285228	0.120614	0.687393	4.5225	0.831572	4.34604	Transcription factor that specifically binds AT-rich DNA sequences related to the nuclear matrix attachment regions (MARs)
OF02032	1.14438	1.11106	4.23839	3.47799	3.99413	2.35105	cheY-homologous receiver domain
OF02033	6.42126	6.04124	4.84947	3.78131	3.79182	2.80501	thylakoid lumenal 15 kDa protein
OF02035	0	0.04769	0.0456461	0	0	0	Tropinone reductase homolog
OF02036	5.65988	5.82124	3.9693	2.73285	3.67176	2.95088	NA
OF02037	6.39951	6.83585	3.07707	1.58917	1.29134	0.494029	Alpha/beta hydrolase family
OF02038	0.885146	0.544771	2.16133	3.73171	0.328054	0.249601	Leucine rich repeat N-terminal domain
OF02039	5.00586	5.41601	5.43444	5.13089	5.17009	4.95943	Endoplasmic reticulum-Golgi intermediate compartment protein
OF02040	5.88439	5.27674	5.34692	4.54474	5.00999	4.56605	DEAD-box ATP-dependent RNA helicase
OF02041	0.059786	0	1.67795	0.569373	0.0915576	0	NAC domain-containing protein 21
OF02042	0		0	0	0.14586	0	NA
OF02043	3.7421	4.40316	4.38617	4.7194	3.91423	3.97079	Di-glucose binding within endoplasmic reticulum
OF02044	4.58192	4.96371	4.26744	3.48904	2.87711	2.89001	GDP-L-galactose phosphorylase
OF02045	6.08399	6.23051	6.44213	6.88248	6.31359	6.92745	Hydrolyzes ATP, and can also hydrolyze GTP with lower efficiency. Has lower affinity for GTP
OF02046	6.59842	7.33479	7.2999	7.67902	7.28219	7.89479	Hydrolyzes ATP, and can also hydrolyze GTP with lower efficiency. Has lower affinity for GTP
OF02047	4.0556	4.45243	4.71651	4.80217	4.50922	4.63076	zinc finger
OF02048	2.79873	3.39956	5.54687	5.13592	4.16398	3.20902	Belongs to the protein kinase superfamily
OF02049	2.55329	2.57818	1.40067	3.79188	0.149983	0.293148	Metal transporter
OF02050	4.7815	5.23978	5.44168	5.65944	4.70393	4.89742	F-box kelch-repeat protein
OF02051	0	0.443206	4.51487	4.06255	1.55754	2.9647	Belongs to the Casparian strip membrane proteins (CASP) family
OF02052	1.26744	0	1.45019	1.44695	1.13871	1.24453	NAC domain-containing protein 21
OF02053	0	0	0.580086	5.28381	0.263764	3.79833	germin-like protein
OF02054	0	0	0.0671651	0	0	0	germin-like protein
OF02055	0	0	0	0	0.0267354	0	Germin-like protein subfamily 1 member
OF02057	0.0387849	0.384405	0.141011	0.22029	0	0.0346628	germin-like protein
OF02058	0.0755598	0.296828	0.112289	0.386505	0	0	germin-like protein
OF02059	0.132067	0.206952	0	0.577614	0	0.0632274	germin-like protein
OF02060	5.01381	3.69831	4.57841	4.9029	2.52568	3.13312	Agenet domain
OF02061	4.43253	3.91164	4.62957	5.27223	3.42434	3.90568	Protein of unknown function (DUF724)
OF02062	0	0	0.356006	0	0	0	germin-like protein
OF02063	0	0.13768	0.618657	0.123513	0.0664401	0	germin-like protein
OF02064	0	0.218894	0.490259	0.964564	0	0	germin-like protein
OF02068	0.228329	0.530887	3.88778	5.37363	1.32544	0.432527	germin-like protein
OF02069	0.0247863	0.0132199	0	0	0	0.0100275	NA
OF02070	0	0.0455753	0.0365657	1.03006	0	0	germin-like protein
OF02071	0	0.110699	0.0857987	2.02311	0	0.195498	germin-like protein
OF02072	7.3912	7.77139	4.18552	3.87461	2.07242	2.03162	oxidoreductase At1g06690
OF02073	1.7115	2.84534	2.14617	1.461	1.28001	1.55733	Reticulon-like protein
OF02074	11.5848	11.4165	9.3006	5.12528	8.37042	5.24277	oxygen-evolving enhancer protein
OF02075	3.66257	4.34537	4.46263	4.40179	4.46859	4.39181	Snapin/Pallidin
OF02076	0.444096	0.331548	0.295849	0.267339	0.0804172	0.018083	Pentatricopeptide repeat-containing protein At1g79080
OF02077	6.73879	6.04432	2.46376	0.123888	0.0606523	0.0706681	Ribose 5-phosphate isomerase A (phosphoriboisomerase A)
OF02078	4.77649	4.16034	5.04787	4.76106	4.23894	4.05286	Catalyzes the oxidation of 3-carboxy-2-hydroxy-4- methylpentanoate (3-isopropylmalate) to 3-carboxy-4-methyl-2- oxopentanoate. The product decarboxylates to 4-methyl-2 oxopentanoate
OF02079	3.25292	3.29168	4.29734	4.87734	3.94176	4.16957	WD repeat-containing protein
OF02080	4.29521	4.01096	5.3121	5.06977	4.87138	3.67772	UDP-arabinose 4-epimerase
OF02081	5.89695	5.16502	5.35319	5.10701	4.66392	5.14217	Protein PAT1 homolog
OF02082	6.44746	6.11679	5.78317	5.36956	4.33314	4.81735	expressed protein
OF02083	3.35362	3.58722	2.80334	2.81727	2.81397	2.75806	RING-type E3 ubiquitin transferase
OF02084	6.29354	5.90445	6.71964	6.19869	6.22097	5.84319	Serine threonine-protein kinase
OF02085	5.54043	5.49412	6.12715	5.50574	5.74415	5.48742	serine threonine-protein kinase
OF02086	4.19409	3.19763	1.37665	0.256225	1.87185	0.310915	WRKY Transcription Factor
OF02087	0.471677	0.836296	2.40962	2.14525	6.26244	3.87317	Auxin responsive protein
OF02088	0.406803	1.171	2.41376	1.9404	2.73489	1.61772	CRAL/TRIO, N-terminal domain
OF02089	1.25483	0.629556	0.474463	0.698358	0.509255	0.468879	Pentatricopeptide repeat domain
OF02090	3.01054	3.8621	5.52687	7.18059	5.81561	6.87247	NA
OF02092	0	1.44335	0.0359265	0.332128	0.0968171	0	germin-like protein
OF02093	0.024723	5.05747	1.00235	1.22558	0.598838	0.259501	germin-like protein
OF02094	0.0799733	4.33426	5.70583	5.77357	3.81626	2.50057	germin-like protein
OF02095	0.265606	5.93377	4.27475	2.9176	2.24037	0.557885	germin-like protein
OF02096	5.85954	6.45695	6.46925	6.31289	6.1305	5.73071	Ubiquitin homologues
OF02097	1.01662	1.07424	2.60112	1.92013	0.970289	0.762749	NA
OF02098	0	0	0.16185	0.678966	0.354378	0.153764	Auxin responsive protein
OF02099	0	0.257987	3.77372	7.38136	3.37894	5.2232	auxin-induced protein
OF02100	5.20938	6.00431	5.86286	6.52481	5.93466	6.74491	Belongs to the class-III pyridoxal-phosphate-dependent aminotransferase family
OF02101	3.66907	3.8591	3.60127	3.65315	2.44154	2.85291	Protein unc-45 homolog
OF02102	0.14601	0.721697	0.0352486	1.03971	4.7705	4.21805	Belongs to the glycosyltransferase 2 family
OF02103	0.905106	1.0158	0.869791	4.77501	0.396967	0.758903	Belongs to the glycosyltransferase 2 family
OF02104	0.0245027	0.149747	0.156994	1.84329	0.612802	0.426043	Belongs to the glycosyltransferase 2 family
OF02105	0	0.232083	0.41586	2.04861	2.164	1.45836	Belongs to the glycosyltransferase 2 family
OF02106	4.58076	4.70379	3.81325	3.5664	3.05617	3.30104	Tumour-associated protein
OF02107	4.02633	3.90797	5.30796	5.33813	3.98837	4.5095	At4g15545-like
OF02108	11.2643	10.8148	8.8566	5.57487	7.90443	5.912	Photosystem I reaction center subunit III
OF02109	0.0814981	0.0737619	0.0880956	0.0195907	0.302309	0	Elongation factor
OF02110	4.26331	3.92397	3.89466	3.84099	3.60266	3.35327	Belongs to the glycosyltransferase 8 family
OF02111	0	0.206092	0.0207169	0.0236083	0.0986964	0.187768	Belongs to the class-III pyridoxal-phosphate-dependent aminotransferase family
OF02112	5.6855	4.91166	5.50943	3.80225	2.6009	0.671443	lob domain-containing protein
OF02113	5.36312	6.84024	2.86142	2.1271	1.16511	0.192786	Phytoene synthase
OF02114	1.12811	0.478337	2.79731	2.13157	1.04004	1.18546	NA
OF02115	2.91591	4.52182	5.10243	8.7123	4.11471	7.5622	Belongs to the GST superfamily
OF02116	0	0.046051	0.640979	1.39823	0.241834	0.630126	Belongs to the GST superfamily
OF02117	0.804616	0.892816	0.440241	0.679344	0.319895	0.0951696	Transcription factor JUNGBRUNNEN 1-like
OF02118	0	0	0.152937	0.0285611	0.0454361	0	Myb/SANT-like DNA-binding domain
OF02120	5.10204	4.79008	4.26799	3.99641	3.42094	3.54513	Transmembrane protein 56-like
OF02121	2.87024	2.36078	2.65843	2.09786	2.95107	1.85701	GDP-fucose protein O-fucosyltransferase
OF02122	0	0.229681	0	0	0.0179035	0	Fe(2 ) transport protein 1-like
OF02123	1.36026	1.99675	2.90428	3.55846	4.0409	4.31763	BOI-related E3 ubiquitin-protein ligase 3
OF02124	7.41317	8.67487	8.80893	9.04033	4.33794	1.94549	Protein PHLOEM PROTEIN 2-LIKE
OF02125	6.18613	6.69217	6.63899	5.98662	2.2033	0.484324	protein PHLOEM PROTEIN 2-LIKE
OF02126	7.82045	7.48953	8.24517	7.61567	7.84637	7.46302	Belongs to the eukaryotic ribosomal protein eL27 family
OF02127	5.35567	5.47349	4.99751	4.8567	4.49651	4.21827	Cytochrome c6
OF02128	3.89124	3.61172	3.90023	3.79194	2.93611	2.6364	2-oxoglutarate (2OG) and Fe(II)-dependent oxygenase superfamily protein
OF02129	4.68264	4.49465	5.09844	4.34701	5.49726	5.36698	Peptidase, trypsin-like serine and cysteine proteases
OF02130	4.46155	3.68025	4.55217	5.29724	4.17943	5.69601	NA
OF02131	3.60256	0.624828	4.11133	3.35287	3.50845	2.78055	NA
OF02132	1.80583	0.0166181	1.38297	1.49308	0.522128	0.970279	decapping
OF02133	3.0506	3.22779	3.89279	4.092	0.287002	1.54974	BEST Arabidopsis thaliana protein match is
OF02134	0	0.602463	0.0680713	0	0	0	NA
OF02135	3.17503	3.07365	2.94041	2.53301	1.62627	2.12735	The H protein shuttles the methylamine group of glycine from the P protein to the T protein
OF02136	4.02975	0.994114	4.94551	4.17077	1.56909	2.52341	Phenylalanine--tRNA ligase alpha subunit
OF02137	1.9396	1.69305	1.53814	0.663601	0.49883	0.230422	Pentatricopeptide repeat-containing protein
OF02138	5.16893	5.36414	5.05621	5.04105	4.24359	4.61342	Belongs to the DEAD box helicase family
OF02139	3.56632	3.2879	3.4262	3.48496	3.08022	3.02294	Glycosyltransferase sugar-binding region containing DXD motif
OF02140	5.05114	4.93726	4.95414	4.65216	1.16534	2.24748	Belongs to the phosphoglycerate kinase family
OF02141	6.94939	7.67778	7.05957	7.18347	7.44811	6.96736	Saposin (B) Domains
OF02142	3.32935	3.55917	2.68009	2.29192	1.55658	1.50113	Belongs to the DHHC palmitoyltransferase family
OF02143	0		0	0	0.0186883	0.0923533	MADS-box transcription factor
OF02144	0.0765047	0	0	0	0	0	BEST Arabidopsis thaliana protein match is
OF02145	5.65722	5.80235	5.5427	5.23411	5.26312	4.51448	Peroxisomal 2,4-dienoyl-CoA
OF02146	2.81055	2.8712	3.63859	3.76483	2.74694	3.21119	Potassium transporter
OF02147	5.76146	6.15866	5.98421	5.94149	6.37264	6.44397	(E 0.0) protein kinase family protein
OF02148	0	0	0	0	0.0633497	0	NA
OF02149	5.45051	5.09959	4.94973	4.71996	5.21258	5.10351	RIBOSOMAL protein
OF02150	3.10032	3.9024	4.33675	3.50993	4.89358	3.67951	Belongs to the glyceraldehyde-3-phosphate dehydrogenase family
[truncated: 25,926 more rows]
