# Supplementary material for: DEFGermplasm: a comprehensive digital platform for forest genomic and phenotype data integration
Source: For Res (Fayettev). 2025 May 16;5:e009. doi: 10.48130/forres-0025-0009 (PMC12434696; doi:10.48130/forres-0025-0009)
Supplement: Supplementary file 1 — Supplementary data to this article can be found online. [file forres-0025-0009-Supplementary.zip › 10.48130_forres-0025-0009-Suppl-TableS5.xlsx]

## Sheet: Sheet1
Table S5. Detailed phenotypic traits of 20 pecan varieties
Variety	Seed length (mm)	Seed width (mm)	Seed weight (g)	Soluble protein (%)	Soluble sugar (%)	Moisture content (%)	Oil content (%)
Baker	38.56	20.56	5.595	2.5	7.8	2.12	74.99
Caddo	34.02	19.26	4.952	5.1	24	3.11	73.4
Cape fear	37.42	23.56	7.79	2.6	11.3	2.21	74.59
Cheynne	37.96	20.02	5.862	2.4	0	4.38	68.92
Choctaw	42.65	23.41	8.003	3.2	31.1	3.69	69.9
Desirable	44.7	24.74	8.8	5.2	8.7	3.24	71.91
Forkert	48.18	23.21	9.412	2	10.5	2.56	73.43
Jinhua	41.76	24.23	9.338	4.1	7.7	2.36	73.29
Kanza	31.51	21.84	5.009	2	8.2	2.1	71.47
Kiowa	46.66	20.27	7.074	4	6.3	2.79	70.22
Mahan	51.52	26.43	15.03	1.5	9.4	2.79	69.68
Mississippi	45	20.64	7.084	1.4	14.2	3.33	68.91
Mohawk	47.87	26	10.238	7.4	17.5	2.9	72.15
Morland	40.24	18.99	5.924	2.6	9.2	2.38	73.66
Pawnee	40.19	20.02	6.936	2.7	36.6	2.62	72.12
Shaoxing	35.57	20.25	5.385	3.7	10.7	3.28	68.27
Shawnee	44.4	21.12	5.96	2.1	22.8	3.04	72.49
Shoshoni	27.19	20.07	4.525	2.5	18	2.63	72.18
Stuart	36.57	20.18	7.291	3.7	15	2.94	69.16
Tejas	45.83	19.98	5.716	2.8	9.2	2.68	71.37

## Sheet: Sheet2
Variety	Seed length (mm)	Seed width (mm)	Seed weight (g)	Soluble protein (%)	Soluble sugar (%)	Moisture content (%)	Oil content (%)
