# Supplementary material for: DEFGermplasm: a comprehensive digital platform for forest genomic and phenotype data integration
Source: For Res (Fayettev). 2025 May 16;5:e009. doi: 10.48130/forres-0025-0009 (PMC12434696; doi:10.48130/forres-0025-0009)
Supplement: Supplementary file 1 — Supplementary data to this article can be found online. [file forres-0025-0009-Supplementary.zip › 10.48130_forres-0025-0009-Suppl-TableS6.xlsx]

## Sheet: Sheet1
Table S6.Nut spectral characteristic data
0.624924
0.624706
0.624532
0.624387
0.624276
0.624181
0.624106
0.624049
0.624012
0.624002
0.624028
0.624124
0.624318
0.62462
0.625069
0.625708
0.626576
0.627721
0.6292
0.631058
0.633336
0.636085
0.639335
0.643101
0.647376
0.652146
0.657389
0.663081
0.66918
0.675619
0.682327
0.68922
0.696213
0.703218
0.710152
0.716936
0.723486
0.729734
0.735611
0.741055
0.746023
0.750501
0.75448
0.757974
0.761002
0.763594
0.76578
0.767596
0.769081
0.770276
0.771217
0.771942
0.772485
0.772876
0.773141
0.773299
0.773365
0.773352
0.773271
0.773129
0.772932
0.772683
0.772384
0.772037
0.771647
0.771214
0.770739
0.770222
0.769671
0.769088
0.768478
0.767848
0.767203
0.766549
0.765891
0.765233
0.76458
0.763935
0.763308
0.762709
0.762141
0.761609
0.761118
0.760674
0.760285
0.759963
0.75971
0.759535
0.759442
0.759436
0.759519
0.759695
0.759967
0.760337
0.760806
0.761374
0.762034
0.76278
0.763611
0.764521
0.765503
0.766551
0.767655
0.768804
0.769988
0.771196
0.772417
0.773641
0.774859
0.776063
0.777246
0.778401
0.779523
0.780608
0.781653
0.782657
0.783618
0.784531
0.785398
0.786216
0.786983
0.787699
0.78836
0.788964
0.789509
0.789993
0.79041
0.790757
0.79103
0.791225
0.791335
0.791354
0.791274
0.791089
0.790788
0.79036
0.78979
0.789059
0.788148
0.78704
0.785713
0.784143
0.782307
0.780169
0.777712
0.774902
0.771709
0.768105
0.764071
0.759596
0.754666
0.749267
0.743392
0.737035
0.730201
0.722921
0.715221
0.707154
0.69879
0.690207
0.681484
0.672703
0.663928
0.655235
0.646691
0.63836
0.630287
0.622497
0.615005
0.60782
0.600941
0.594356
0.588065
0.582047
0.576286
0.570753
0.565406
0.560205
0.555113
0.550104
0.545158
0.540259
0.535394
0.530566
0.525775
0.52105
0.516438
0.512006
0.507832
0.504021
0.500662
0.497851
0.495677
0.49422
0.493544
0.4937
0.494718
0.496618
0.499405
0.503065
0.507571
0.512876
0.518934
0.525684
0.53305
0.540947
0.54928
0.557948
0.566848
0.575867
0.584899
0.593845
0.602615
0.611133
0.61934
0.627178
0.63461
0.641612
0.648175
0.654304
0.660009
0.665307
0.670221
0.674776
0.678997
0.682907
0.686525
0.689876
0.692982
0.69586
0.698527
0.700998
0.703288
0.705411
0.70738
0.709208
0.710906
0.712484
0.713952
0.715319
0.716591
0.717776
0.718879
0.719906
0.72086
0.721743
0.722558
0.723304
0.72398
0.724583
0.7251
0.725535
0.725883
0.726138
0.726294
0.726344
0.72628
0.726099
0.725791
0.725351
0.724773
0.724052
0.72319
0.722171
0.720987
0.719629
0.718089
0.71636
0.714436
0.71229
0.709907
0.707273
0.704373
0.70119
0.697715
0.693953
0.689919
0.685613
0.68103
0.676166
0.671015
0.665593
0.659911
0.653971
0.647783
0.641354
0.634697
0.627825
0.620746
0.61347
0.606012
0.598402
0.590666
0.582835
0.574951
0.567076
0.559271
0.551578
0.544029
0.536636
0.529397
0.52233
0.515452
0.508767
0.502276
0.495972
0.489844
0.483882
0.47808
0.47244
0.466958
0.461619
0.456402
0.451278
0.446222
0.44123
0.436301
0.431448
0.426692
0.422033
0.417467
0.413006
0.408669
0.40449
0.400506
0.396751
0.393258
0.390035
0.38709
0.384621
0.382415
0.380459
0.378736
0.377226
0.375908
0.374763
0.373778
0.372947
0.372266
0.371727
0.371323
0.370848
0.370494
0.370252
0.370113
0.370069
0.370115
0.370048
0.370062
0.370155
0.370323
0.370564
0.370879
0.371264
0.371718
0.37224
0.372825
0.373471
0.374174
0.375128
0.376128
0.377173
0.378258
0.37938
0.380532
0.3817
0.382887
0.384088
0.385299
0.386517
0.387738
0.38896
0.390182
0.391403
0.392622
0.393838
0.39505
0.396264
0.397471
0.39867
0.399862
0.401044
0.402219
0.403395
0.404567
0.405736
0.406905
0.408072
0.40924
0.41041
0.411583
0.41276
0.413937
0.415116
0.416297
0.417469
0.418632
0.419785
0.42092
0.422034
0.423123
0.424184
0.425219
0.426223
0.427194
0.428137
0.429048
0.42993
0.430786
0.43162
0.432434
0.433233
0.434017
0.434795
0.435569
0.436349
0.437137
0.437939
0.438757
0.43959
0.440435
0.441295
0.442166
0.443047
0.443937
0.444832
0.445729
0.446628
0.447527
0.448424
0.449319
0.450213
0.451112
0.452018
0.452938
0.453879
0.454855
0.45588
0.456973
0.458151
0.459441
0.46086
0.462428
0.464159
0.466056
0.468111
0.470319
0.472658
0.475105
0.477634
0.480211
0.482795
0.485325
0.487763
0.490056
0.49215
0.494003
0.49559
0.496892
0.497903
0.498627
0.499067
0.499243
0.499178
0.498926
0.498528
0.498034
0.497495
0.496967
0.496527
0.49625
0.496154
0.496292
0.496737
0.497524
0.498734
0.500408
0.502599
0.505343
