# Supplementary material for: DEFGermplasm: a comprehensive digital platform for forest genomic and phenotype data integration
Source: For Res (Fayettev). 2025 May 16;5:e009. doi: 10.48130/forres-0025-0009 (PMC12434696; doi:10.48130/forres-0025-0009)
Supplement: Supplementary file 1 — Supplementary data to this article can be found online. [file forres-0025-0009-Supplementary.zip › 10.48130_forres-0025-0009-Suppl-TableS7.xlsx]

## Sheet: Sheet1
Table S7.Phenotype and wood component content data of Chinese fir
Trait	Lignin	DBH	density	MOE	Crystallinity	Cellulose	LWR	LA	LCV
CL-1	0.232518	31.8	0.356	3.44	42.37	47.22	14.43	1.192	63.93
CL-3	0.242497	22.7	0.349	6.01	45.92	48.5	8.03	1.134	58.95
CL-4	0.256976	33.9	0.314	3.22	46.97	44.69	13.52	0.866	57.32
CL-5	0.291621	27.5	0.3	3.63	48.98	47.72	10.55	0.988	48.65
CL-6	0.248326	27.4	0.284	2.91	46.52	51.43	12.79	1.258	65.32
CL-7	0.270923	39	0.342	3.55	43.16	47.7	15.34	1.546	61.13
CL-8	0.238972	22.6	0.295	3.82	47.43	43.25	10.11	0.782	57.73
CL-10	0.247162	33.7	0.313	3.01	43.47	47.86	10.3	1.257	68.37
CL-11	0.275401	24.7	0.314	4.56	44.62	53.23	15.85	1.133	47.35
CL-12	0.246262	31.2	0.296	2.65	46.73	47.6	10.85	0.841	57.16
CL-13	0.293716	35.2	0.312	2.9	47.29	51.31	13.65	0.728	48.75
CL-14	0.231903	34.9	0.332	4.67	45.08	51.59	11.11	1.268	52.37
CL-15	0.279348	42.5	0.289	3.96	46.47	46.56	10.51	0.698	54.03
CL-17	0.336488	33	0.273	3.58	45.24	44.47	12.3	1.096	45.23
CL-18	0.288471	32.1	0.337	4.84	47.76	48.04	16.2	1.086	56.62
CL-19	0.316813	29.1	0.289	2.78	43.23	46.41	9.84	1.079	61.13
CL-21	0.291705	22.4	0.321	4.47	47.28	43.12	13.71	1.275	50.87
CL-24	0.327887	35.4	0.274	3.2	44	54.12	9.31	0.82	51.5
CL-25	0.249768	18.6	0.363	5.61	46.68	49.08	8.11	0.705	55.83
CL-26	0.211686	29.5	0.292	4.31	44.18	48.32	9.34	0.512	48.48
CL-27	0.238051	24	0.327	4.9	45.71	46.56	13.54	1.424	54.29
CL-28	0.261771	38.5	0.294	3.66	45.14	46.1	16.37	1.192	60.47
CL-29	0.222974	22.2	0.292	2.84	49.68	48.95	14.63	0.918	60.82
CL-31	0.22238	33.1	0.318	3.87	44.65	47.55	7.66	0.416	34.36
CL-32	0.242875	31	0.363	5.3	43.81	47.26	9.79	1.015	59.58
CL-33	0.240441	31.4	0.27	3.18	43.95	44.73	11.7	1.303	66.07
CL-34	0.33839	24.2	0.338	5.33	42.46	44.54	8.63	0.903	54.78
CL-35	0.308329	29.1	0.271	3.26	43.96	46.02	13.54	1.077	60.5
CL-37	0.272093	24.6	0.309	5.04	46.66	46.46	8.49	0.692	60.98
CL-38	0.25531	26.3	0.298	2.61	42.02	47.06	14.17	1.135	43.37
CL-40	0.275176	33.4	0.308	2.9	44.99	49.79	12.7	1.042	48.83
CL-41	0.192246	32.6	0.298	3.4	45.26	46.91	11.48	0.979	61.19
CL-42	0.240971	31.7	0.29	4.23	44.71	46.61	16.48	1.021	50.53
CL-43	0.319287	26.2	0.4	7.12	43.72	50.58	8.04	0.695	64.05
CL-44	0.27076	31.4	0.353	5.49	44.24	46.93	10.99	0.993	60.88
CL-45	0.182582	22.1	0.327	5.07	41.22	51.07	9.87	0.805	54.06
CL-46	0.261713	19.5	0.353	5.55	45.36	49.75	16.7	1.056	54.59
CL-48	0.237074	27.5	0.369	4.3	43.6	47.99	15.7	1.103	53.16
CL-50	0.267221	33.1	0.321	4.31	46.28	49.39	12.64	0.821	58.48
CL-51	0.247984	23.6	0.307	3.17	45.21	49.43	14.6	0.904	58.03
CL-52	0.250803	22.2	0.396	4.96	42.43	48.72	9.56	0.67	58.58
CL-53	0.252735	27	0.318	4.74	49.75	45.51	18.1	1.397	52.03
CL-54	0.213261	27.5	0.361	4.84	44.85	46.98	10.35	0.638	58.32
CL-55	0.253412	18.2	0.333	5.83	48.95	53.27	11.11	1.055	61.77
CL-56	0.28774	21.7	0.333	5.96	44.32	45.75	10.13	0.71	59.72
CL-58	0.240597	28.3	0.339	3.28	47.21	44.2	14.97	0.941	58.49
CL-60	0.272048	20.3	0.357	4.99	44.24	46.5	11.97	0.722	46.41
CL-61	0.259157	19.3	0.297	3.56	45.22	49.07	10.1	1.23	54.27
CL-62	0.274842	20.8	0.282	3.35	46.26	45.54	12.56	0.91	63.12
CL-63	0.278694	15.7	0.297	4.11	43.83	48.64	11.98	1.099	61.73
CL-64	0.290658	41.1	0.316	3.63	44.88	45	16.33	1.115	54.93
CL-65	0.224646	17.4	0.357	4.68	42.6	48.44	8.63	0.671	57.32
CL-66	0.262597	19.3	0.34	4.14	40.49	49.95	18.41	1.179	50.03
CL-67	0.229454	23.9	0.294	4.82	41.31	49.08	16.17	1.158	60
CL-68	0.192569	30.9	0.336	5.15	44.53	47.24	14.75	0.917	61.58
CL-70	0.270514	25	0.399	5.71	42.45	50.32	12.05	1.297	60.76
CL-71	0.248	19.3	0.283	5.12	42.67	45.93	12.47	0.869	54.67
CL-72	0.297028	21.3	0.356	6.73	40.29	52.06	11.13	0.995	60.72
CL-73	0.33142	18.9	0.358	5.05	43.75	51.02	10.12	0.651	61.07
CL-74	0.289478	26.2	0.354	4.73	43.69	49.02	9.24	0.638	64.23
CL-75	0.234511	16.2	0.384	4.35	45.16	46.3	14.93	0.994	49.78
CL-76	0.29002	18.2	0.395	3.12	45.34	42.35	10.9	1.489	58.43
CL-77	0.216215	14	0.316	4.9	44.4	47.19	11.63	1.268	54.72
CL-79	0.257799	32.9	0.35	3.87	40.23	49.61	7.39	0.675	59.88
CL-80	0.245134	28.1	0.292	3.8	43.07	45.75	10.36	1.456	69.12
CL-81	0.322056	19.2	0.333	5.09	42.22	48.81	11.56	1.082	47.28
CL-82	0.239843	24	0.349	4.42	43.72	48.59	9.64	0.857	60.64
CL-83	0.228573	20.9	0.34	4.58	42.96	46.73	8.24	0.771	61.23
CL-84	0.235108	15.8	0.37	3.56	48.16	42.87	9.18	0.989	69.72
CL-85	0.250142	22	0.349	4.12	45.13	48.46	8.45	0.881	70.85
CL-86	0.279648	15.3	0.365	4.52	42.49	46.39	9.54	0.866	54.38
CL-87	0.268836	21.3	0.339	4.64	42.84	58.22	11.31	0.855	62.37
CL-88	0.310292	31.5	0.264	3.01	47.64	48.49	10.74	1.321	66.4
CL-89	0.275217	24.8	0.338	5.8	44.7	45.7	14.19	1.218	53.52
CL-91	0.243968	22	0.368	4.61	43.6	44.9	9.64	0.868	70.6
CL-92	0.251942	19.5	0.318	4.75	45.51	47.75	9.06	0.712	60.13
CL-93	0.280217	31.5	0.374	6.07	45.73	45.13	13.51	1.136	58.67
CL-94	0.287561	24.8	0.274	3.69	45	46.21	12.16	0.888	54.85
CL-96	0.227742	30.4	0.325	4.28	45.86	42.74	17.52	1.185	59.43
CL-97	0.265518	33.7	0.349	3.78	44.95	43.27	9.19	1.45	48.18
CL-98	0.278548	29.1	0.363	4.68	41.55	44.31	8.98	1.03	54.45
CL-99	0.391557	40	0.295	3.78	43.53	47.55	13.39	1.617	61.38
CL-100	0.317144	28.8	0.288	3.99	47.1	46.63	12.91	0.916	55.83
CL-101	0.279291	29.4	0.355	4.91	43.08	49.9	12.28	1.359	64.18
CL-102	0.3066	41.3	0.286	2.95	45.64	47.04	11.14	1.397	64.22
CL-103	0.280889	38	0.299	3.73	46.46	49.09	9.14	0.734	67.43
CL-104	0.29579	28	0.363	5	43.08	43.59	10.97	0.745	60.35
CL-105	0.280686	30.4	0.312	3.71	43.46	52.21	11.71	1.399	58.28
CL-108	0.166188	18.3	0.318	4.24	46.52	50.77	8.85	0.905	54.27
CL-109	0.343379	29.5	0.327	5.05	43.29	52.16	13.98	0.913	56.6
CL-110	0.310806	28.9	0.318	4.01	44.83	48.95	10.7	1.261	65.15
CL-111	0.275733	20.5	0.375	6.62	45.69	50.61	9.48	0.802	56.85
CL-112	0.313609	21.8	0.319	3.22	44.43	44.44	12.73	1.181	58.41
CL-113	0.322271	23.3	0.339	5.75	41	48.26	8.46	0.925	59.63
CL-114	0.25449	26.7	0.329	5.11	45.15	48.03	8.94	0.966	64.43
CL-117	0.278529	20.5	0.324	4.3	38.55	47.22	8.25	0.773	57.45
CL-118	0.270593	18.4	0.298	3.99	40.52	52.82	8.83	0.818	59.32
CL-119	0.272855	32.5	0.362	4.44	42.7	49.72	8.35	0.858	54.9
CL-120	0.26904	27.1	0.313	4.35	42.51	49.95	10.7	1.01	60.02
CL-122	0.240116	19.7	0.38	6.17	43.17	48.51	5.8	0.528	54.03
CL-124	0.302657	24.7	0.302	4.02	41.17	48.72	9.99	1.249	57.73
CL-125	0.260529	17.5	0.347	5.16	46	46.33	9.92	0.75	53.97
CL-127	0.251496	25.2	0.315	4.62	44.73	48	9.4	1.122	58.55
CL-129	0.261523	13.7	0.357	4.99	44.59	51.66	9.12	0.792	61.1
CL-130	0.247224	35.4	0.31	4.06	41.96	45.29	11.18	1.315	59.62
CL-131	0.284464	22	0.346	5.96	42.85	50.96	8.05	0.906	56.32
CL-133	0.21981	17.4	0.292	5	42.32	45.54	11.14	1.397	64.27
CL-134	0.197152	17.8	0.339	6.21	43.94	46.84	11.55	0.879	51.72
CL-135	0.283248	32	0.31	3.04	43.86	47.25	15.74	1.748	58.68
CL-136	0.214956	25.5	0.319	4	48.01	50.64	12.04	1.421	57.41
CL-137	0.200908	24.9	0.326	4.68	47.66	46.71	7.34	0.937	62.4
CL-138	0.205649	23.4	0.332	4.94	46.01	50.58	9.38	1.119	62.52
CL-139	0.285748	33.8	0.33	5.15	42.6	52.38	13.06	1.177	54.9
CL-140	0.187214	15.7	0.386	5.06	43.59	48.67	10.78	0.851	50.97
CL-141	0.231624	27.1	0.345	5.41	46.74	44.82	11.14	1.195	49.68
CL-142	0.290111	23.3	0.344	6.04	42.69	47.8	9.1	1.154	53.22
CL-143	0.220163	29.4	0.283	3.82	44.09	45.43	11.81	1.108	54.55
CL-144	0.290926	26.1	0.333	4.87	46.87	41.68	11.81	1.151	42.13
CL-145	0.203686	25.3	0.262	3.66	46.3	45.88	11.29	1.159	51.33
CL-147	0.251681	23.3	0.33	4.89	45.69	52.87	11.46	1.041	61.38
CL-148	0.278878	19.7	0.335	3.87	46.63	45.26	9.84	0.856	56.7
CL-149	0.291947	25.6	0.329	5.48	46.75	50.19	9.47	1.292	59.22
CL-151	0.238152	29.3	0.312	4.99	42.04	45.02	12.29	1.394	58
CL-152	0.259093	29.4	0.396	5.87	41.87	48.15	8.7	1.082	54.17
CL-153	0.172277	26.8	0.336	4.45	47.11	47.06	14.21	1.236	40
CL-154	0.337991	20.1	0.315	4.29	45.27	42.63	7.47	0.947	58.2
CL-155	0.213137	37	0.282	2.98	45.43	49.86	13.55	1.533	53.93
CL-156	0.251174	13.5	0.35	5.21	48.35	47.96	7.39	0.793	52.8
CL-157	0.260504	20.3	0.327	4.92	39.81	42.62	12.77	0.83	40.97
CL-159	0.332398	27.1	0.286	4.15	45.42	47	9.21	0.579	52.65
CL-160	0.212532	28.6	0.274	3.71	43.98	50.03	13.2	0.977	61.15
CL-162	0.140334	29.7	0.293	4.59	45.32	41.31	10.56	0.481	38.43
CL-164	0.295197	19.5	0.367	5.19	49.69	46.28	8.53	0.509	49.27
CL-165	0.214326	23.2	0.326	4.56	43.79	44.55	11.02	0.687	62.12
CL-166	0.243697	25	0.347	4.67	47.65	52.06	12.13	0.61	50.28
CL-167	0.301824	22.4	0.307	4.94	43.42	44.61	9.93	0.649	65.07
CL-168	0.280095	17.3	0.332	3.88	46.44	46.05	11.13	0.726	45.6
CL-169	0.242786	34.7	0.316	4.26	43.78	44.05	14.18	0.815	55.45
CL-170	0.251867	21.5	0.294	4.27	46.48	44.66	17.55	1.034	70.77
CL-172	0.290185	15	0.41	4.97	44.42	46.74	10.84	0.763	54.97
CL-173	0.16007	29.7	0.357	5.32	43.66	47.65	9.23	0.825	64.28
CL-175	0.297433	24.4	0.289	3.7	42.35	52.99	11.41	0.864	65.4
CL-177	0.213866	26.5	0.318	2.96	42.48	50.43	11.26	0.827	56.3
CL-178	0.290759	21.6	0.376	5.54	47.77	51.21	16.14	1.388	63.17
CL-179	0.296073	13.5	0.273	2.73	44.05	42.56	13.55	1.104	61.73
CL-182	0.196068	33	0.343	3.94	39.95	47.46	9.48	0.952	59.38
CL-184	0.203221	25.1	0.315	5.17	44.2	46.86	8.99	0.71	62.05
CL-188	0.315828	35.7	0.311	3.9	41.9	49.14	21.58	1.673	50.85
CL-189	0.237177	16.5	0.288	4.45	44.15	53.99	12.57	0.621	51.33
CL-190	0.269144	18.9	0.36	5.62	45.66	48.47	16.75	1.284	50.83
CL-191	0.205279	21.4	0.324	4.63	43.57	48.44	11	0.625	58.63
CL-195	0.259802	31.6	0.356	5.09	43.89	44.38	19.02	1.69	63.3
CL-197	0.235311	26.8	0.272	4.01	44.1	55.52	16.25	1.219	60.23
CL-201	0.280386	24.9	0.326	3.59	43.77	44.13	12.26	0.942	62.25
CL-202	0.257072	15.7	0.298	5.3	41.5	47.73	13.62	0.952	56.47
CL-203	0.222223	16.7	0.344	5.73	43.23	49.46	11.39	1.254	54.7
CL-205	0.305327	26	0.308	5.11	41.14	49.97	14.74	1.161	62.4
CL-206	0.155187	30.2	0.314	3.58	45.18	45.83	10.92	1.372	58.25
CL-207	0.224246	26	0.42	4.82	45.95	42.96	12.98	1.154	49.62
CL-209	0.185876	17.4	0.282	4.41	44.37	46.06	14.59	0.808	65.45
CL-210	0.236428	25.5	0.308	3.87	42.3	51.86	13.57	1.045	60.73
CL-211	0.333498	11.1	0.288	5.01	45.77	46.89	11.42	0.955	55.7
CL-212	0.277613	27.1	0.307	3.84	42.49	47.3	13.95	0.902	54.67
CL-215	0.330174	29.8	0.334	4.74	43.55	49.13	15.92	1.664	60.48
CL-216	0.294277	31	0.365	5.23	45.64	50.3	13.93	1.587	61.07
CL-217	0.238309	14.2	0.321	4.6	44.85	47.95	11.93	0.88	56.29
CL-218	0.259599	19.5	0.333	4.24	43.83	47.59	11.05	1.077	58.71
