# Supplementary material for: DEFGermplasm: a comprehensive digital platform for forest genomic and phenotype data integration
Source: For Res (Fayettev). 2025 May 16;5:e009. doi: 10.48130/forres-0025-0009 (PMC12434696; doi:10.48130/forres-0025-0009)
Supplement: Supplementary file 1 — Supplementary data to this article can be found online. [file forres-0025-0009-Supplementary.zip › 10.48130_forres-0025-0009-Suppl-TableS8.xlsx]

## Sheet: OG0000247_orthogroup (1)
Table S8.Orthologous genes of the WRI1 transcription factor across six species
Orthogroup	Species	Gene ID	Description	Preferred_name	PFAMs
OG0000247	Arabidopsis	AT1G16060.1	AP2-like ethylene-responsive transcription factor	-	AP2
OG0000247	Arabidopsis	AT1G16060.2	AP2-like ethylene-responsive transcription factor	-	AP2
OG0000247	Arabidopsis	AT1G16060.3	AP2-like ethylene-responsive transcription factor	-	AP2
OG0000247	Arabidopsis	AT1G16060.4	AP2-like ethylene-responsive transcription factor	-	AP2
OG0000247	Arabidopsis	AT1G16060.5	AP2-like ethylene-responsive transcription factor	-	AP2
OG0000247	Arabidopsis	AT1G16060.6	AP2-like ethylene-responsive transcription factor	-	AP2
OG0000247	Arabidopsis	AT1G16060.7	AP2-like ethylene-responsive transcription factor	-	AP2
OG0000247	Arabidopsis	AT1G79700.1	AP2-like ethylene-responsive transcription factor	-	AP2
OG0000247	Arabidopsis	AT1G79700.2	AP2-like ethylene-responsive transcription factor	-	AP2
OG0000247	Arabidopsis	AT1G79700.3	AP2-like ethylene-responsive transcription factor	-	AP2
OG0000247	Arabidopsis	AT1G79700.4	AP2-like ethylene-responsive transcription factor	-	AP2
OG0000247	Arabidopsis	AT3G54320.1	Transcription factor	WRI1	AP2
OG0000247	Arabidopsis	AT3G54320.2	Transcription factor	WRI1	AP2
OG0000247	Arabidopsis	AT3G54320.3	Transcription factor	WRI1	AP2
OG0000247	Arabidopsis	AT3G54320.4	Transcription factor	WRI1	AP2
OG0000247	Arabidopsis	AT3G54320.5	Transcription factor	WRI1	AP2
OG0000247	Arabidopsis	AT5G04910.1	DNA repair REX1-B	-	DNA_repr_REX1B
OG0000247	Populus	Potri.001G041500.1	AP2-like ethylene-responsive transcription factor	-	AP2
OG0000247	Populus	Potri.003G185300.1	AP2-like ethylene-responsive transcription factor	-	AP2
OG0000247	Populus	Potri.006G179900.2	AP2-like ethylene-responsive transcription factor	-	AP2
OG0000247	Populus	Potri.008G011900.1	transcription factor	WRI1	AP2
OG0000247	Populus	Potri.008G012100.1	DNA repair REX1-B	-	DNA_repr_REX1B
OG0000247	Populus	Potri.010G092800.1	ethylene-responsive transcription factor	-	AP2
OG0000247	Populus	Potri.010G247200.1	transcription factor	WRI1	AP2
OG0000247	Populus	Potri.017G078600.1	AP2-like ethylene-responsive transcription factor	-	AP2
OG0000247	Populus	Potri.018G102200.1	AP2-like ethylene-responsive transcription factor	-	AP2
OG0000247	Pecan	Ci.v01.chr01G05430	AP2-like ethylene-responsive transcription factor	-	AP2
OG0000247	Pecan	Ci.v01.chr02G13200	AP2-like ethylene-responsive transcription factor	-	AP2
OG0000247	Pecan	Ci.v01.chr02G13750	AP2-like ethylene-responsive transcription factor	-	AP2
OG0000247	Pecan	Ci.v01.chr11G11030	AP2-like ethylene-responsive transcription factor	-	AP2
OG0000247	Pecan	Ci.v01.chr12G13760	ethylene-responsive transcription factor	-	AP2
OG0000247	Pecan	Ci.v01.chr13G04270	transcription factor	WRI1	AP2
OG0000247	Pecan	Ci.v01.chr16G07600	transcription factor	WRI1	AP2
OG0000247	Pecan	Ci.v01.ContigUN01320	ethylene-responsive transcription factor	-	AP2
OG0000247	Pecan	Ci.v01.ContigUN01340	ethylene-responsive transcription factor	-	AP2
OG0000247	Pecan	Ci.v01.ContigUN05930	AP2-like ethylene-responsive transcription factor	-	AP2
OG0000247	Pecan	Ci.v01.ContigUN36500	AP2-like ethylene-responsive transcription factor	-	AP2
OG0000247	Pecan	Ci.v01.ContigUN37090	AP2-like ethylene-responsive transcription factor	-	AP2
OG0000247	Pecan	Ci.v01.ContigUN38700	ethylene-responsive transcription factor	-	AP2
OG0000247	Hickory	CCA0520S0225	ethylene-responsive transcription factor	-	AP2
OG0000247	Hickory	CCA0546S0058	AP2-like ethylene-responsive transcription factor	-	AP2
OG0000247	Hickory	CCA0578S0089	transcription factor	WRI1	AP2
OG0000247	Hickory	CCA0578S0091	DNA repair REX1-B	-	DNA_repr_REX1B
OG0000247	Hickory	CCA0578S0093	DNA repair REX1-B	-	DNA_repr_REX1B
OG0000247	Hickory	CCA0589S0078	AP2-like ethylene-responsive transcription factor	-	AP2
OG0000247	Hickory	CCA0806S0133
OG0000247	Hickory	CCA0973S0046	AP2-like ethylene-responsive transcription factor	-	AP2
OG0000247	Hickory	CCA0973S0047	AP2-like ethylene-responsive transcription factor	-	AP2
OG0000247	Hickory	CCA1074S0044	AP2-like ethylene-responsive transcription factor	-	AP2
OG0000247	Hickory	CCA1541S0001	AP2-like ethylene-responsive transcription factor	-	AP2
OG0000247	Hickory	CCA1573S0032	transcription factor	WRI1	AP2
OG0000247	Phoebe	OF07288	AP2-like ethylene-responsive transcription factor	-	AP2
OG0000247	Phoebe	OF11733	DNA repair REX1-B	-	DNA_repr_REX1B
OG0000247	Phoebe	OF11739	transcription factor	WRI1	AP2
OG0000247	Phoebe	OF12833	ethylene-responsive transcription factor	-	AP2
OG0000247	Phoebe	OF23570	transcription factor	WRI1	AP2
OG0000247	Phoebe	OF28243	transcription factor	WRI1	AP2
OG0000247	Phoebe	OF29079	ethylene-responsive transcription factor	-	AP2
OG0000247	Phoebe	OF29672	AP2-like ethylene-responsive transcription factor	-	AP2
OG0000247	Chinese_fir	Cunninghamia83796	ethylene-responsive transcription factor	-	AP2
OG0000247	Chinese_fir	Cunninghamia90205	AP2-like ethylene-responsive transcription factor	-	AP2
OG0000247	Chinese_fir	Cunninghamia91110	DNA repair REX1-B	-	DNA_repr_REX1B
